# Supplementary material for: Comparative transcriptome analysis reveals the regulatory networks of cytokinin in promoting the floral feminization in the oil plant Sapium sebiferum
Source: BMC Plant Biol. 2018 May 30;18:96. doi: 10.1186/s12870-018-1314-5 (PMC5975670; doi:10.1186/s12870-018-1314-5)
Supplement: Supplementary file 4 — Tables S2-S4. Information of the assembled genes at 6 h, 12 h and 24 h. (XLSX 48555 kb) [file 12870_2018_1314_MOESM4_ESM.xlsx]

## Sheet: S2
Table S2 Informaton of gene expression by 6-BA and control treatment at 6h
GeneID	Length	6C-Expression	6B-Expression	log2FoldChange(6B/6C)	Padj	Up/Down-Regulation	Pvalue	Nr
CL5024.Contig6_All	1538	141.214	127.315	-0.149485	0.999994	*	0.465576	gi|802555391|ref|XP_012065408.1|/2.3e-132/PREDICTED: epidermal growth factor receptor substrate 15-like 1 [Jatropha curcas] >gi|643737726|gb|KDP43775.1| hypothetical protein JCGZ_22402 [Jatropha curcas]
Unigene55535_All	217	0.45977	0.487166	0.0834985	0.999994	*	0.79097	NA
Unigene39878_All	1153	20.7882	16.1896	-0.3607	0.999994	*	0.40589	gi|223541389|gb|EEF42940.1|/3.9e-105/Cyclic nucleotide-gated ion channel, putative [Ricinus communis]
Unigene20442_All	404	3.8859	4.04234	0.0569428	0.999994	*	0.916671	NA
Unigene1242_All	2475	60.8997	61.8248	0.0217504	0.999994	*	0.942291	gi|802715467|ref|XP_012084745.1|/1.3e-145/PREDICTED: pentatricopeptide repeat-containing protein At5g15340, mitochondrial [Jatropha curcas] >gi|643714826|gb|KDP27181.1| hypothetical protein JCGZ_19880 [Jatropha curcas]
CL418.Contig15_All	2958	189.195	196.335	0.05344	0.999994	*	0.802659	gi|802722478|ref|XP_012085482.1|/0.0e+00/PREDICTED: ABC transporter B family member 26, chloroplastic [Jatropha curcas] >gi|643713991|gb|KDP26656.1| hypothetical protein JCGZ_17814 [Jatropha curcas]
CL12969.Contig3_All	1311	24.8529	21.0745	-0.237918	0.999994	*	0.600402	gi|1000942787|ref|XP_015582154.1|/1.4e-111/PREDICTED: transcriptional corepressor LEUNIG isoform X3 [Ricinus communis]
CL570.Contig15_All	2495	39.3404	34.2595	-0.199508	0.999994	*	0.613977	gi|255546545|ref|XP_002514332.1|/1.8e-227/PREDICTED: DNA mismatch repair protein MSH7 isoform X2 [Ricinus communis] >gi|223546788|gb|EEF48286.1| DNA mismatch repair protein MSH6-2, putative [Ricinus communis]
CL13606.Contig1_All	380	1.04503	1.20463	0.20504	0.999994	*	0.631407	NA
CL903.Contig14_All	2013	20.9724	22.2458	0.0850449	0.999994	*	0.842626	gi|802723218|ref|XP_012085512.1|/1.1e-99/PREDICTED: coilin [Jatropha curcas]
CL17066.Contig2_All	2429	202.119	173.096	-0.223636	0.999994	*	0.416342	gi|802604319|ref|XP_012073561.1|/2.1e-201/PREDICTED: AT-rich interactive domain-containing protein 5 isoform X2 [Jatropha curcas]
CL1641.Contig5_All	4622	103.32	94.0315	-0.135906	0.999994	*	0.599717	gi|1000959186|ref|XP_015576547.1|/4.3e-296/PREDICTED: LOW QUALITY PROTEIN: exportin-4 [Ricinus communis]
Unigene57089_All	245	1.90559	1.78788	-0.0919875	0.999994	*	0.85606	NA
CL1515.Contig2_All	1337	164.12	157.078	-0.0632683	0.999994	*	0.83515	gi|255558454|ref|XP_002520252.1|/1.6e-142/PREDICTED: uncharacterized protein LOC8270420 [Ricinus communis] >gi|223540471|gb|EEF42038.1| conserved hypothetical protein [Ricinus communis]
Unigene56770_All	232	0.498589	0.468424	-0.0900362	0.999994	*	0.77621	NA
Unigene56043_All	205	1.01806	1.01481	-0.00460882	0.999994	*	0.990074	NA
Unigene55529_All	202	0.742219	0.60165	-0.30292	0.999994	*	0.360926	NA
CL6430.Contig5_All	837	262.339	224.45	-0.225039	0.999994	*	0.340102	gi|802564544|ref|XP_012067345.1|/1.2e-50/PREDICTED: light-regulated protein [Jatropha curcas]
Unigene17101_All	264	1.65589	1.28959	-0.360691	0.999994	*	0.429583	NA
CL9620.Contig2_All	1062	24.2319	17.5243	-0.467553	0.999994	*	0.285901	gi|1000946515|ref|XP_015580877.1|/2.8e-121/PREDICTED: LOW QUALITY PROTEIN: uncharacterized protein LOC8260433 [Ricinus communis]
CL853.Contig12_All	1271	6.13655	4.07344	-0.591181	0.999994	*	0.283736	gi|255545214|ref|XP_002513668.1|/2.2e-24/PREDICTED: 28S ribosomal protein S9, mitochondrial [Ricinus communis] >gi|223547576|gb|EEF49071.1| ribosomal protein S9, putative [Ricinus communis]
CL8022.Contig6_All	1171	28.9739	15.865	-0.868905	0.999994	*	0.0359638	gi|802602988|ref|XP_012073154.1|/2.3e-97/PREDICTED: uncharacterized protein LOC105634837 [Jatropha curcas] >gi|643729185|gb|KDP37065.1| hypothetical protein JCGZ_06121 [Jatropha curcas]
CL10537.Contig2_All	1075	68.0462	84.8358	0.318159	0.999994	*	0.237692	gi|802732539|ref|XP_012086417.1|/3.7e-97/PREDICTED: ADP-ribosylation factor-like protein 8B isoform X1 [Jatropha curcas] >gi|643712526|gb|KDP25787.1| hypothetical protein JCGZ_22509 [Jatropha curcas]
Unigene52904_All	202	0.491476	0.52068	0.0832734	0.999994	*	0.794469	NA
CL4447.Contig6_All	1835	40.8846	65.836	0.687319	0.999994	*	0.129577	gi|802633364|ref|XP_012077437.1|/1.1e-11/PREDICTED: tetraspanin-19-like isoform X1 [Jatropha curcas]
Unigene49519_All	744	0.159912	0.154188	-0.0525846	0.999994	*	0.724005	gi|802551154|ref|XP_012064646.1|/1.0e-106/PREDICTED: agmatine coumaroyltransferase-2-like [Jatropha curcas] >gi|643737938|gb|KDP43926.1| hypothetical protein JCGZ_05393 [Jatropha curcas]
Unigene19619_All	749	11.383	10.3011	-0.144079	0.999994	*	0.772159	gi|568876828|ref|XP_006491472.1|/2.0e-33/PREDICTED: uncharacterized protein LOC102626455 [Citrus sinensis]
CL5731.Contig3_All	975	34.1825	29.0471	-0.234866	0.999994	*	0.586793	gi|802605981|ref|XP_012073662.1|/5.0e-69/PREDICTED: uncharacterized protein LOC105635235 [Jatropha curcas] >gi|643728861|gb|KDP36798.1| hypothetical protein JCGZ_08089 [Jatropha curcas]
CL8792.Contig7_All	3648	196.502	183.831	-0.0961664	0.999994	*	0.680312	gi|802706814|ref|XP_012084197.1|/0.0e+00/PREDICTED: uncharacterized protein LOC105643626 [Jatropha curcas]
Unigene26506_All	1543	19.917	16.333	-0.286209	0.999994	*	0.58203	gi|802555236|ref|XP_012065323.1|/4.2e-171/PREDICTED: ankyrin repeat domain-containing protein, chloroplastic [Jatropha curcas] >gi|643737657|gb|KDP43706.1| hypothetical protein JCGZ_22333 [Jatropha curcas]
Unigene38855_All	271	0.175029	0.168227	-0.0571868	0.999994	*	0.712292	NA
CL8120.Contig3_All	1240	14.6093	12.5278	-0.221757	0.999994	*	0.650889	NA
Unigene31408_All	951	25.1162	20.8613	-0.267786	0.999994	*	0.553927	NA
Unigene19019_All	977	87.5646	89.32	0.0286343	0.999994	*	0.910287	gi|802566523|ref|XP_012067622.1|/5.5e-92/PREDICTED: probable ran guanine nucleotide release factor [Jatropha curcas] >gi|643734512|gb|KDP41182.1| hypothetical protein JCGZ_15589 [Jatropha curcas]
CL3141.Contig7_All	1708	122.387	111.081	-0.139837	0.999994	*	0.564334	gi|802779625|ref|XP_012091415.1|/1.8e-183/PREDICTED: pyruvate, phosphate dikinase regulatory protein 1, chloroplastic [Jatropha curcas] >gi|802779649|ref|XP_012091416.1| PREDICTED: pyruvate, phosphate dikinase regulatory protein 1, chloroplastic [Jatropha curcas] >gi|643703739|gb|KDP20803.1| hypothetical protein JCGZ_21274 [Jatropha curcas]
Unigene38142_All	870	211.904	244.587	0.206937	0.999994	*	0.295432	gi|255570635|ref|XP_002526273.1|/3.4e-77/PREDICTED: 50S ribosomal protein HLP, mitochondrial [Ricinus communis] >gi|1000951782|ref|XP_015579107.1| PREDICTED: 50S ribosomal protein HLP, mitochondrial [Ricinus communis] >gi|1000951784|ref|XP_015579108.1| PREDICTED: 50S ribosomal protein HLP, mitochondrial [Ricinus communis] >gi|223534404|gb|EEF36110.1| 50S ribosomal protein L14, putative [Ricinus c…
CL628.Contig4_All	1510	133.323	146.975	0.14064	0.999994	*	0.53587	NA
CL4185.Contig3_All	2478	53.419	54.8579	0.0383477	0.999994	*	0.902205	gi|802627880|ref|XP_012076866.1|/7.9e-228/PREDICTED: uncharacterized protein LOC105637840 isoform X2 [Jatropha curcas]
CL2923.Contig2_All	224	3.50301	3.33169	-0.0723436	0.999994	*	0.897125	NA
CL8417.Contig2_All	2792	347.689	353.156	0.022511	0.999994	*	0.883031	gi|802753041|ref|XP_012088397.1|/0.0e+00/PREDICTED: zinc finger CCCH domain-containing protein 13 isoform X1 [Jatropha curcas] >gi|643709817|gb|KDP24226.1| hypothetical protein JCGZ_25883 [Jatropha curcas]
Unigene27361_All	201	0.920495	0.745214	-0.304756	0.999994	*	0.464969	gi|1000961257|ref|XP_002521174.2|/4.2e-15/PREDICTED: uncharacterized protein LOC8262806 [Ricinus communis]
CL837.Contig19_All	2365	39.3478	56.7529	0.528411	0.999994	*	0.101426	gi|223543402|gb|EEF44933.1|/3.4e-63/nuclease, putative [Ricinus communis]
Unigene32430_All	2468	31.1126	21.4157	-0.538832	0.999994	*	0.22433	gi|802563160|ref|XP_012066744.1|/1.4e-160/PREDICTED: zinc finger CCCH domain-containing protein 5 isoform X2 [Jatropha curcas]
CL3574.Contig7_All	2413	220.018	187.542	-0.230408	0.999994	*	0.165283	gi|802708139|ref|XP_012084449.1|/2.8e-105/PREDICTED: zinc finger protein GIS2 [Jatropha curcas] >gi|802708141|ref|XP_012084450.1| PREDICTED: zinc finger protein GIS2 [Jatropha curcas] >gi|643715704|gb|KDP27645.1| hypothetical protein JCGZ_19650 [Jatropha curcas]
Unigene39112_All	1708	52.9853	30.9911	-0.773739	0.999994	*	0.094608	gi|255585436|ref|XP_002533412.1|/8.0e-147/PREDICTED: zinc finger protein CONSTANS-LIKE 6 [Ricinus communis] >gi|223526741|gb|EEF28970.1| transcription factor, putative [Ricinus communis]
CL3823.Contig5_All	248	1.42268	1.84605	0.375833	0.999994	*	0.474954	gi|976916970|gb|KVI02463.1|/4.3e-17/Pyridoxal phosphate-dependent transferase [Cynara cardunculus var. scolymus]
CL10484.Contig4_All	1051	14.4617	14.9506	0.0479621	0.999994	*	0.918004	gi|147818359|emb|CAN62623.1|/9.5e-82/hypothetical protein VITISV_001656 [Vitis vinifera]
CL13746.Contig4_All	1289	6.46715	4.67612	-0.46782	0.999994	*	0.354967	gi|802758594|ref|XP_012089286.1|/1.4e-138/PREDICTED: uncharacterized protein LOC105647710 isoform X1 [Jatropha curcas] >gi|643708766|gb|KDP23682.1| hypothetical protein JCGZ_23515 [Jatropha curcas]
Unigene37294_All	277	1.04637	0.900514	-0.216565	0.999994	*	0.637242	NA
CL7935.Contig15_All	289	15.8411	12.832	-0.303925	0.999994	*	0.539596	NA
CL1953.Contig1_All	4403	92.1829	154.837	0.748176	0.999994	*	0.0231132	gi|255557178|ref|XP_002519620.1|/1.4e-142/PREDICTED: thaumatin-like protein 1 [Ricinus communis] >gi|223541210|gb|EEF42765.1| Osmotin precursor, putative [Ricinus communis]
CL12505.Contig1_All	1224	35.6028	34.1564	-0.0598356	0.999994	*	0.869886	gi|255536957|ref|XP_002509545.1|/1.9e-113/PREDICTED: probable adenylate kinase 7, mitochondrial [Ricinus communis] >gi|223549444|gb|EEF50932.1| adenylate kinase 1 chloroplast, putative [Ricinus communis]
CL17161.Contig3_All	2822	287.666	296.771	0.0449544	0.999994	*	0.768697	gi|1000952530|ref|XP_015578834.1|/3.7e-258/PREDICTED: trafficking protein particle complex II-specific subunit 130 homolog [Ricinus communis]
CL9987.Contig1_All	2339	65.5521	39.2109	-0.741386	0.999994	*	0.0686342	gi|802700336|ref|XP_012083683.1|/1.6e-238/PREDICTED: E3 ubiquitin-protein ligase BRE1-like 1 isoform X1 [Jatropha curcas] >gi|643717217|gb|KDP28843.1| hypothetical protein JCGZ_14614 [Jatropha curcas]
CL482.Contig4_All	3491	233.604	277.879	0.250394	0.999994	*	0.143809	gi|802733600|ref|XP_012086653.1|/0.0e+00/PREDICTED: transcription factor bHLH157 isoform X1 [Jatropha curcas] >gi|643711811|gb|KDP25239.1| hypothetical protein JCGZ_20395 [Jatropha curcas]
Unigene37509_All	1888	938.174	906.059	-0.050251	0.999994	*	0.770627	gi|802634358|ref|XP_012077962.1|/1.3e-177/PREDICTED: ubiquitin receptor RAD23c-like isoform X2 [Jatropha curcas]
CL8816.Contig6_All	2099	99.6551	123.902	0.314187	0.999994	*	0.213971	gi|802700066|ref|XP_012083591.1|/1.2e-112/PREDICTED: uncharacterized protein LOC105643133 isoform X2 [Jatropha curcas]
CL3315.Contig17_All	2746	323.22	344.59	0.0923607	0.999994	*	0.572066	gi|802627393|ref|XP_012076669.1|/0.0e+00/PREDICTED: uncharacterized protein LOC105637701 isoform X2 [Jatropha curcas] >gi|643724454|gb|KDP33655.1| hypothetical protein JCGZ_07226 [Jatropha curcas]
Unigene52711_All	237	0.550274	0.739279	0.42597	0.999994	*	0.264957	gi|698576374|ref|XP_009776196.1|/2.2e-23/PREDICTED: uncharacterized protein LOC104226005 [Nicotiana sylvestris]
Unigene46384_All	259	1.26737	1.0221	-0.310298	0.999994	*	0.514553	NA
CL8119.Contig7_All	5625	305.726	328.862	0.10524	0.999994	*	0.669237	gi|802578226|ref|XP_012069422.1|/0.0e+00/PREDICTED: chromatin structure-remodeling complex protein SYD-like [Jatropha curcas]
Unigene2530_All	621	20.8157	11.2387	-0.889198	0.999994	*	0.0516372	gi|802621227|ref|XP_012075895.1|/4.5e-55/PREDICTED: dehydration-responsive element-binding protein 1A-like [Jatropha curcas] >gi|643725775|gb|KDP34696.1| hypothetical protein JCGZ_10901 [Jatropha curcas]
Unigene48779_All	210	0.34866	0.308697	-0.175631	0.999994	*	0.50317	NA
CL17280.Contig20_All	742	22.7087	18.974	-0.259219	0.999994	*	0.643816	gi|802665720|ref|XP_012081118.1|/2.5e-44/PREDICTED: large proline-rich protein bag6-like isoform X3 [Jatropha curcas]
CL6232.Contig1_All	447	5.20802	6.27145	0.268065	0.999994	*	0.63266	gi|802797131|ref|XP_012092941.1|/5.3e-18/PREDICTED: uncharacterized protein LOC105650634 [Jatropha curcas] >gi|643686904|gb|KDP20069.1| hypothetical protein JCGZ_05838 [Jatropha curcas]
CL4738.Contig2_All	1228	140.019	146.128	0.0616055	0.999994	*	0.77345	gi|802539318|ref|XP_012070455.1|/1.4e-148/PREDICTED: sulfite oxidase [Jatropha curcas] >gi|643740696|gb|KDP46286.1| hypothetical protein JCGZ_10126 [Jatropha curcas]
CL4193.Contig4_All	635	53.4237	60.5839	0.181455	0.999994	*	0.570159	gi|802715789|ref|XP_012084805.1|/2.4e-40/PREDICTED: uncharacterized protein LOC105644144 [Jatropha curcas] >gi|643714868|gb|KDP27223.1| hypothetical protein JCGZ_19922 [Jatropha curcas]
Unigene3978_All	461	2.2585	2.2556	-0.00185169	0.999994	*	0.997133	NA
Unigene24435_All	358	3.01551	3.41699	0.180323	0.999994	*	0.731425	NA
CL17059.Contig4_All	5528	203.351	188.333	-0.110691	0.999994	*	0.52755	gi|802716861|ref|XP_012085154.1|/0.0e+00/PREDICTED: uncharacterized protein LOC105644421 isoform X1 [Jatropha curcas]
CL17447.Contig2_All	406	1.46485	1.53041	0.0631719	0.999994	*	0.896237	NA
CL2066.Contig36_All	3648	50.9147	38.8938	-0.388543	0.999994	*	0.398221	gi|802682600|ref|XP_012082267.1|/1.0e-162/PREDICTED: uncharacterized protein LOC105642163 isoform X2 [Jatropha curcas]
CL111.Contig2_All	1374	723.446	704.737	-0.0377995	0.999994	*	0.753819	gi|255563010|ref|XP_002522509.1|/3.0e-75/PREDICTED: 28 kDa heat- and acid-stable phosphoprotein [Ricinus communis] >gi|223538200|gb|EEF39809.1| 28 kDa heat- and acid-stable phosphoprotein, putative [Ricinus communis]
CL16966.Contig2_All	1363	16.5883	16.3244	-0.0231408	0.999994	*	0.964452	gi|429507682|gb|AFZ93648.1|/1.8e-101/epoxide hydrolase [Euphorbia lathyris] >gi|429507692|gb|AFZ93653.1| epoxide hydrolase [Euphorbia lathyris]
CL1596.Contig21_All	2028	62.5476	35.5619	-0.814624	0.999994	*	0.0225282	gi|802748812|ref|XP_012087581.1|/1.8e-65/PREDICTED: RNA-binding protein 24-A-like isoform X1 [Jatropha curcas]
Unigene15498_All	1205	28.7949	26.1409	-0.139504	0.999994	*	0.728617	NA
CL9476.Contig7_All	1137	9.36206	9.33571	-0.00406628	0.999994	*	0.994189	gi|802640868|ref|XP_012079048.1|/7.8e-98/PREDICTED: uncharacterized protein LOC105639574 [Jatropha curcas]
CL14636.Contig4_All	979	108.32	106.434	-0.0253442	0.999994	*	0.923346	gi|802611570|ref|XP_012074564.1|/3.5e-86/PREDICTED: peptide methionine sulfoxide reductase B5-like [Jatropha curcas] >gi|643727548|gb|KDP35934.1| hypothetical protein JCGZ_09906 [Jatropha curcas]
Unigene44216_All	235	8.9538	11.6137	0.375261	0.999994	*	0.486946	NA
CL8018.Contig2_All	2726	42.0943	51.8006	0.299344	0.999994	*	0.403273	gi|223531688|gb|EEF33513.1|/1.4e-246/ATP binding protein, putative [Ricinus communis]
CL7533.Contig2_All	527	1.85939	2.67615	0.525329	0.999994	*	0.309483	gi|1000938635|ref|XP_015583566.1|/3.8e-23/PREDICTED: phytohormone-binding protein [Ricinus communis]
CL7317.Contig1_All	1214	1236.92	1205.73	-0.0368387	0.999994	*	0.820968	gi|802707840|ref|XP_012084393.1|/2.4e-121/PREDICTED: 5'-methylthioadenosine/S-adenosylhomocysteine nucleosidase 2-like [Jatropha curcas] >gi|643715654|gb|KDP27595.1| hypothetical protein JCGZ_19600 [Jatropha curcas]
CL2066.Contig47_All	1067	0.492437	0.514445	0.0630783	0.999994	*	0.811326	gi|743920219|ref|XP_011004153.1|/8.2e-81/PREDICTED: uncharacterized protein LOC105110716 isoform X2 [Populus euphratica]
CL13119.Contig2_All	463	1.81394	2.37784	0.390525	0.999994	*	0.46647	NA
CL5812.Contig3_All	613	6.54053	11.5803	0.824196	0.999994	*	0.121303	NA
CL3122.Contig7_All	970	73.6699	67.3093	-0.130269	0.999994	*	0.615574	gi|802768876|ref|XP_012090203.1|/1.5e-33/PREDICTED: proline--tRNA ligase [Jatropha curcas] >gi|643706108|gb|KDP22240.1| hypothetical protein JCGZ_26071 [Jatropha curcas]
Unigene32853_All	364	2.3235	1.94447	-0.256919	0.999994	*	0.633803	NA
CL9482.Contig23_All	1086	38.5906	37.5345	-0.0400314	0.999994	*	0.92225	gi|1000981568|ref|XP_015583133.1|/1.1e-120/PREDICTED: uncharacterized protein LOC8258500 [Ricinus communis]
CL2119.Contig8_All	3015	895.503	859.052	-0.0599524	0.999994	*	0.622727	gi|802577268|ref|XP_012068907.1|/0.0e+00/PREDICTED: phospholipid:diacylglycerol acyltransferase 1-like [Jatropha curcas] >gi|643733876|gb|KDP40719.1| hypothetical protein JCGZ_24718 [Jatropha curcas]
CL12949.Contig2_All	908	14.75	12.9564	-0.187048	0.999994	*	0.720758	gi|1000969400|ref|XP_015573755.1|/1.8e-145/PREDICTED: LOW QUALITY PROTEIN: glucan endo-1,3-beta-glucosidase 14 [Ricinus communis]
CL50.Contig119_All	1385	7.55589	8.23118	0.123498	0.999994	*	0.819854	gi|255543060|ref|XP_002512593.1|/5.5e-154/PREDICTED: putative membrane-bound O-acyltransferase C24H6.01c [Ricinus communis] >gi|223548554|gb|EEF50045.1| Glycerol uptake protein, putative [Ricinus communis]
CL3633.Contig2_All	968	25.1839	24.218	-0.056423	0.999994	*	0.885954	NA
Unigene38190_All	2964	0.855736	1.00622	0.233711	0.999994	*	0.430942	gi|802658594|ref|XP_012080643.1|/3.8e-168/PREDICTED: uncharacterized protein LOC105640859 [Jatropha curcas] >gi|802658598|ref|XP_012080644.1| PREDICTED: uncharacterized protein LOC105640859 [Jatropha curcas] >gi|802658601|ref|XP_012080645.1| PREDICTED: uncharacterized protein LOC105640859 [Jatropha curcas]
CL5888.Contig9_All	1008	69.129	93.5742	0.43682	0.999994	*	0.308736	gi|802577370|ref|XP_012068963.1|/4.0e-114/PREDICTED: glyoxylate/succinic semialdehyde reductase 2, chloroplastic [Jatropha curcas] >gi|643733914|gb|KDP40757.1| hypothetical protein JCGZ_24756 [Jatropha curcas]
CL16185.Contig2_All	1644	88.5936	77.5257	-0.192527	0.999994	*	0.488977	gi|802646055|ref|XP_012079444.1|/3.1e-87/PREDICTED: prostamide/prostaglandin F synthase isoform X1 [Jatropha curcas] >gi|802646059|ref|XP_012079445.1| PREDICTED: prostamide/prostaglandin F synthase isoform X1 [Jatropha curcas] >gi|643722231|gb|KDP32110.1| hypothetical protein JCGZ_12571 [Jatropha curcas]
CL15430.Contig2_All	519	2.31531	1.68667	-0.457026	0.999994	*	0.368018	gi|255553163|ref|XP_002517624.1|/6.5e-68/PREDICTED: ethylene-responsive transcription factor WIN1 [Ricinus communis] >gi|223543256|gb|EEF44788.1| DNA binding protein, putative [Ricinus communis]
Unigene20824_All	435	4.13166	4.21955	0.0303688	0.999994	*	0.956722	NA
CL2170.Contig2_All	1428	32.0147	19.77	-0.695423	0.999994	*	0.215132	gi|1000949521|ref|XP_015579903.1|/1.9e-133/PREDICTED: protein AIR1 [Ricinus communis]
CL14330.Contig1_All	1155	0.152378	0.157948	0.0517996	0.999994	*	0.726393	gi|255538712|ref|XP_002510421.1|/2.7e-29/PREDICTED: defensin-like protein 19 [Ricinus communis] >gi|223551122|gb|EEF52608.1| Low-molecular-weight cysteine-rich protein LCR78 precursor, putative [Ricinus communis]
Unigene6264_All	2140	41.0864	40.8375	-0.00876617	0.999994	*	0.979479	gi|147819777|emb|CAN76196.1|/3.2e-185/hypothetical protein VITISV_041073 [Vitis vinifera]
CL12362.Contig3_All	2030	32.8325	31.6902	-0.0510878	0.999994	*	0.908649	gi|1000961051|ref|XP_015576057.1|/1.9e-139/PREDICTED: uncharacterized protein LOC8283661 isoform X1 [Ricinus communis]
Unigene43794_All	620	6.27588	6.21963	-0.0129889	0.999994	*	0.981064	gi|595884992|ref|XP_007213079.1|/7.7e-31/hypothetical protein PRUPE_ppa021200mg, partial [Prunus persica] >gi|462408944|gb|EMJ14278.1| hypothetical protein PRUPE_ppa021200mg, partial [Prunus persica]
CL14098.Contig2_All	494	26.501	23.3958	-0.179795	0.999994	*	0.658786	gi|802550936|ref|XP_012093252.1|/9.7e-37/PREDICTED: uncharacterized protein LOC105650901 [Jatropha curcas]
CL3086.Contig7_All	1968	37.197	37.7084	0.0196993	0.999994	*	0.957129	gi|1000939649|ref|XP_015583246.1|/9.3e-22/PREDICTED: uncharacterized protein C20orf24 homolog [Ricinus communis]
CL12893.Contig1_All	2699	2.5772	3.55048	0.462211	0.999994	*	0.234619	gi|1000959578|ref|XP_015576422.1|/3.1e-193/PREDICTED: probable WRKY transcription factor 19 [Ricinus communis]
CL16149.Contig1_All	2781	63.7811	56.1424	-0.184038	0.999994	*	0.599123	gi|1000945827|ref|XP_015581138.1|/0.0e+00/PREDICTED: GTP-binding protein TypA/BipA homolog [Ricinus communis]
CL1786.Contig25_All	3809	12.258	12.8013	0.0625664	0.999994	*	0.909572	gi|802614787|ref|XP_012074837.1|/4.5e-81/PREDICTED: dehydrogenase/reductase SDR family member on chromosome X-like isoform X1 [Jatropha curcas] >gi|802614789|ref|XP_012074838.1| PREDICTED: dehydrogenase/reductase SDR family member on chromosome X-like isoform X1 [Jatropha curcas] >gi|802614791|ref|XP_012074839.1| PREDICTED: dehydrogenase/reductase SDR family member on chromosome X-like isoform X1…
CL3693.Contig22_All	2347	2.25842	2.10028	-0.104729	0.999994	*	0.805004	gi|1000944748|ref|XP_002530263.2|/1.1e-178/PREDICTED: crossover junction endonuclease EME1B [Ricinus communis]
Unigene52118_All	212	0.159912	0.154188	-0.0525846	0.999994	*	0.724005	gi|731341463|ref|XP_010681914.1|/5.3e-16/PREDICTED: uncharacterized protein LOC104896819 [Beta vulgaris subsp. vulgaris]
Unigene36889_All	464	0.772979	0.570221	-0.438908	0.999994	*	0.255085	NA
Unigene3379_All	455	29.6866	27.7012	-0.0998633	0.999994	*	0.811511	gi|1000970277|ref|XP_015573724.1|/1.4e-37/PREDICTED: nucleolar complex protein 2 homolog [Ricinus communis]
Unigene27004_All	303	1.37044	1.23069	-0.15517	0.999994	*	0.727708	NA
CL6063.Contig1_All	1685	99.386	98.6427	-0.0108303	0.999994	*	0.963831	gi|1000981285|ref|XP_002512677.2|/5.9e-235/PREDICTED: LOW QUALITY PROTEIN: probable beta-1,4-xylosyltransferase IRX10 [Ricinus communis]
Unigene45082_All	293	2.76761	2.48537	-0.155182	0.999994	*	0.778178	NA
CL3012.Contig25_All	2478	2.64971	2.8194	0.0895507	0.999994	*	0.808233	gi|1000976051|ref|XP_015571998.1|/6.0e-111/PREDICTED: cleavage stimulation factor subunit 50 isoform X1 [Ricinus communis]
CL8662.Contig1_All	405	4.20132	3.64569	-0.204652	0.999994	*	0.707182	NA
CL7740.Contig1_All	2619	317.684	341.511	0.104342	0.999994	*	0.608482	gi|802658916|ref|XP_012080736.1|/0.0e+00/PREDICTED: protein CYPRO4 [Jatropha curcas] >gi|643720365|gb|KDP30762.1| hypothetical protein JCGZ_15191 [Jatropha curcas]
Unigene23257_All	304	3.05437	3.15673	0.0475544	0.999994	*	0.932171	NA
Unigene5096_All	1762	17.4703	19.8684	0.185569	0.999994	*	0.674979	gi|1000959575|ref|XP_002521767.2|/4.1e-122/PREDICTED: LOW QUALITY PROTEIN: TMV resistance protein N [Ricinus communis]
Unigene43334_All	788	13.829	12.8485	-0.106094	0.999994	*	0.82132	NA
CL1320.Contig3_All	2480	41.0408	36.0818	-0.185786	0.999994	*	0.573119	gi|802752843|ref|XP_012088351.1|/6.8e-70/PREDICTED: formimidoyltransferase-cyclodeaminase-like isoform X2 [Jatropha curcas]
Unigene11841_All	1188	213.575	217.596	0.0269123	0.999994	*	0.887956	gi|802797011|ref|XP_012092907.1|/1.1e-123/PREDICTED: uncharacterized protein LOC105650610 [Jatropha curcas] >gi|643686876|gb|KDP20041.1| hypothetical protein JCGZ_05810 [Jatropha curcas]
CL8446.Contig2_All	1360	55.6864	49.4867	-0.170285	0.999994	*	0.618307	gi|802779344|ref|XP_012091381.1|/3.0e-80/PREDICTED: adenosine deaminase-like protein [Jatropha curcas]
CL5365.Contig4_All	309	3.50188	2.43642	-0.523368	0.999994	*	0.337161	NA
CL14812.Contig7_All	1231	207.458	228.005	0.13625	0.999994	*	0.488588	gi|255546083|ref|XP_002514101.1|/1.8e-95/PREDICTED: thioredoxin-like 2, chloroplastic [Ricinus communis] >gi|223546557|gb|EEF48055.1| Thioredoxin, putative [Ricinus communis]
Unigene30747_All	767	2.41421	2.48234	0.0401472	0.999994	*	0.937999	gi|802734849|ref|XP_012086760.1|/9.7e-84/PREDICTED: myosin-11 [Jatropha curcas] >gi|802734935|ref|XP_012086761.1| PREDICTED: myosin-11 [Jatropha curcas] >gi|643711899|gb|KDP25327.1| hypothetical protein JCGZ_20483 [Jatropha curcas]
CL13508.Contig2_All	1078	15.8244	12.9237	-0.292125	0.999994	*	0.546327	gi|255568472|ref|XP_002525210.1|/7.4e-106/PREDICTED: E3 ubiquitin-protein ligase SGR9, amyloplastic [Ricinus communis] >gi|223535507|gb|EEF37176.1| zinc finger protein, putative [Ricinus communis]
Unigene16459_All	364	5.8195	4.88968	-0.251155	0.999994	*	0.65434	NA
CL4204.Contig1_All	266	12.5193	15.309	0.29023	0.999994	*	0.559962	gi|747043427|ref|XP_011083724.1|/1.5e-07/PREDICTED: elongation factor 1-delta [Sesamum indicum]
Unigene28578_All	404	3.70402	3.81618	0.0430356	0.999994	*	0.938214	NA
CL6414.Contig14_All	2809	45.2015	41.9741	-0.106869	0.999994	*	0.787644	gi|802696312|ref|XP_012083452.1|/7.8e-147/PREDICTED: digalactosyldiacylglycerol synthase 2, chloroplastic [Jatropha curcas] >gi|802696316|ref|XP_012083453.1| PREDICTED: digalactosyldiacylglycerol synthase 2, chloroplastic [Jatropha curcas] >gi|643717044|gb|KDP28670.1| hypothetical protein JCGZ_14441 [Jatropha curcas]
CL15615.Contig1_All	2204	56.0181	50.1624	-0.159287	0.999994	*	0.69207	gi|674911997|emb|CDY21179.1|/2.5e-124/BnaA01g34100D [Brassica napus]
CL2492.Contig38_All	2001	10.059	7.18084	-0.486263	0.999994	*	0.386315	gi|802720500|ref|XP_012085406.1|/1.8e-68/PREDICTED: polygalacturonase At1g48100 isoform X2 [Jatropha curcas]
CL8137.Contig5_All	1411	72.3274	72.751	0.00842492	0.999994	*	0.975214	gi|590586758|ref|XP_007015792.1|/1.2e-44/Uncharacterized protein TCM_041386 [Theobroma cacao] >gi|508786155|gb|EOY33411.1| Uncharacterized protein TCM_041386 [Theobroma cacao]
CL2310.Contig4_All	2658	613.662	614.549	0.00208467	0.999994	*	0.98731	gi|802607474|ref|XP_012073823.1|/5.3e-222/PREDICTED: ATP sulfurylase 2 [Jatropha curcas] >gi|643729005|gb|KDP36942.1| hypothetical protein JCGZ_08233 [Jatropha curcas]
Unigene18135_All	1766	36.1264	50.751	0.490383	0.999994	*	0.189085	gi|255551931|ref|XP_002517010.1|/5.8e-124/PREDICTED: protein WVD2-like 1 [Ricinus communis] >gi|1000970579|ref|XP_015573429.1| PREDICTED: protein WVD2-like 1 [Ricinus communis] >gi|223543645|gb|EEF45173.1| conserved hypothetical protein [Ricinus communis]
Unigene30086_All	5287	439.34	378.542	-0.214882	0.999994	*	0.254547	gi|1000946055|ref|XP_015581056.1|/0.0e+00/PREDICTED: flowering time control protein FPA isoform X2 [Ricinus communis]
Unigene2221_All	643	15.954	14.4754	-0.140315	0.999994	*	0.777535	NA
Unigene40701_All	445	3.00706	5.38724	0.841193	0.999994	*	0.129756	gi|147774757|emb|CAN60274.1|/1.7e-24/hypothetical protein VITISV_024841 [Vitis vinifera]
CL2316.Contig8_All	2285	401.904	444.679	0.145913	0.999994	*	0.452613	gi|802786736|ref|XP_012091745.1|/1.6e-288/PREDICTED: protein CHUP1, chloroplastic [Jatropha curcas] >gi|643704010|gb|KDP21074.1| hypothetical protein JCGZ_21545 [Jatropha curcas]
CL109.Contig1_All	4075	48.6368	55.7947	0.19808	0.999994	*	0.521483	gi|802749899|ref|XP_012087676.1|/0.0e+00/PREDICTED: uncharacterized protein LOC105646431 [Jatropha curcas] >gi|643710708|gb|KDP24731.1| hypothetical protein JCGZ_25332 [Jatropha curcas]
Unigene3304_All	363	3.13624	2.79747	-0.164915	0.999994	*	0.768015	NA
CL6986.Contig6_All	1472	37.7317	37.0512	-0.0262574	0.999994	*	0.94635	NA
CL1375.Contig4_All	1196	42.7046	59.0921	0.468572	0.999994	*	0.149623	gi|802547276|ref|XP_012089471.1|/1.1e-99/PREDICTED: CASP-like protein 4C1 [Jatropha curcas] >gi|643739175|gb|KDP44989.1| hypothetical protein JCGZ_01489 [Jatropha curcas]
Unigene25336_All	206	1.4521	1.52292	0.0686987	0.999994	*	0.880563	gi|567911113|ref|XP_006447870.1|/1.8e-13/hypothetical protein CICLE_v10015033mg [Citrus clementina] >gi|985435439|ref|XP_006469396.2| PREDICTED: cytochrome P450 724B1-like [Citrus sinensis] >gi|557550481|gb|ESR61110.1| hypothetical protein CICLE_v10015033mg [Citrus clementina]
CL11838.Contig2_All	1915	67.5165	80.6331	0.256131	0.999994	*	0.371652	gi|731433859|ref|XP_010644814.1|/5.2e-62/PREDICTED: F-box/LRR-repeat protein At3g59190-like isoform X1 [Vitis vinifera]
Unigene16603_All	319	3.13929	2.09767	-0.581652	0.999994	*	0.282958	NA
CL512.Contig5_All	5628	114.009	112.17	-0.0234568	0.999994	*	0.913468	gi|702504811|ref|XP_010039404.1|/2.3e-89/PREDICTED: uncharacterized protein LOC104428113 [Eucalyptus grandis]
Unigene31185_All	253	0.364408	0.321435	-0.181025	0.999994	*	0.495992	NA
Unigene31032_All	897	13.9018	9.52624	-0.545298	0.999994	*	0.265495	NA
CL1791.Contig23_All	2334	21.3151	13.4467	-0.664626	0.999994	*	0.235983	gi|802607362|ref|XP_012073762.1|/2.8e-291/PREDICTED: vacuolar protein sorting-associated protein 35B isoform X1 [Jatropha curcas]
CL1263.Contig20_All	1239	15.3359	14.9487	-0.0368902	0.999994	*	0.941019	NA
Unigene127_All	481	7.39064	5.98048	-0.305438	0.999994	*	0.582336	gi|703096957|ref|XP_010095986.1|/2.0e-07/Transcription factor HBP-1b(c1) [Morus notabilis] >gi|587873494|gb|EXB62679.1| Transcription factor HBP-1b(c1) [Morus notabilis]
CL5875.Contig3_All	703	10.2823	7.61446	-0.433347	0.999994	*	0.418426	NA
CL15199.Contig2_All	403	5.53707	5.3281	-0.0555012	0.999994	*	0.920327	NA
Unigene3530_All	404	1.74933	2.13145	0.28503	0.999994	*	0.579518	NA
CL933.Contig43_All	1586	85.4222	70.4003	-0.279031	0.999994	*	0.494421	gi|1000980156|ref|XP_002512887.2|/5.7e-179/PREDICTED: glycerophosphodiester phosphodiesterase GDPD1, chloroplastic [Ricinus communis]
CL9037.Contig3_All	1685	16.609	20.6247	0.312403	0.999994	*	0.523171	gi|802652296|ref|XP_012080058.1|/2.1e-115/PREDICTED: serine/threonine-protein kinase ATM-like [Jatropha curcas] >gi|802652299|ref|XP_012080059.1| PREDICTED: serine/threonine-protein kinase ATM-like [Jatropha curcas] >gi|802652302|ref|XP_012080060.1| PREDICTED: serine/threonine-protein kinase ATM-like [Jatropha curcas] >gi|643720830|gb|KDP31094.1| hypothetical protein JCGZ_11470 [Jatropha curcas]
CL15036.Contig2_All	2983	88.5869	102.086	0.204614	0.999994	*	0.503407	gi|802654672|ref|XP_012080479.1|/0.0e+00/PREDICTED: heat shock protein 83 [Jatropha curcas] >gi|643721153|gb|KDP31417.1| hypothetical protein JCGZ_11793 [Jatropha curcas]
Unigene26774_All	1397	54.5526	39.1761	-0.477674	0.999994	*	0.167328	gi|255556766|ref|XP_002519416.1|/4.1e-64/PREDICTED: polyadenylate-binding protein 7 [Ricinus communis] >gi|223541279|gb|EEF42830.1| polyadenylate-binding protein, putative [Ricinus communis]
CL2177.Contig17_All	3013	410.894	476.364	0.213297	0.999994	*	0.126893	gi|1000954573|ref|XP_002524648.2|/0.0e+00/PREDICTED: LOW QUALITY PROTEIN: serine/threonine-protein kinase BLUS1 [Ricinus communis]
Unigene29489_All	324	3.66428	4.73129	0.368705	0.999994	*	0.504445	NA
Unigene8204_All	793	10.373	9.08611	-0.191096	0.999994	*	0.715593	gi|802694147|ref|XP_012083092.1|/2.2e-06/PREDICTED: metal tolerance protein 1 isoform X1 [Jatropha curcas]
Unigene45789_All	237	0.169747	0.176644	0.0574632	0.999994	*	0.711961	NA
CL9807.Contig1_All	651	10.8274	11.7264	0.115076	0.999994	*	0.826212	gi|255556127|ref|XP_002519098.1|/3.7e-28/PREDICTED: cytochrome c biogenesis protein CCS1, chloroplastic isoform X1 [Ricinus communis] >gi|223541761|gb|EEF43309.1| conserved hypothetical protein [Ricinus communis]
Unigene6994_All	1344	2.06137	2.16941	0.0736985	0.999994	*	0.884441	NA
CL10683.Contig4_All	1334	8.42698	8.08949	-0.0589668	0.999994	*	0.914133	NA
CL10079.Contig1_All	782	9.88413	11.1054	0.168076	0.999994	*	0.738784	NA
CL3716.Contig9_All	1873	53.1412	50.4926	-0.07376	0.999994	*	0.827467	gi|1000982815|ref|XP_015584565.1|/9.4e-157/PREDICTED: protein REVEILLE 6-like [Ricinus communis]
CL13545.Contig2_All	994	14.2251	16.7655	0.237057	0.999994	*	0.624115	NA
CL12221.Contig4_All	4754	206.551	191.601	-0.108389	0.999994	*	0.655742	gi|802558726|ref|XP_012065794.1|/1.5e-166/PREDICTED: protein S-acyltransferase 11 isoform X1 [Jatropha curcas] >gi|643737087|gb|KDP43280.1| hypothetical protein JCGZ_24201 [Jatropha curcas]
Unigene22653_All	406	3.78114	3.41821	-0.14558	0.999994	*	0.794856	NA
Unigene38279_All	1398	3.81872	4.98748	0.385224	0.999994	*	0.454749	gi|1000955524|ref|XP_015577797.1|/2.7e-161/PREDICTED: trafficking protein particle complex subunit 8, partial [Ricinus communis]
CL13791.Contig1_All	1216	80.4563	60.3727	-0.414307	0.999994	*	0.127171	gi|802581978|ref|XP_012070010.1|/8.2e-154/PREDICTED: formyltetrahydrofolate deformylase 1, mitochondrial-like [Jatropha curcas] >gi|643732897|gb|KDP39886.1| hypothetical protein JCGZ_03417 [Jatropha curcas]
CL1910.Contig11_All	5603	305.735	324.542	0.0861227	0.999994	*	0.540708	gi|223536835|gb|EEF38474.1|/0.0e+00/hypothetical protein RCOM_1068550 [Ricinus communis]
CL5452.Contig1_All	3397	1032.49	1187.53	0.201845	0.999994	*	0.256984	gi|255541826|ref|XP_002511977.1|/0.0e+00/PREDICTED: DNA mismatch repair protein MSH2 [Ricinus communis] >gi|223549157|gb|EEF50646.1| DNA mismatch repair protein MSH2, putative [Ricinus communis]
CL4187.Contig1_All	1410	113.283	123.078	0.119634	0.999994	*	0.587358	gi|255564102|ref|XP_002523049.1|/1.8e-184/PREDICTED: tRNA (guanine(26)-N(2))-dimethyltransferase [Ricinus communis] >gi|223537732|gb|EEF39353.1| N(2),N(2)-dimethylguanosine tRNA methyltransferase, putative [Ricinus communis]
CL2150.Contig2_All	1350	24.2394	21.3138	-0.185565	0.999994	*	0.664949	gi|802706684|ref|XP_012084172.1|/1.4e-48/PREDICTED: mediator of RNA polymerase II transcription subunit 21 [Jatropha curcas] >gi|643716218|gb|KDP27991.1| hypothetical protein JCGZ_19071 [Jatropha curcas]
Unigene45463_All	208	0.348291	0.308397	-0.175503	0.999994	*	0.503342	NA
Unigene35417_All	2907	1426.85	1485.64	0.0582505	0.999994	*	0.671748	gi|255585092|ref|XP_002533252.1|/0.0e+00/PREDICTED: ethylene receptor [Ricinus communis] >gi|223526932|gb|EEF29137.1| ethylene receptor, putative [Ricinus communis]
Unigene1606_All	2108	565.601	557.488	-0.0208449	0.999994	*	0.87844	gi|1000979967|ref|XP_015570899.1|/1.1e-129/PREDICTED: LOW QUALITY PROTEIN: alpha-mannosidase [Ricinus communis]
CL2187.Contig3_All	2088	1.2531	1.15596	-0.116406	0.999994	*	0.721445	gi|699262794|gb|AIU41639.1|/1.4e-07/ABC transporter family protein [Hevea brasiliensis]
CL14907.Contig1_All	361	32.4632	32.0464	-0.0186452	0.999994	*	0.962664	gi|255575594|ref|XP_002528697.1|/3.2e-13/PREDICTED: probable WRKY transcription factor 70 [Ricinus communis] >gi|223531869|gb|EEF33686.1| WRKY transcription factor, putative [Ricinus communis]
CL17470.Contig7_All	1597	57.5976	50.5257	-0.188989	0.999994	*	0.600928	NA
CL15049.Contig19_All	3737	40.2321	33.568	-0.261258	0.999994	*	0.399051	gi|802777545|ref|XP_012090914.1|/6.2e-184/PREDICTED: D-xylose-proton symporter-like 2 [Jatropha curcas] >gi|802777549|ref|XP_012090915.1| PREDICTED: D-xylose-proton symporter-like 2 [Jatropha curcas] >gi|643705162|gb|KDP21779.1| hypothetical protein JCGZ_00566 [Jatropha curcas]
CL8783.Contig7_All	1487	39.1991	37.728	-0.0551834	0.999994	*	0.873718	gi|802641929|ref|XP_012079206.1|/8.4e-92/PREDICTED: uncharacterized protein LOC105639684 [Jatropha curcas] >gi|643722030|gb|KDP31909.1| hypothetical protein JCGZ_12370 [Jatropha curcas]
Unigene53863_All	505	14.618	8.40305	-0.798757	0.999994	*	0.115763	gi|802653596|ref|XP_012080407.1|/4.6e-26/PREDICTED: uncharacterized protein LOC105640649 [Jatropha curcas] >gi|643721105|gb|KDP31369.1| hypothetical protein JCGZ_11745 [Jatropha curcas]
CL3668.Contig1_All	605	8.12394	5.3919	-0.591385	0.999994	*	0.28227	NA
Unigene30907_All	2928	395.932	420.122	0.0855559	0.999994	*	0.665989	gi|896689404|gb|AKR15655.1|/0.0e+00/leucine-rich repeat receptor-like protein kinase [Manihot esculenta]
CL3905.Contig1_All	1534	18.5113	20.6975	0.161052	0.999994	*	0.716761	gi|255554070|ref|XP_002518075.1|/2.3e-153/PREDICTED: UV radiation resistance-associated gene protein isoform X1 [Ricinus communis] >gi|223542671|gb|EEF44208.1| conserved hypothetical protein [Ricinus communis]
CL3493.Contig11_All	2380	1244.56	1410.56	0.180627	0.999994	*	0.342809	gi|802733497|ref|XP_012086630.1|/1.7e-299/PREDICTED: granule-bound starch synthase 1, chloroplastic/amyloplastic isoform X1 [Jatropha curcas] >gi|802733502|ref|XP_012086631.1| PREDICTED: granule-bound starch synthase 1, chloroplastic/amyloplastic isoform X1 [Jatropha curcas] >gi|802733507|ref|XP_012086632.1| PREDICTED: granule-bound starch synthase 1, chloroplastic/amyloplastic isoform X2 [Jatrop…
CL589.Contig4_All	1881	44.8917	35.7184	-0.32978	0.999994	*	0.435994	gi|1000976258|ref|XP_015572085.1|/1.1e-194/PREDICTED: LON peptidase N-terminal domain and RING finger protein 3 [Ricinus communis]
CL3806.Contig3_All	680	1044.98	1247.23	0.255252	0.999994	*	0.131692	gi|802581704|ref|XP_012069863.1|/2.8e-66/PREDICTED: 60S ribosomal protein L14-1 [Jatropha curcas] >gi|643733408|gb|KDP40355.1| hypothetical protein JCGZ_02353 [Jatropha curcas]
Unigene51489_All	229	0.297823	0.335012	0.169756	0.999994	*	0.511967	NA
CL17478.Contig7_All	1383	11.6145	10.2129	-0.18554	0.999994	*	0.728218	gi|743936959|ref|XP_011012874.1|/1.1e-74/PREDICTED: peptidyl-prolyl cis-trans isomerase CYP23 [Populus euphratica]
CL332.Contig7_All	2856	40.0099	41.4387	0.0506199	0.999994	*	0.905362	gi|1000962145|ref|XP_015575700.1|/7.2e-225/PREDICTED: APO protein 1, chloroplastic [Ricinus communis]
CL5936.Contig1_All	989	114.571	101.518	-0.174505	0.999994	*	0.4419	gi|802660736|ref|XP_012080968.1|/1.1e-82/PREDICTED: uncharacterized protein LOC105641106 [Jatropha curcas] >gi|643719806|gb|KDP30481.1| hypothetical protein JCGZ_16160 [Jatropha curcas]
CL500.Contig2_All	266	1.78241	2.17663	0.288266	0.999994	*	0.576863	gi|802609655|ref|XP_012074144.1|/3.0e-24/PREDICTED: glutathione S-transferase T1-like [Jatropha curcas] >gi|643728127|gb|KDP36315.1| hypothetical protein JCGZ_09530 [Jatropha curcas]
CL4581.Contig10_All	1066	63.6772	67.3725	0.0813824	0.999994	*	0.850903	gi|1000945916|ref|XP_002529563.2|/5.1e-123/PREDICTED: pre-mRNA-splicing factor SPF27 homolog [Ricinus communis]
Unigene483_All	680	8.26357	8.03965	-0.0396324	0.999994	*	0.942086	gi|802786707|ref|XP_012091737.1|/3.0e-28/PREDICTED: uncharacterized protein LOC105649639 [Jatropha curcas]
CL261.Contig7_All	4156	9.27415	14.7827	0.672627	0.999994	*	0.186116	gi|802585211|ref|XP_012070303.1|/0.0e+00/PREDICTED: pentatricopeptide repeat-containing protein At3g03580 [Jatropha curcas]
Unigene15211_All	1616	11.9406	11.8982	-0.00512964	0.999994	*	0.992162	gi|802695849|ref|XP_012083431.1|/2.3e-180/PREDICTED: uncharacterized protein LOC105643015 [Jatropha curcas] >gi|643717030|gb|KDP28656.1| hypothetical protein JCGZ_14427 [Jatropha curcas]
Unigene26327_All	385	4.27637	3.24318	-0.398976	0.999994	*	0.470409	NA
CL1606.Contig6_All	2454	71.5035	62.2155	-0.200741	0.999994	*	0.486164	gi|802578128|ref|XP_012069368.1|/1.9e-141/PREDICTED: uncharacterized protein LOC105631800 [Jatropha curcas] >gi|643733052|gb|KDP39999.1| hypothetical protein JCGZ_01997 [Jatropha curcas]
CL1718.Contig3_All	1905	48.4386	58.6501	0.275979	0.999994	*	0.399469	gi|947123811|gb|KRH72017.1|/2.6e-138/hypothetical protein GLYMA_02G185300 [Glycine max]
CL882.Contig12_All	2438	466.128	420.601	-0.148273	0.999994	*	0.245447	gi|802547125|ref|XP_012088636.1|/6.8e-200/PREDICTED: poly(A) RNA polymerase GLD2 [Jatropha curcas] >gi|802547127|ref|XP_012088640.1| PREDICTED: poly(A) RNA polymerase GLD2 [Jatropha curcas] >gi|643739077|gb|KDP44891.1| hypothetical protein JCGZ_01391 [Jatropha curcas]
CL79.Contig18_All	3044	40.4701	35.2257	-0.200227	0.999994	*	0.676638	gi|802795322|ref|XP_012092470.1|/1.1e-130/PREDICTED: WAT1-related protein At3g28050-like [Jatropha curcas]
Unigene30871_All	4088	2522.97	2579.46	0.0319467	0.999994	*	0.831415	gi|802607690|ref|XP_012073937.1|/0.0e+00/PREDICTED: protein GIGANTEA [Jatropha curcas] >gi|802607692|ref|XP_012073938.1| PREDICTED: protein GIGANTEA [Jatropha curcas] >gi|802607694|ref|XP_012073939.1| PREDICTED: protein GIGANTEA [Jatropha curcas] >gi|802607696|ref|XP_012073940.1| PREDICTED: protein GIGANTEA [Jatropha curcas] >gi|802607698|ref|XP_012073941.1| PREDICTED: protein GIGANTEA [Jatropha …
Unigene24470_All	468	4.50479	5.08691	0.175328	0.999994	*	0.742717	NA
CL2002.Contig16_All	3431	36.9866	40.6335	0.13567	0.999994	*	0.724872	gi|802581742|ref|XP_012069885.1|/0.0e+00/PREDICTED: splicing factor U2af large subunit A [Jatropha curcas]
CL1791.Contig58_All	2010	44.2077	36.1296	-0.291117	0.999994	*	0.416027	gi|743759782|ref|XP_010933774.1|/3.0e-100/PREDICTED: vacuolar protein sorting-associated protein 35B-like [Elaeis guineensis]
Unigene2519_All	686	8.77884	9.50238	0.114258	0.999994	*	0.832106	NA
Unigene27960_All	542	6.38578	8.88402	0.47635	0.999994	*	0.385149	NA
Unigene8165_All	2035	0.356033	0.33048	-0.107449	0.999994	*	0.607496	gi|255563949|ref|XP_002522974.1|/3.0e-132/PREDICTED: probable folate-biopterin transporter 4 [Ricinus communis] >gi|223537786|gb|EEF39404.1| transporter, putative [Ricinus communis]
Unigene18624_All	870	9.02584	9.99228	0.146751	0.999994	*	0.786479	gi|255540821|ref|XP_002511475.1|/2.2e-60/PREDICTED: microtubule-associated protein TORTIFOLIA1 [Ricinus communis] >gi|223550590|gb|EEF52077.1| Microtubule-associated protein TORTIFOLIA1, putative [Ricinus communis]
CL5470.Contig3_All	750	12.4665	10.1602	-0.295129	0.999994	*	0.553591	NA
CL2388.Contig7_All	3611	18.7108	15.9971	-0.226059	0.999994	*	0.660111	gi|802614866|ref|XP_012074878.1|/1.1e-174/PREDICTED: uncharacterized protein LOC105636258 [Jatropha curcas] >gi|802614868|ref|XP_012074879.1| PREDICTED: uncharacterized protein LOC105636258 [Jatropha curcas] >gi|802614870|ref|XP_012074880.1| PREDICTED: uncharacterized protein LOC105636258 [Jatropha curcas] >gi|802614872|ref|XP_012074881.1| PREDICTED: uncharacterized protein LOC105636258 [Jatropha…
CL1188.Contig3_All	1673	3.21394	4.64695	0.531941	0.999994	*	0.337653	gi|255546981|ref|XP_002514548.1|/1.1e-66/PREDICTED: chaperonin 60 subunit beta 4, chloroplastic [Ricinus communis] >gi|223546152|gb|EEF47654.1| rubisco subunit binding-protein beta subunit, rubb, putative [Ricinus communis]
CL2943.Contig2_All	1338	48.9183	34.0122	-0.524319	0.999994	*	0.118997	gi|255583289|ref|XP_002532408.1|/3.7e-91/PREDICTED: uncharacterized protein At4g14100 [Ricinus communis] >gi|223527882|gb|EEF29972.1| transferase, transferring glycosyl groups, putative [Ricinus communis]
CL11044.Contig2_All	927	6.94035	9.06372	0.385096	0.999994	*	0.487907	gi|743888724|ref|XP_011038529.1|/7.2e-33/PREDICTED: pentatricopeptide repeat-containing protein At3g26782, mitochondrial-like [Populus euphratica]
CL1149.Contig6_All	918	2.40434	4.29284	0.836292	0.999994	*	0.0773044	NA
Unigene5520_All	978	2.4419	2.18464	-0.160604	0.999994	*	0.767049	NA
Unigene45063_All	215	0.971878	1.31765	0.439117	0.999994	*	0.329919	NA
Unigene29358_All	276	2.26391	2.15595	-0.0704934	0.999994	*	0.888822	NA
CL669.Contig13_All	2052	58.314	50.9721	-0.194135	0.999994	*	0.601825	gi|802778808|ref|XP_012091244.1|/3.2e-235/PREDICTED: phosphatidate cytidylyltransferase 1 [Jatropha curcas] >gi|802778812|ref|XP_012091246.1| PREDICTED: phosphatidate cytidylyltransferase 1 [Jatropha curcas] >gi|802778816|ref|XP_012091247.1| PREDICTED: phosphatidate cytidylyltransferase 1 [Jatropha curcas] >gi|802778820|ref|XP_012091248.1| PREDICTED: phosphatidate cytidylyltransferase 1 [Jatropha…
Unigene29073_All	321	0.793719	0.835286	0.0736431	0.999994	*	0.855661	NA
CL6296.Contig3_All	1357	3.87798	12.237	1.65787	0.6985	*	0.00310243	gi|802538289|ref|XP_012067529.1|/7.0e-170/PREDICTED: probable pyridoxal 5'-phosphate synthase subunit PDX1 [Jatropha curcas] >gi|643740921|gb|KDP46491.1| hypothetical protein JCGZ_08463 [Jatropha curcas]
Unigene55715_All	929	19.9759	27.0788	0.438903	0.999994	*	0.306354	gi|743812841|ref|XP_011019370.1|/1.9e-118/PREDICTED: mechanosensitive ion channel protein 10 [Populus euphratica] >gi|743812845|ref|XP_011019371.1| PREDICTED: mechanosensitive ion channel protein 10 [Populus euphratica]
Unigene34838_All	1637	27.557	38.8089	0.493967	0.999994	*	0.214944	gi|1000963074|ref|XP_002520560.2|/6.6e-98/PREDICTED: rho GDP-dissociation inhibitor 1 [Ricinus communis]
Unigene19140_All	407	0.808992	0.855408	0.080486	0.999994	*	0.842827	NA
Unigene19308_All	273	1.44416	1.52971	0.0830285	0.999994	*	0.865402	gi|802673320|ref|XP_012081586.1|/1.1e-21/PREDICTED: ferric reduction oxidase 7, chloroplastic-like [Jatropha curcas] >gi|643718664|gb|KDP29818.1| hypothetical protein JCGZ_19157 [Jatropha curcas]
Unigene45308_All	382	1.8299	2.37818	0.378091	0.999994	*	0.479768	gi|223532025|gb|EEF33835.1|/2.4e-35/conserved hypothetical protein [Ricinus communis]
Unigene1564_All	967	37.4384	35.0024	-0.0970624	0.999994	*	0.775354	gi|802600767|ref|XP_012073032.1|/1.5e-57/PREDICTED: protein cornichon homolog 1 [Jatropha curcas]
Unigene12712_All	637	1.75968	1.4474	-0.281851	0.999994	*	0.557737	NA
Unigene21052_All	302	4.93502	4.09903	-0.267771	0.999994	*	0.633315	NA
Unigene4232_All	1346	10.8842	6.43667	-0.757853	0.999994	*	0.174186	gi|802558805|ref|XP_012065835.1|/1.7e-22/PREDICTED: uncharacterized protein LOC105628951 isoform X1 [Jatropha curcas] >gi|643736971|gb|KDP43177.1| hypothetical protein JCGZ_22729 [Jatropha curcas]
Unigene48124_All	211	0.174682	0.167905	-0.0570822	0.999994	*	0.712553	NA
CL1352.Contig27_All	1836	91.4826	92.6938	0.0189748	0.999994	*	0.939189	gi|802558841|ref|XP_012065856.1|/1.7e-158/PREDICTED: putative pentatricopeptide repeat-containing protein At1g12700, mitochondrial [Jatropha curcas] >gi|643736981|gb|KDP43187.1| hypothetical protein JCGZ_22739 [Jatropha curcas]
Unigene51137_All	397	0.964514	0.969197	0.00698773	0.999994	*	0.984856	NA
CL1086.Contig12_All	3856	71.8654	82.9058	0.206176	0.999994	*	0.591105	gi|255539376|ref|XP_002510753.1|/3.0e-242/PREDICTED: uncharacterized protein LOC8269966 [Ricinus communis] >gi|223551454|gb|EEF52940.1| electron transporter, putative [Ricinus communis]
CL13927.Contig3_All	326	1.1035	1.15224	0.0623614	0.999994	*	0.870927	NA
CL5522.Contig3_All	2367	22.3725	24.8368	0.150752	0.999994	*	0.739452	gi|802739154|ref|XP_012086893.1|/5.5e-271/PREDICTED: transcription factor GLABRA 3-like isoform X1 [Jatropha curcas]
CL1459.Contig1_All	3198	246.346	290.433	0.23752	0.999994	*	0.200483	gi|802570480|ref|XP_012068199.1|/0.0e+00/PREDICTED: calcium-transporting ATPase 3, endoplasmic reticulum-type [Jatropha curcas]
CL14124.Contig1_All	1153	472.98	537.813	0.185326	0.999994	*	0.185258	gi|802556489|ref|XP_012065661.1|/3.2e-115/PREDICTED: mRNA turnover protein 4 homolog [Jatropha curcas] >gi|643737518|gb|KDP43630.1| hypothetical protein JCGZ_16917 [Jatropha curcas]
CL7775.Contig1_All	1387	24.4056	19.3923	-0.331731	0.999994	*	0.516918	gi|255550417|ref|XP_002516259.1|/5.7e-50/PREDICTED: protein STRICTOSIDINE SYNTHASE-LIKE 4 [Ricinus communis] >gi|223544745|gb|EEF46261.1| Adipocyte plasma membrane-associated protein, putative [Ricinus communis]
CL6472.Contig8_All	5074	61.3097	63.9444	0.0607028	0.999994	*	0.898626	gi|1000956461|ref|XP_015577504.1|/0.0e+00/PREDICTED: filament-like plant protein 7 isoform X1 [Ricinus communis]
Unigene11386_All	1515	59.6341	57.9504	-0.0413195	0.999994	*	0.884684	gi|802577690|ref|XP_012069130.1|/1.8e-12/PREDICTED: squamous cell carcinoma antigen recognized by T-cells 3 [Jatropha curcas]
Unigene23925_All	782	18.8442	27.3541	0.537635	0.999994	*	0.204398	gi|743805809|ref|XP_011017752.1|/4.4e-23/PREDICTED: phospholipase A2-alpha-like [Populus euphratica]
CL7182.Contig12_All	1915	281.573	329.06	0.224846	0.999994	*	0.276618	gi|223528860|gb|EEF30861.1|/5.7e-125/conserved hypothetical protein [Ricinus communis]
CL16924.Contig11_All	2465	1198.25	1092.56	-0.133214	0.999994	*	0.51166	gi|802642346|ref|XP_012079230.1|/9.9e-122/PREDICTED: CLK4-associating serine/arginine rich protein [Jatropha curcas] >gi|643722054|gb|KDP31933.1| hypothetical protein JCGZ_12394 [Jatropha curcas]
Unigene32773_All	525	4.89448	5.59648	0.193363	0.999994	*	0.727837	NA
CL960.Contig4_All	1877	10.1937	11.6388	0.191267	0.999994	*	0.731794	gi|802639530|ref|XP_012078423.1|/1.5e-90/PREDICTED: polyribonucleotide nucleotidyltransferase 2, mitochondrial isoform X1 [Jatropha curcas] >gi|643722868|gb|KDP32565.1| hypothetical protein JCGZ_13115 [Jatropha curcas]
CL11396.Contig1_All	480	30.4928	28.8643	-0.0791805	0.999994	*	0.846329	NA
Unigene46526_All	268	0.735416	0.896723	0.286103	0.999994	*	0.490884	NA
Unigene9435_All	458	2.40818	2.8939	0.265075	0.999994	*	0.627437	gi|702478373|ref|XP_010032540.1|/5.7e-07/PREDICTED: protein RIK isoform X2 [Eucalyptus grandis]
Unigene54585_All	207	0.515709	0.487369	-0.0815405	0.999994	*	0.798292	NA
CL3603.Contig5_All	1128	3.61034	2.96163	-0.285746	0.999994	*	0.608227	gi|566212785|ref|XP_002323845.2|/3.6e-79/hypothetical protein POPTR_0017s11710g [Populus trichocarpa] >gi|550320064|gb|EEF03978.2| hypothetical protein POPTR_0017s11710g [Populus trichocarpa]
CL12494.Contig8_All	1604	44.6086	43.4868	-0.0367459	0.999994	*	0.911677	gi|802611246|ref|XP_012074382.1|/2.8e-186/PREDICTED: IAA-amino acid hydrolase ILR1-like 3 [Jatropha curcas] >gi|643727880|gb|KDP36173.1| hypothetical protein JCGZ_08817 [Jatropha curcas]
CL7203.Contig3_All	1573	264.968	292.838	0.144285	0.999994	*	0.374899	gi|802546445|ref|XP_012084899.1|/1.5e-195/PREDICTED: uncharacterized protein LOC105644228 isoform X1 [Jatropha curcas] >gi|643739494|gb|KDP45248.1| hypothetical protein JCGZ_15113 [Jatropha curcas]
CL2247.Contig19_All	2913	21.8765	27.4619	0.328054	0.999994	*	0.464894	gi|802694187|ref|XP_012083103.1|/1.3e-301/PREDICTED: vacuolar protein sorting-associated protein 8 homolog isoform X1 [Jatropha curcas]
CL2405.Contig4_All	901	182.732	194.948	0.0933657	0.999994	*	0.641792	gi|802682275|ref|XP_012082225.1|/3.1e-142/PREDICTED: serine/arginine-rich splicing factor RS2Z33 isoform X1 [Jatropha curcas] >gi|802682278|ref|XP_012082226.1| PREDICTED: serine/arginine-rich splicing factor RS2Z33 isoform X2 [Jatropha curcas] >gi|643717594|gb|KDP29037.1| hypothetical protein JCGZ_16426 [Jatropha curcas]
Unigene18574_All	3032	152.096	134.886	-0.173239	0.999994	*	0.389119	gi|1000970031|ref|XP_015573652.1|/0.0e+00/PREDICTED: potassium transporter 8 [Ricinus communis]
Unigene55443_All	202	1.00702	0.999968	-0.0101363	0.999994	*	0.980559	NA
CL9015.Contig1_All	1360	58.1084	46.1006	-0.333961	0.999994	*	0.310052	gi|802720798|ref|XP_012085419.1|/2.2e-131/PREDICTED: BOI-related E3 ubiquitin-protein ligase 1-like isoform X1 [Jatropha curcas] >gi|643713947|gb|KDP26612.1| hypothetical protein JCGZ_17770 [Jatropha curcas]
CL4785.Contig12_All	1589	89.2477	91.1963	0.03116	0.999994	*	0.909982	gi|743810463|ref|XP_011018751.1|/3.3e-86/PREDICTED: membrane-associated 30 kDa protein, chloroplastic-like [Populus euphratica]
CL15382.Contig1_All	1099	41.2388	49.0487	0.250213	0.999994	*	0.437136	gi|1000946573|ref|XP_015580864.1|/4.5e-18/PREDICTED: uncharacterized protein LOC107262052 [Ricinus communis]
Unigene34728_All	382	27.3003	24.1177	-0.178821	0.999994	*	0.673101	gi|802760864|ref|XP_012089583.1|/4.0e-14/PREDICTED: zinc finger CCCH domain-containing protein 17 [Jatropha curcas] >gi|643707550|gb|KDP23020.1| hypothetical protein JCGZ_01683 [Jatropha curcas]
CL6913.Contig6_All	2571	299.001	283.507	-0.0767695	0.999994	*	0.604533	gi|802733575|ref|XP_012086648.1|/1.4e-243/PREDICTED: serine/threonine-protein kinase WNK8 isoform X2 [Jatropha curcas] >gi|643711807|gb|KDP25235.1| hypothetical protein JCGZ_20391 [Jatropha curcas]
CL10788.Contig13_All	1460	11.1892	9.34267	-0.260198	0.999994	*	0.621998	gi|802597074|ref|XP_012072375.1|/4.1e-67/PREDICTED: uncharacterized protein LOC105634172 [Jatropha curcas] >gi|802597076|ref|XP_012072376.1| PREDICTED: uncharacterized protein LOC105634172 [Jatropha curcas] >gi|643730739|gb|KDP38171.1| hypothetical protein JCGZ_04814 [Jatropha curcas]
CL9156.Contig14_All	3196	225.869	205.379	-0.137197	0.999994	*	0.50552	gi|802752829|ref|XP_012088347.1|/6.0e-228/PREDICTED: xylosyltransferase 1-like [Jatropha curcas] >gi|643709773|gb|KDP24182.1| hypothetical protein JCGZ_25839 [Jatropha curcas]
CL10690.Contig6_All	1176	138.277	98.6557	-0.48709	0.999994	*	0.0775528	gi|802769972|ref|XP_012090504.1|/1.8e-65/PREDICTED: ethylene-responsive transcription factor ERF106 [Jatropha curcas] >gi|643706335|gb|KDP22467.1| hypothetical protein JCGZ_26298 [Jatropha curcas]
Unigene47915_All	233	2.30035	2.26332	-0.0234138	0.999994	*	0.965345	gi|121501697|gb|ABM55238.1|/1.5e-27/integrase [Beta vulgaris]
Unigene10507_All	2059	25.4588	20.1637	-0.336403	0.999994	*	0.499613	gi|802720279|ref|XP_012085400.1|/2.6e-59/PREDICTED: phosphatidylinositol 3-kinase, root isoform isoform X1 [Jatropha curcas]
CL8047.Contig2_All	501	4.03658	4.44843	0.140164	0.999994	*	0.798677	NA
CL7845.Contig3_All	1253	1440.58	1438.84	-0.00174915	0.999994	*	0.990826	gi|255552037|ref|XP_002517063.1|/7.0e-124/PREDICTED: stem-specific protein TSJT1 [Ricinus communis] >gi|223543698|gb|EEF45226.1| Stem-specific protein TSJT1, putative [Ricinus communis]
CL2077.Contig5_All	2699	199	241.851	0.281355	0.999994	*	0.0909622	gi|1000960869|ref|XP_002521378.2|/7.1e-190/PREDICTED: casein kinase I isoform delta-like [Ricinus communis]
CL4173.Contig1_All	383	2.08828	1.90001	-0.136309	0.999994	*	0.774834	NA
CL5075.Contig1_All	1491	144.135	134.808	-0.0965206	0.999994	*	0.649426	gi|823242117|ref|XP_012453757.1|/9.0e-78/PREDICTED: protein SYS1 homolog [Gossypium raimondii] >gi|763803575|gb|KJB70513.1| hypothetical protein B456_011G077000 [Gossypium raimondii]
Unigene26777_All	1267	13.6834	10.1444	-0.431741	0.999994	*	0.39039	gi|731379261|ref|XP_010660776.1|/1.7e-24/PREDICTED: uncharacterized protein LOC100266792 isoform X1 [Vitis vinifera]
Unigene3852_All	270	2.14692	2.07479	-0.0493025	0.999994	*	0.921881	NA
CL4591.Contig7_All	2143	35.143	33.7298	-0.0592137	0.999994	*	0.900519	gi|743910666|ref|XP_011048850.1|/1.3e-141/PREDICTED: purple acid phosphatase 2-like isoform X2 [Populus euphratica]
CL8779.Contig3_All	5684	69.301	78.0325	0.171198	0.999994	*	0.508101	gi|719968486|ref|XP_010264998.1|/7.3e-160/PREDICTED: uncharacterized protein LOC104602841 [Nelumbo nucifera]
CL3588.Contig3_All	935	8.66086	8.51157	-0.0250861	0.999994	*	0.963696	gi|802724747|ref|XP_012085833.1|/3.8e-50/PREDICTED: uncharacterized protein LOC105644934 [Jatropha curcas] >gi|643713705|gb|KDP26370.1| hypothetical protein JCGZ_17528 [Jatropha curcas]
CL13669.Contig3_All	1451	48.0112	45.5561	-0.075726	0.999994	*	0.837916	gi|255563198|ref|XP_002522602.1|/2.4e-131/PREDICTED: RING-H2 finger protein ATL54 [Ricinus communis] >gi|223538078|gb|EEF39689.1| ring finger protein, putative [Ricinus communis]
Unigene34927_All	288	0.996934	0.994419	-0.00364423	0.999994	*	0.993633	NA
CL69.Contig13_All	1966	0.169747	0.176644	0.0574632	0.999994	*	0.711961	gi|255575616|ref|XP_002528708.1|/1.1e-70/PREDICTED: trichoplein keratin filament-binding protein [Ricinus communis] >gi|223531880|gb|EEF33697.1| conserved hypothetical protein [Ricinus communis]
CL2197.Contig28_All	2021	17.6882	16.3522	-0.113303	0.999994	*	0.819601	gi|802791725|ref|XP_012092241.1|/1.5e-91/PREDICTED: mitochondrial ribosome-associated GTPase 1 isoform X2 [Jatropha curcas] >gi|643704394|gb|KDP21458.1| hypothetical protein JCGZ_21929 [Jatropha curcas]
Unigene47658_All	1001	95.7427	79.4882	-0.268422	0.999994	*	0.302196	gi|1000969156|ref|XP_015573872.1|/1.5e-97/PREDICTED: cytochrome b5 domain-containing protein RLF isoform X1 [Ricinus communis] >gi|1000969158|ref|XP_015573873.1| PREDICTED: cytochrome b5 domain-containing protein RLF isoform X1 [Ricinus communis]
Unigene11401_All	1565	54.9532	58.0811	0.0798638	0.999994	*	0.81108	gi|255566941|ref|XP_002524453.1|/1.2e-237/PREDICTED: protein kinase PINOID 2 [Ricinus communis] >gi|223536241|gb|EEF37893.1| serine/threonine protein kinase, putative [Ricinus communis]
CL4500.Contig7_All	1577	18.5612	22.4367	0.273575	0.999994	*	0.535872	gi|802562644|ref|XP_012066477.1|/8.2e-162/PREDICTED: solute carrier family 35 member F1-like isoform X1 [Jatropha curcas]
CL1822.Contig1_All	2179	44.78	51.1543	0.192001	0.999994	*	0.56609	gi|802629161|ref|XP_012077171.1|/7.1e-265/PREDICTED: uncharacterized protein LOC105638063 isoform X1 [Jatropha curcas] >gi|643724808|gb|KDP34009.1| hypothetical protein JCGZ_07580 [Jatropha curcas]
Unigene18490_All	270	1.17234	1.10808	-0.0813316	0.999994	*	0.851885	NA
CL3381.Contig11_All	1094	74.5272	68.5365	-0.120895	0.999994	*	0.670788	gi|802613400|ref|XP_012074701.1|/5.7e-138/PREDICTED: RNA-binding protein 5 isoform X3 [Jatropha curcas]
CL7270.Contig2_All	1127	14.8737	16.2319	0.126068	0.999994	*	0.792292	NA
Unigene22586_All	2015	31.8674	34.1719	0.10073	0.999994	*	0.857334	gi|1000954241|ref|XP_002524895.2|/2.0e-112/PREDICTED: L-Ala-D/L-amino acid epimerase isoform X2 [Ricinus communis]
CL7169.Contig1_All	1731	10.2926	10.8696	0.0786945	0.999994	*	0.887778	gi|255546167|ref|XP_002514143.1|/2.0e-97/PREDICTED: uncharacterized protein LOC8265072 [Ricinus communis] >gi|223546599|gb|EEF48097.1| conserved hypothetical protein [Ricinus communis]
CL5863.Contig5_All	2205	379.405	406.201	0.0984543	0.999994	*	0.500325	gi|802652730|ref|XP_012080179.1|/4.4e-262/PREDICTED: formin-like protein 5 [Jatropha curcas] >gi|643720922|gb|KDP31186.1| hypothetical protein JCGZ_11562 [Jatropha curcas]
Unigene24918_All	383	3.46299	3.77543	0.124623	0.999994	*	0.824227	NA
CL5106.Contig17_All	1518	73.5527	83.5306	0.183526	0.999994	*	0.5347	gi|802575689|ref|XP_012068828.1|/8.8e-121/PREDICTED: probable complex I intermediate-associated protein 30 isoform X2 [Jatropha curcas]
Unigene32298_All	455	2.99582	2.55016	-0.232361	0.999994	*	0.674445	NA
CL10046.Contig2_All	3253	226.28	212.955	-0.087557	0.999994	*	0.646879	gi|255539306|ref|XP_002510718.1|/0.0e+00/PREDICTED: uncharacterized protein LOC8273654 [Ricinus communis] >gi|223551419|gb|EEF52905.1| conserved hypothetical protein [Ricinus communis]
Unigene55951_All	236	1.6475	1.6258	-0.0191255	0.999994	*	0.969215	gi|590611473|ref|XP_007022113.1|/1.3e-18/Cysteine-rich RLK (RECEPTOR-like protein kinase) 8, putative [Theobroma cacao] >gi|508721741|gb|EOY13638.1| Cysteine-rich RLK (RECEPTOR-like protein kinase) 8, putative [Theobroma cacao]
CL17490.Contig13_All	4278	356.408	342.926	-0.0556365	0.999994	*	0.678367	gi|802706774|ref|XP_012084189.1|/3.9e-158/PREDICTED: squamosa promoter-binding-like protein 1 isoform X1 [Jatropha curcas] >gi|643716227|gb|KDP28000.1| hypothetical protein JCGZ_19080 [Jatropha curcas]
CL4735.Contig2_All	405	2.98349	4.12583	0.467682	0.999994	*	0.40145	NA
Unigene42193_All	2133	123.253	114.074	-0.111655	0.999994	*	0.676578	gi|255569399|ref|XP_002525667.1|/2.6e-134/PREDICTED: uncharacterized protein LOC8286476 [Ricinus communis] >gi|223535103|gb|EEF36785.1| conserved hypothetical protein [Ricinus communis]
Unigene28555_All	347	3.92901	3.09902	-0.342353	0.999994	*	0.540898	NA
Unigene21812_All	2770	773.028	764.034	-0.0168831	0.999994	*	0.90791	gi|743936565|ref|XP_011012673.1|/1.9e-283/PREDICTED: probable serine/threonine-protein kinase At1g54610 [Populus euphratica]
CL13620.Contig1_All	211	1.06443	1.25324	0.235582	0.999994	*	0.589269	NA
CL129.Contig13_All	977	5.96129	7.13687	0.259665	0.999994	*	0.638495	gi|567859480|ref|XP_006422394.1|/1.5e-28/hypothetical protein CICLE_v10028883mg [Citrus clementina] >gi|557524328|gb|ESR35634.1| hypothetical protein CICLE_v10028883mg [Citrus clementina]
CL5995.Contig8_All	1914	227.945	213.007	-0.097781	0.999994	*	0.635056	gi|255547660|ref|XP_002514887.1|/8.7e-275/PREDICTED: sphingosine-1-phosphate lyase [Ricinus communis] >gi|223545938|gb|EEF47441.1| sphingosine phosphate lyase, putative [Ricinus communis]
CL17040.Contig6_All	2093	311.944	283.527	-0.1378	0.999994	*	0.507495	gi|802540260|ref|XP_012075442.1|/6.4e-154/PREDICTED: casein kinase II subunit beta-like isoform X4 [Jatropha curcas] >gi|643740335|gb|KDP45994.1| hypothetical protein JCGZ_11897 [Jatropha curcas]
Unigene46234_All	257	1.86912	2.08544	0.15799	0.999994	*	0.769772	gi|743884982|ref|XP_011037425.1|/8.9e-26/PREDICTED: glucosidase 2 subunit beta-like isoform X2 [Populus euphratica] >gi|743884985|ref|XP_011037426.1| PREDICTED: glucosidase 2 subunit beta-like isoform X3 [Populus euphratica]
CL2957.Contig19_All	1562	15.151	9.77453	-0.632311	0.999994	*	0.203057	gi|1000973453|ref|XP_015572785.1|/2.9e-50/PREDICTED: methyltransferase-like protein 22 isoform X2 [Ricinus communis]
CL17212.Contig1_All	2451	309.859	359.157	0.213	0.999994	*	0.346777	gi|1000978861|ref|XP_015571310.1|/2.3e-296/PREDICTED: LOW QUALITY PROTEIN: cyclin-T1-3 [Ricinus communis]
Unigene51244_All	209	0.159912	0.154188	-0.0525846	0.999994	*	0.724005	NA
CL13903.Contig2_All	1301	160.41	171.512	0.0965504	0.999994	*	0.594901	gi|802546433|ref|XP_012084857.1|/1.9e-76/PREDICTED: uncharacterized protein LOC105644190 [Jatropha curcas] >gi|802546435|ref|XP_012084864.1| PREDICTED: uncharacterized protein LOC105644190 [Jatropha curcas] >gi|802546437|ref|XP_012084869.1| PREDICTED: uncharacterized protein LOC105644190 [Jatropha curcas] >gi|643739489|gb|KDP45243.1| hypothetical protein JCGZ_15108 [Jatropha curcas]
CL11902.Contig2_All	1610	46.9682	36.5621	-0.361333	0.999994	*	0.32373	gi|802627536|ref|XP_012076726.1|/3.0e-196/PREDICTED: basic salivary proline-rich protein 3 [Jatropha curcas]
Unigene52749_All	209	0.159912	0.154188	-0.0525846	0.999994	*	0.724005	NA
Unigene36994_All	238	0.599066	0.69426	0.212761	0.999994	*	0.587013	NA
Unigene3683_All	430	2.93029	2.36234	-0.310827	0.999994	*	0.570741	gi|1000984450|ref|XP_015578415.1|/9.7e-41/PREDICTED: probable WRKY transcription factor 61 [Ricinus communis]
CL7689.Contig1_All	636	7.42185	6.208	-0.257651	0.999994	*	0.640253	gi|924859540|gb|ALC75024.1|/1.1e-11/long-chain acyl-CoA synthetase 4 [Vernicia fordii]
CL8713.Contig2_All	263	0.672998	0.670232	-0.00594052	0.999994	*	0.986046	NA
Unigene4921_All	2849	81.8863	72.5276	-0.175092	0.999994	*	0.506888	gi|1000948309|ref|XP_015580315.1|/6.6e-170/PREDICTED: methyltransferase-like protein 16 [Ricinus communis] >gi|1000948311|ref|XP_015580316.1| PREDICTED: methyltransferase-like protein 16 [Ricinus communis] >gi|1000948313|ref|XP_015580317.1| PREDICTED: methyltransferase-like protein 16 [Ricinus communis]
Unigene16052_All	325	3.04323	2.19754	-0.469713	0.999994	*	0.394794	NA
CL6483.Contig3_All	372	7.09819	10.9132	0.620556	0.999994	*	0.230473	NA
CL5956.Contig1_All	3963	272.763	254.31	-0.10106	0.999994	*	0.559803	gi|802666331|ref|XP_012081204.1|/0.0e+00/PREDICTED: TBC1 domain family member 15 isoform X1 [Jatropha curcas] >gi|643719386|gb|KDP30256.1| hypothetical protein JCGZ_17038 [Jatropha curcas]
CL4067.Contig10_All	1189	44.7954	67.048	0.581844	0.999994	*	0.0733419	gi|802568910|ref|XP_012067836.1|/3.5e-157/PREDICTED: ACT domain-containing protein ACR4 isoform X1 [Jatropha curcas]
CL7291.Contig3_All	1922	0.152378	0.157948	0.0517996	0.999994	*	0.726393	gi|223521493|gb|EEF26455.1|/7.0e-107/conserved hypothetical protein, partial [Ricinus communis]
CL15316.Contig2_All	668	2.28245	1.92855	-0.243066	0.999994	*	0.650516	NA
Unigene39007_All	1710	596.549	592.899	-0.00885658	0.999994	*	0.939687	gi|255576657|ref|XP_002529218.1|/2.1e-232/PREDICTED: methionine aminopeptidase 2B [Ricinus communis] >gi|1000946484|ref|XP_015580906.1| PREDICTED: methionine aminopeptidase 2B [Ricinus communis] >gi|223531336|gb|EEF33174.1| methionine aminopeptidase, putative [Ricinus communis]
CL6277.Contig3_All	413	6.36301	6.22668	-0.0312453	0.999994	*	0.955095	NA
Unigene45791_All	225	0.484919	0.502686	0.0519116	0.999994	*	0.843231	NA
CL13293.Contig1_All	232	0.348291	0.308397	-0.175503	0.999994	*	0.503342	NA
CL3444.Contig5_All	381	5.83209	4.67466	-0.319149	0.999994	*	0.568116	gi|802741709|ref|XP_012087145.1|/1.8e-30/PREDICTED: uncharacterized protein LOC105645997 isoform X1 [Jatropha curcas]
CL7279.Contig1_All	2126	69.75	66.8272	-0.0617592	0.999994	*	0.842441	gi|802596241|ref|XP_012072137.1|/1.9e-209/PREDICTED: F-box protein At5g46170-like [Jatropha curcas] >gi|643730566|gb|KDP37998.1| hypothetical protein JCGZ_04641 [Jatropha curcas]
CL2075.Contig3_All	2841	1.09651	1.32823	0.276587	0.999994	*	0.385181	gi|802756010|ref|XP_012088965.1|/0.0e+00/PREDICTED: uncharacterized protein LOC105647469 isoform X1 [Jatropha curcas] >gi|643708522|gb|KDP23438.1| hypothetical protein JCGZ_23271 [Jatropha curcas]
Unigene10943_All	818	2.60585	2.24175	-0.217126	0.999994	*	0.68807	gi|255560647|ref|XP_002521337.1|/2.3e-27/PREDICTED: uncharacterized protein LOC8284661 [Ricinus communis] >gi|223539415|gb|EEF41005.1| conserved hypothetical protein [Ricinus communis]
CL3033.Contig12_All	3781	19.726	18.3713	-0.102647	0.999994	*	0.8549	gi|802717363|ref|XP_012085298.1|/2.6e-270/PREDICTED: putative lysine-specific demethylase JMJ16 isoform X1 [Jatropha curcas] >gi|802717366|ref|XP_012085299.1| PREDICTED: putative lysine-specific demethylase JMJ16 isoform X1 [Jatropha curcas]
CL5649.Contig8_All	1588	99.5875	134.343	0.43188	0.999994	*	0.0736387	gi|802669398|ref|XP_012081465.1|/1.8e-124/PREDICTED: alpha-1,6-mannosyl-glycoprotein 2-beta-N-acetylglucosaminyltransferase [Jatropha curcas] >gi|802669405|ref|XP_012081466.1| PREDICTED: alpha-1,6-mannosyl-glycoprotein 2-beta-N-acetylglucosaminyltransferase [Jatropha curcas] >gi|802669473|ref|XP_012081467.1| PREDICTED: alpha-1,6-mannosyl-glycoprotein 2-beta-N-acetylglucosaminyltransferase [Jatrop…
Unigene23734_All	518	14.3867	11.4955	-0.323673	0.999994	*	0.518246	NA
Unigene2580_All	886	13.2996	9.02645	-0.559153	0.999994	*	0.281784	gi|359372828|gb|AEV42261.1|/1.4e-65/hypothetical protein [Beta vulgaris]
CL5000.Contig3_All	1585	6.8449	7.7141	0.172468	0.999994	*	0.756221	gi|802539920|ref|XP_012073450.1|/5.7e-155/PREDICTED: N-lysine methyltransferase setd6 isoform X2 [Jatropha curcas]
CL11577.Contig2_All	1241	19.0249	21.637	0.185616	0.999994	*	0.70573	gi|947045421|gb|KRG95050.1|/1.2e-86/hypothetical protein GLYMA_19G126700 [Glycine max]
CL11453.Contig2_All	413	68.5902	72.9099	0.0881128	0.999994	*	0.737789	gi|697148745|ref|XP_009628562.1|/3.9e-07/PREDICTED: putative MO25-like protein At5g47540 [Nicotiana tomentosiformis]
Unigene765_All	1401	49.1676	58.2359	0.244202	0.999994	*	0.471277	NA
Unigene20115_All	389	5.02838	5.11585	0.0248805	0.999994	*	0.964592	NA
CL1543.Contig6_All	1736	22.5663	28.3101	0.327146	0.999994	*	0.45473	gi|223544687|gb|EEF46203.1|/2.3e-141/DNA-directed RNA polymerase beta chain, putative [Ricinus communis]
Unigene6857_All	2037	98.1889	102.681	0.0645442	0.999994	*	0.82846	gi|802592953|ref|XP_012071828.1|/4.1e-198/PREDICTED: glucose-6-phosphate isomerase, cytosolic [Jatropha curcas] >gi|643731154|gb|KDP38492.1| hypothetical protein JCGZ_04417 [Jatropha curcas]
Unigene1869_All	8822	752.638	663.079	-0.182775	0.999994	*	0.347158	gi|1000949890|ref|XP_015579784.1|/0.0e+00/PREDICTED: protein SABRE isoform X1 [Ricinus communis]
Unigene13640_All	227	1.01189	0.922141	-0.133989	0.999994	*	0.72179	NA
Unigene54282_All	506	16.4951	14.8851	-0.148171	0.999994	*	0.768707	gi|802585420|ref|XP_012070417.1|/3.8e-12/PREDICTED: nucleolin-like [Jatropha curcas] >gi|643732579|gb|KDP39675.1| hypothetical protein JCGZ_02695 [Jatropha curcas]
CL3677.Contig1_All	765	8.56539	6.06716	-0.497498	0.999994	*	0.369339	gi|802612788|ref|XP_012074677.1|/1.7e-40/PREDICTED: uncharacterized protein LOC105636113 isoform X1 [Jatropha curcas]
CL5251.Contig14_All	536	15.6111	12.7609	-0.290852	0.999994	*	0.591617	gi|255557999|ref|XP_002520028.1|/6.3e-74/PREDICTED: 4-coumarate--CoA ligase 2 [Ricinus communis] >gi|223540792|gb|EEF42352.1| AMP dependent CoA ligase, putative [Ricinus communis]
Unigene20167_All	303	1.73729	1.52827	-0.184946	0.999994	*	0.716004	NA
CL298.Contig19_All	1031	0.169747	0.176644	0.0574632	0.999994	*	0.711961	gi|802627042|ref|XP_012076527.1|/2.1e-33/PREDICTED: uncharacterized protein LOC105637620 isoform X1 [Jatropha curcas] >gi|643724376|gb|KDP33577.1| hypothetical protein JCGZ_07148 [Jatropha curcas]
Unigene11036_All	2152	20.4623	28.9542	0.500805	0.999994	*	0.253954	gi|802769551|ref|XP_012090388.1|/3.1e-39/PREDICTED: cleavage and polyadenylation specificity factor subunit 1 [Jatropha curcas] >gi|643706250|gb|KDP22382.1| hypothetical protein JCGZ_26213 [Jatropha curcas]
CL15142.Contig3_All	1929	34.7262	35.0032	0.0114605	0.999994	*	0.975184	gi|566211426|ref|XP_006372765.1|/2.2e-185/zinc finger family protein [Populus trichocarpa] >gi|550319413|gb|ERP50562.1| zinc finger family protein [Populus trichocarpa]
Unigene56861_All	211	0.700428	0.649842	-0.108149	0.999994	*	0.70725	NA
CL6410.Contig1_All	2944	123.39	108.358	-0.18741	0.999994	*	0.458533	gi|596037670|ref|XP_007219793.1|/2.7e-118/hypothetical protein PRUPE_ppa026521mg [Prunus persica] >gi|462416255|gb|EMJ20992.1| hypothetical protein PRUPE_ppa026521mg [Prunus persica]
CL14127.Contig1_All	374	2.40283	2.83202	0.237099	0.999994	*	0.656271	NA
Unigene47171_All	211	0.768006	0.803356	0.0649219	0.999994	*	0.855092	NA
CL14570.Contig2_All	1426	37.4882	49.5574	0.402663	0.999994	*	0.371481	gi|802626900|ref|XP_012076462.1|/7.1e-165/PREDICTED: uncharacterized protein LOC105637579 [Jatropha curcas] >gi|643724338|gb|KDP33539.1| hypothetical protein JCGZ_07110 [Jatropha curcas]
CL6295.Contig3_All	1261	21.8902	17.9502	-0.28628	0.999994	*	0.500499	gi|224081897|ref|XP_002306519.1|/7.9e-216/hypothetical protein POPTR_0005s19410g [Populus trichocarpa] >gi|222855968|gb|EEE93515.1| hypothetical protein POPTR_0005s19410g [Populus trichocarpa]
CL2316.Contig4_All	3359	219.4	291.037	0.407642	0.999994	*	0.0467974	gi|802786736|ref|XP_012091745.1|/6.3e-228/PREDICTED: protein CHUP1, chloroplastic [Jatropha curcas] >gi|643704010|gb|KDP21074.1| hypothetical protein JCGZ_21545 [Jatropha curcas]
CL1330.Contig6_All	2725	5.87349	5.77573	-0.0242159	0.999994	*	0.951072	gi|255577332|ref|XP_002529547.1|/0.0e+00/PREDICTED: uncharacterized protein LOC8260081 [Ricinus communis] >gi|223530995|gb|EEF32850.1| Membralin, putative [Ricinus communis]
Unigene37716_All	1864	60.4094	41.2252	-0.551247	0.999994	*	0.148298	gi|1000962381|ref|XP_015575755.1|/4.6e-212/PREDICTED: alpha-galactosidase 3 [Ricinus communis]
CL67.Contig47_All	2150	16.6972	17.1959	0.0424595	0.999994	*	0.935905	gi|802634650|ref|XP_012078113.1|/1.1e-153/PREDICTED: aspartic proteinase-like protein 1 isoform X2 [Jatropha curcas]
CL9722.Contig4_All	1098	3.39591	2.22728	-0.608516	0.999994	*	0.262654	NA
CL2588.Contig14_All	2111	41.2476	55.3884	0.425274	0.999994	*	0.16367	gi|1000984297|ref|XP_015577805.1|/2.0e-70/PREDICTED: probable BOI-related E3 ubiquitin-protein ligase 3 isoform X1 [Ricinus communis]
CL52.Contig4_All	462	6.09146	4.77812	-0.350346	0.999994	*	0.529127	gi|802536799|ref|XP_012082232.1|/1.2e-25/PREDICTED: uncharacterized protein LOC105642112 [Jatropha curcas]
Unigene9905_All	685	8.25532	8.13992	-0.0203086	0.999994	*	0.969768	NA
CL7887.Contig10_All	487	4.59144	5.02586	0.130423	0.999994	*	0.816158	NA
CL12140.Contig11_All	4840	46.3422	37.5132	-0.304929	0.999994	*	0.392503	gi|255586287|ref|XP_002533795.1|/0.0e+00/PREDICTED: probable apyrase 7 [Ricinus communis] >gi|223526268|gb|EEF28582.1| adenosine diphosphatase, putative [Ricinus communis]
Unigene30887_All	1231	22.8124	19.5517	-0.222531	0.999994	*	0.653084	gi|802786846|ref|XP_012091772.1|/6.8e-39/PREDICTED: protein SCAR3 isoform X2 [Jatropha curcas]
CL16672.Contig27_All	704	57.1166	55.283	-0.0470742	0.999994	*	0.890218	gi|1000950126|ref|XP_015579740.1|/3.8e-26/PREDICTED: ubiquitin-like-conjugating enzyme ATG10 isoform X3 [Ricinus communis]
CL16056.Contig1_All	795	210.278	213.448	0.0215824	0.999994	*	0.896714	gi|702279462|ref|XP_010045089.1|/6.6e-43/PREDICTED: 10 kDa chaperonin-like [Eucalyptus grandis] >gi|629122751|gb|KCW87241.1| hypothetical protein EUGRSUZ_B03754 [Eucalyptus grandis]
CL7313.Contig1_All	3114	44.6822	27.0468	-0.724243	0.999994	*	0.0467394	gi|802577280|ref|XP_012068914.1|/3.3e-74/PREDICTED: nuclear transcription factor Y subunit A-3 isoform X2 [Jatropha curcas]
CL17011.Contig3_All	688	10.7734	6.73018	-0.678759	0.999994	*	0.190975	gi|255549016|ref|XP_002515564.1|/4.7e-29/PREDICTED: palmitoyl-acyl carrier protein thioesterase, chloroplastic [Ricinus communis] >gi|157417724|gb|ABV54795.1| acyl-ACP thioesterase [Ricinus communis] >gi|223545508|gb|EEF47013.1| palmitoyl-acyl carrier protein thioesterase [Ricinus communis]
CL15733.Contig7_All	1499	6.80472	5.61291	-0.277789	0.999994	*	0.49179	gi|802620387|ref|XP_012075545.1|/1.5e-93/PREDICTED: gamma-soluble NSF attachment protein isoform X2 [Jatropha curcas]
CL8871.Contig13_All	1947	312.3	296.414	-0.0753207	0.999994	*	0.662273	gi|1000942997|ref|XP_002531181.2|/1.4e-211/PREDICTED: uncharacterized protein LOC8268106 isoform X1 [Ricinus communis]
Unigene33445_All	386	1.17596	1.40791	0.259716	0.999994	*	0.550949	gi|802547373|ref|XP_012089888.1|/4.3e-56/PREDICTED: cytochrome P450 77A3-like [Jatropha curcas] >gi|643739204|gb|KDP45018.1| hypothetical protein JCGZ_01518 [Jatropha curcas]
CL898.Contig5_All	1403	41.1591	30.8085	-0.417883	0.999994	*	0.337258	gi|802652967|ref|XP_012080246.1|/5.4e-64/PREDICTED: transcription factor bHLH47 [Jatropha curcas] >gi|802652971|ref|XP_012080247.1| PREDICTED: transcription factor bHLH47 [Jatropha curcas] >gi|643720972|gb|KDP31236.1| hypothetical protein JCGZ_11612 [Jatropha curcas]
CL535.Contig2_All	3243	19.7141	21.715	0.139468	0.999994	*	0.751765	gi|823123346|ref|XP_012475204.1|/3.1e-46/PREDICTED: uncharacterized protein LOC105791605 isoform X1 [Gossypium raimondii]
Unigene46673_All	238	1.15973	1.39565	0.267147	0.999994	*	0.539546	NA
Unigene33821_All	3103	58.5255	54.7893	-0.0951706	0.999994	*	0.769383	gi|802700944|ref|XP_012083854.1|/2.7e-68/PREDICTED: uncharacterized protein LOC105643367 [Jatropha curcas]
CL2868.Contig1_All	1657	223.114	255.644	0.196356	0.999994	*	0.251676	gi|223532058|gb|EEF33867.1|/4.3e-153/transcription factor, putative [Ricinus communis]
CL2153.Contig7_All	551	3.9856	3.13434	-0.346638	0.999994	*	0.513175	gi|255565607|ref|XP_002523793.1|/3.4e-30/PREDICTED: uncharacterized protein LOC8271905 isoform X1 [Ricinus communis] >gi|223536881|gb|EEF38519.1| catalytic, putative [Ricinus communis]
Unigene25635_All	564	3.2054	3.06597	-0.0641646	0.999994	*	0.908074	NA
CL6590.Contig1_All	2258	170.163	178.968	0.0727832	0.999994	*	0.69817	gi|802797393|ref|XP_012093010.1|/8.2e-139/PREDICTED: cleavage stimulating factor 64 [Jatropha curcas] >gi|643686959|gb|KDP20124.1| hypothetical protein JCGZ_05893 [Jatropha curcas]
Unigene3875_All	342	2.55565	2.40576	-0.0871976	0.999994	*	0.874699	NA
Unigene17035_All	208	50.0028	62.9958	0.333245	0.999994	*	0.285646	NA
Unigene7365_All	784	7.38541	6.06619	-0.283886	0.999994	*	0.608147	gi|567881561|ref|XP_006433339.1|/1.1e-10/hypothetical protein CICLE_v10003639mg [Citrus clementina] >gi|557535461|gb|ESR46579.1| hypothetical protein CICLE_v10003639mg [Citrus clementina]
CL337.Contig3_All	2900	104.926	121.111	0.206968	0.999994	*	0.530699	gi|802596062|ref|XP_012072038.1|/0.0e+00/PREDICTED: ATP-dependent DNA helicase DDM1 [Jatropha curcas] >gi|643730919|gb|KDP38310.1| hypothetical protein JCGZ_05196 [Jatropha curcas]
CL2645.Contig6_All	764	152.127	164.708	0.114628	0.999994	*	0.591206	gi|802694351|ref|XP_012083151.1|/4.2e-55/PREDICTED: DNA-directed RNA polymerase III subunit RPC10 [Jatropha curcas] >gi|802694355|ref|XP_012083152.1| PREDICTED: DNA-directed RNA polymerase III subunit RPC10 [Jatropha curcas]
CL4087.Contig10_All	1876	21.0977	18.4799	-0.191127	0.999994	*	0.677738	gi|645261922|ref|XP_008236526.1|/4.6e-103/PREDICTED: B3 domain-containing protein Os01g0234100-like [Prunus mume]
CL3802.Contig1_All	2714	91.9506	120.733	0.392895	0.999994	*	0.335706	gi|802733783|ref|XP_012086695.1|/1.1e-150/PREDICTED: F-box protein SKIP8-like [Jatropha curcas] >gi|643711848|gb|KDP25276.1| hypothetical protein JCGZ_20432 [Jatropha curcas]
CL12621.Contig2_All	938	13.6564	14.9149	0.127174	0.999994	*	0.817155	gi|802754149|ref|XP_012088651.1|/1.8e-116/PREDICTED: pentatricopeptide repeat-containing protein At5g66520-like [Jatropha curcas] >gi|643708941|gb|KDP23803.1| hypothetical protein JCGZ_00135 [Jatropha curcas]
Unigene43608_All	267	2.58938	2.04441	-0.340925	0.999994	*	0.487558	gi|823150795|ref|XP_012475226.1|/8.8e-08/PREDICTED: E3 ubiquitin-protein ligase RHA1B-like [Gossypium raimondii] >gi|763757433|gb|KJB24764.1| hypothetical protein B456_004G159300 [Gossypium raimondii]
Unigene2918_All	420	3.32735	2.88306	-0.206773	0.999994	*	0.707733	NA
CL2039.Contig1_All	1653	13.5934	10.7925	-0.33288	0.999994	*	0.531541	gi|1000951457|ref|XP_015579262.1|/9.7e-73/PREDICTED: dol-P-Man:Man(7)GlcNAc(2)-PP-Dol alpha-1,6-mannosyltransferase isoform X3 [Ricinus communis]
CL6758.Contig2_All	415	44.4882	41.8131	-0.0894677	0.999994	*	0.778444	NA
CL797.Contig15_All	2612	191.247	190.257	-0.00749305	0.999994	*	0.966597	gi|1000953229|ref|XP_015578620.1|/3.8e-63/PREDICTED: dual-specificity RNA methyltransferase RlmN [Ricinus communis]
CL1615.Contig5_All	1688	1.6055	1.13653	-0.498385	0.999994	*	0.214556	gi|255568432|ref|XP_002525190.1|/4.6e-78/PREDICTED: floral homeotic protein APETALA 2 isoform X2 [Ricinus communis] >gi|223535487|gb|EEF37156.1| Floral homeotic protein APETALA2, putative [Ricinus communis]
CL1966.Contig22_All	1633	18.652	17.5382	-0.0888307	0.999994	*	0.850572	gi|255550824|ref|XP_002516460.1|/6.0e-184/PREDICTED: pollen-specific protein SF21 [Ricinus communis] >gi|223544280|gb|EEF45801.1| pollen specific protein sf21, putative [Ricinus communis]
CL12547.Contig2_All	3596	83.5038	122.376	0.551404	0.999994	*	0.144368	gi|223548750|gb|EEF50240.1|/0.0e+00/DNA binding protein, putative [Ricinus communis]
Unigene17355_All	266	1.83597	1.449	-0.341485	0.999994	*	0.494378	NA
Unigene13288_All	276	1.45461	1.77853	0.290056	0.999994	*	0.553719	gi|590634785|ref|XP_007028466.1|/2.2e-22/Uncharacterized protein TCM_024268 [Theobroma cacao] >gi|508717071|gb|EOY08968.1| Uncharacterized protein TCM_024268 [Theobroma cacao]
CL9623.Contig1_All	221	1.33073	1.53395	0.205033	0.999994	*	0.652071	NA
CL17073.Contig2_All	1023	20.072	21.9398	0.128362	0.999994	*	0.755677	NA
CL11096.Contig4_All	568	2.15013	2.50648	0.221244	0.999994	*	0.609531	gi|985469616|ref|XP_015380772.1|/1.2e-25/PREDICTED: classical arabinogalactan protein 1 [Citrus sinensis]
CL6687.Contig1_All	2267	31.0154	32.5959	0.0717056	0.999994	*	0.865071	gi|802753652|ref|XP_012088542.1|/5.5e-236/PREDICTED: pentatricopeptide repeat-containing protein At3g18020 [Jatropha curcas] >gi|643709310|gb|KDP23918.1| hypothetical protein JCGZ_27078 [Jatropha curcas]
CL4742.Contig5_All	2858	47.5644	43.4872	-0.129293	0.999994	*	0.77919	gi|255580503|ref|XP_002531076.1|/2.0e-166/PREDICTED: serine/threonine-protein kinase MHK isoform X2 [Ricinus communis] >gi|223529322|gb|EEF31290.1| mak, putative [Ricinus communis]
Unigene36046_All	459	5.50001	4.33848	-0.342245	0.999994	*	0.539928	NA
CL1898.Contig7_All	2160	0.174682	0.167905	-0.0570822	0.999994	*	0.712553	gi|802592404|ref|XP_012071566.1|/2.4e-196/PREDICTED: mRNA cap guanine-N7 methyltransferase 1 isoform X1 [Jatropha curcas] >gi|643731433|gb|KDP38721.1| hypothetical protein JCGZ_04074 [Jatropha curcas]
Unigene45852_All	231	0.921688	1.05371	0.193124	0.999994	*	0.6741	NA
CL7523.Contig23_All	2025	13.6353	13.6508	0.0016391	0.999994	*	0.997393	gi|255537809|ref|XP_002509971.1|/5.5e-70/PREDICTED: uncharacterized protein LOC8288044 isoform X1 [Ricinus communis] >gi|223549870|gb|EEF51358.1| conserved hypothetical protein [Ricinus communis]
Unigene12132_All	565	9.10318	6.81914	-0.416781	0.999994	*	0.44871	NA
Unigene27485_All	1486	115.539	107.139	-0.108901	0.999994	*	0.614852	gi|743856174|ref|XP_011029844.1|/4.6e-130/PREDICTED: 1-aminocyclopropane-1-carboxylate oxidase homolog 1-like [Populus euphratica]
CL4355.Contig2_All	1505	128.398	109.521	-0.229423	0.999994	*	0.293576	gi|802585560|ref|XP_012070494.1|/2.8e-167/PREDICTED: uncharacterized protein LOC105632664 isoform X1 [Jatropha curcas] >gi|802585562|ref|XP_012070495.1| PREDICTED: uncharacterized protein LOC105632664 isoform X1 [Jatropha curcas] >gi|802585564|ref|XP_012070496.1| PREDICTED: uncharacterized protein LOC105632664 isoform X1 [Jatropha curcas] >gi|643732649|gb|KDP39745.1| hypothetical protein JCGZ_027…
Unigene13081_All	254	1.64604	1.63551	-0.00925715	0.999994	*	0.985846	gi|802604281|ref|XP_012073541.1|/6.1e-11/PREDICTED: uncharacterized protein LOC105635153 [Jatropha curcas]
CL8569.Contig6_All	682	0.937938	1.01425	0.112843	0.999994	*	0.764087	gi|255566028|ref|XP_002524002.1|/2.3e-12/PREDICTED: uncharacterized protein LOC8284260 [Ricinus communis] >gi|1000955807|ref|XP_015577789.1| PREDICTED: uncharacterized protein LOC8284260 [Ricinus communis] >gi|223536729|gb|EEF38370.1| conserved hypothetical protein [Ricinus communis]
CL8078.Contig12_All	3024	166.807	154.096	-0.114353	0.999994	*	0.607259	gi|802726855|ref|XP_012086109.1|/0.0e+00/PREDICTED: uncharacterized protein LOC105645187 [Jatropha curcas]
CL14128.Contig2_All	204	0.159912	0.154188	-0.0525846	0.999994	*	0.724005	NA
Unigene2956_All	580	3.90234	3.76002	-0.0535996	0.999994	*	0.923606	gi|802604154|ref|XP_012073470.1|/8.1e-59/PREDICTED: protein PLANT CADMIUM RESISTANCE 8-like [Jatropha curcas]
CL16576.Contig7_All	3705	49.7908	62.2446	0.322069	0.999994	*	0.400088	gi|802742724|ref|XP_012087374.1|/1.3e-213/PREDICTED: DEAD-box ATP-dependent RNA helicase 10 [Jatropha curcas] >gi|643711576|gb|KDP25083.1| hypothetical protein JCGZ_22618 [Jatropha curcas]
CL1815.Contig2_All	996	45.2812	45.5436	0.00833751	0.999994	*	0.980709	gi|802600767|ref|XP_012073032.1|/9.7e-60/PREDICTED: protein cornichon homolog 1 [Jatropha curcas]
CL15211.Contig7_All	837	5.94506	4.9572	-0.262165	0.999994	*	0.62859	NA
Unigene46252_All	1088	7.99658	6.63245	-0.269841	0.999994	*	0.564174	gi|802559245|ref|XP_012066078.1|/1.2e-135/PREDICTED: serine carboxypeptidase-like 42 [Jatropha curcas] >gi|643736772|gb|KDP43043.1| hypothetical protein JCGZ_25229 [Jatropha curcas]
CL3173.Contig2_All	2239	30.9017	34.4196	0.155545	0.999994	*	0.734414	gi|641862896|gb|KDO81583.1|/9.6e-257/hypothetical protein CISIN_1g009526mg [Citrus sinensis]
Unigene29191_All	287	0.616391	0.68221	0.14637	0.999994	*	0.670432	NA
Unigene10277_All	2100	129.981	133.515	0.0386978	0.999994	*	0.879045	gi|147776710|emb|CAN76965.1|/1.1e-17/hypothetical protein VITISV_043961 [Vitis vinifera]
CL7027.Contig9_All	2253	100.687	100.389	-0.00427358	0.999994	*	0.987655	gi|802542963|ref|XP_012081789.1|/2.5e-220/PREDICTED: peptidyl-prolyl cis-trans isomerase CYP38, chloroplastic [Jatropha curcas] >gi|643739628|gb|KDP45366.1| hypothetical protein JCGZ_09615 [Jatropha curcas]
CL3972.Contig6_All	2030	31.2005	22.3493	-0.481342	0.999994	*	0.334716	gi|802585185|ref|XP_012070289.1|/1.6e-250/PREDICTED: putative acyl-activating enzyme 19 isoform X1 [Jatropha curcas] >gi|802585187|ref|XP_012070290.1| PREDICTED: putative acyl-activating enzyme 19 isoform X1 [Jatropha curcas]
Unigene17846_All	270	15.4386	16.4724	0.0935154	0.999994	*	0.835105	gi|77552408|gb|ABA95205.1|/6.5e-27/retrotransposon protein, putative, Ty1-copia subclass [Oryza sativa Japonica Group]
CL6992.Contig7_All	1894	123.261	138.214	0.165187	0.999994	*	0.488467	gi|802687077|ref|XP_012082421.1|/5.9e-183/PREDICTED: transcription factor-like protein DPB isoform X2 [Jatropha curcas] >gi|643717718|gb|KDP29161.1| hypothetical protein JCGZ_16550 [Jatropha curcas]
Unigene26866_All	1005	80.9207	66.8049	-0.276554	0.999994	*	0.286945	gi|802694232|ref|XP_012083117.1|/6.4e-35/PREDICTED: uncharacterized protein LOC105642785 [Jatropha curcas]
CL4198.Contig5_All	5132	273.451	258.018	-0.0838107	0.999994	*	0.702665	gi|802576348|ref|XP_012068848.1|/4.2e-308/PREDICTED: nuclear pore complex protein NUP107 [Jatropha curcas] >gi|643733827|gb|KDP40670.1| hypothetical protein JCGZ_24669 [Jatropha curcas]
Unigene40224_All	398	5.04266	5.69585	0.175725	0.999994	*	0.754015	gi|1000959127|ref|XP_002522010.2|/8.4e-23/PREDICTED: putative B3 domain-containing protein At2g27410 [Ricinus communis]
Unigene13140_All	454	2.74855	2.19048	-0.327421	0.999994	*	0.532932	gi|1000953209|ref|XP_015578612.1|/2.8e-06/PREDICTED: methyl-CpG-binding domain-containing protein 9 [Ricinus communis]
CL8688.Contig5_All	2316	1196.5	1236.44	0.0473723	0.999994	*	0.721763	gi|802546919|ref|XP_012087621.1|/3.0e-277/PREDICTED: mucin-5B [Jatropha curcas]
Unigene34591_All	584	11.6893	16.161	0.467336	0.999994	*	0.346128	gi|55977314|sp|P68535.1|RT12_PETHY/5.9e-17/RecName: Full=Ribosomal protein S12, mitochondrial >gi|55977315|sp|P68536.1|RT12_PETPA RecName: Full=Ribosomal protein S12, mitochondrial >gi|7440357|pir||JC6098 ribosomal protein S12 - petunia mitochondrion >gi|1046293|gb|AAA80309.1| ribosomal protein S12 [Petunia axillaris subsp. parodii] >gi|1046303|gb|AAB82732.1| ribosomal protein S12 [Petunia x hybr…
CL207.Contig2_All	237	0.159912	0.154188	-0.0525846	0.999994	*	0.724005	NA
CL15626.Contig2_All	2519	49.2925	47.4784	-0.0540981	0.999994	*	0.886866	gi|802558696|ref|XP_012065776.1|/0.0e+00/PREDICTED: ABC transporter G family member 25 [Jatropha curcas] >gi|643737203|gb|KDP43365.1| hypothetical protein JCGZ_25470 [Jatropha curcas]
CL10367.Contig2_All	1191	768.052	586.793	-0.388352	0.999994	*	0.00649086	gi|802592125|ref|XP_012071411.1|/1.8e-113/PREDICTED: cytochrome b6-f complex iron-sulfur subunit, chloroplastic [Jatropha curcas] >gi|643731511|gb|KDP38783.1| hypothetical protein JCGZ_05119 [Jatropha curcas]
Unigene54125_All	217	0.158252	0.164257	0.0537299	0.999994	*	0.721387	NA
CL503.Contig5_All	1305	398.677	438.146	0.136192	0.999994	*	0.431831	gi|255564912|ref|XP_002523449.1|/7.4e-76/PREDICTED: RNA-binding protein 7 isoform X1 [Ricinus communis] >gi|223537277|gb|EEF38908.1| spliceosome associated protein, putative [Ricinus communis]
CL254.Contig1_All	1072	9.41771	7.14696	-0.398048	0.999994	*	0.449442	gi|802682151|ref|XP_012082211.1|/2.2e-73/PREDICTED: myb family transcription factor APL-like [Jatropha curcas] >gi|643717582|gb|KDP29025.1| hypothetical protein JCGZ_16414 [Jatropha curcas]
CL11643.Contig2_All	525	4.33977	6.22025	0.519354	0.999994	*	0.349769	NA
Unigene36510_All	470	2.98344	2.55842	-0.221724	0.999994	*	0.6881	gi|1000950568|ref|XP_015579500.1|/2.5e-26/PREDICTED: protein SIEVE ELEMENT OCCLUSION B [Ricinus communis]
CL11710.Contig7_All	1590	432.222	477.225	0.142898	0.999994	*	0.330757	gi|1000961992|ref|XP_015575883.1|/2.4e-137/PREDICTED: NADH dehydrogenase [ubiquinone] flavoprotein 2, mitochondrial isoform X2 [Ricinus communis]
CL15283.Contig1_All	919	237.886	221.28	-0.1044	0.999994	*	0.626499	gi|590576536|ref|XP_007012985.1|/4.4e-67/Profilin 5 [Theobroma cacao] >gi|508783348|gb|EOY30604.1| Profilin 5 [Theobroma cacao]
CL3560.Contig5_All	2411	66.6529	62.845	-0.0848698	0.999994	*	0.790928	gi|255561981|ref|XP_002521999.1|/3.8e-267/PREDICTED: uncharacterized protein LOC8258647 [Ricinus communis] >gi|223538803|gb|EEF40403.1| conserved hypothetical protein [Ricinus communis]
Unigene25497_All	316	0.475081	0.501011	0.0766668	0.999994	*	0.808892	NA
CL8021.Contig3_All	501	163.655	151.692	-0.109513	0.999994	*	0.607699	gi|802695115|ref|XP_012083358.1|/1.2e-69/PREDICTED: ATP-dependent helicase BRM isoform X1 [Jatropha curcas] >gi|802695122|ref|XP_012083359.1| PREDICTED: ATP-dependent helicase BRM isoform X2 [Jatropha curcas] >gi|643716981|gb|KDP28607.1| hypothetical protein JCGZ_14378 [Jatropha curcas]
Unigene252_All	818	2.42846	2.18191	-0.154449	0.999994	*	0.718078	NA
CL8837.Contig1_All	1924	618.873	501.609	-0.30308	0.999994	*	0.00989952	gi|255556135|ref|XP_002519102.1|/3.8e-246/PREDICTED: 4-hydroxy-3-methylbut-2-enyl diphosphate reductase, chloroplastic [Ricinus communis] >gi|223541765|gb|EEF43313.1| 4-hydroxy-3-methylbut-2-enyl diphosphate reductase, putative [Ricinus communis]
CL3952.Contig26_All	4539	7.71258	3.7832	-1.02761	0.999994	*	0.0390351	gi|802633644|ref|XP_012077593.1|/4.7e-271/PREDICTED: uncharacterized protein LOC105638411 [Jatropha curcas] >gi|802633646|ref|XP_012077594.1| PREDICTED: uncharacterized protein LOC105638411 [Jatropha curcas] >gi|643724011|gb|KDP33311.1| hypothetical protein JCGZ_12860 [Jatropha curcas]
CL3168.Contig9_All	2586	679.515	693.644	0.0296899	0.999994	*	0.815842	gi|566147128|ref|XP_002297622.2|/1.9e-152/hypothetical protein POPTR_0001s04100g [Populus trichocarpa] >gi|550346476|gb|EEE82427.2| hypothetical protein POPTR_0001s04100g [Populus trichocarpa]
CL15809.Contig2_All	2435	98.8903	86.124	-0.199413	0.999994	*	0.543535	gi|802695844|ref|XP_012083430.1|/0.0e+00/PREDICTED: acetyl-coenzyme A carboxylase carboxyl transferase subunit alpha, chloroplastic-like [Jatropha curcas] >gi|643717029|gb|KDP28655.1| hypothetical protein JCGZ_14426 [Jatropha curcas]
CL17310.Contig3_All	819	7.89417	7.17586	-0.137635	0.999994	*	0.802866	NA
CL13390.Contig2_All	503	2.75484	2.48577	-0.148275	0.999994	*	0.785694	NA
CL10247.Contig1_All	727	3.88388	4.79615	0.304379	0.999994	*	0.579799	NA
CL4669.Contig1_All	1495	82.2714	63.8638	-0.365391	0.999994	*	0.489904	gi|255559875|ref|XP_002520956.1|/1.1e-176/PREDICTED: 2-methyl-6-phytyl-1,4-hydroquinone methyltransferase, chloroplastic [Ricinus communis] >gi|223539793|gb|EEF41373.1| chloroplast inner envelope protein, putative [Ricinus communis]
CL618.Contig3_All	464	8.29582	10.9258	0.397287	0.999994	*	0.447675	NA
CL10412.Contig2_All	683	3.84309	5.26368	0.453805	0.999994	*	0.41529	NA
Unigene56035_All	218	1.12507	1.09886	-0.0340163	0.999994	*	0.915323	NA
CL998.Contig7_All	2359	137.104	167.153	0.2859	0.999994	*	0.293788	gi|1000949377|ref|XP_002527676.2|/3.6e-137/PREDICTED: ubiquitin carboxyl-terminal hydrolase 20 [Ricinus communis]
CL2705.Contig4_All	969	121.907	103.684	-0.233587	0.999994	*	0.519337	gi|802544258|ref|XP_012082815.1|/2.0e-57/PREDICTED: thioredoxin H2 [Jatropha curcas] >gi|643739729|gb|KDP45467.1| hypothetical protein JCGZ_09716 [Jatropha curcas]
CL7987.Contig6_All	1212	17.6177	15.7421	-0.162405	0.999994	*	0.772097	gi|1000982017|ref|XP_015584194.1|/4.4e-123/PREDICTED: SKP1-like protein 21 isoform X3 [Ricinus communis]
CL6318.Contig13_All	459	10.4635	7.95219	-0.395936	0.999994	*	0.463834	gi|743910254|ref|XP_011048633.1|/6.7e-08/PREDICTED: uncharacterized protein LOC105142618 isoform X1 [Populus euphratica] >gi|743910256|ref|XP_011048634.1| PREDICTED: uncharacterized protein LOC105142618 isoform X1 [Populus euphratica] >gi|743910258|ref|XP_011048635.1| PREDICTED: uncharacterized protein LOC105142618 isoform X1 [Populus euphratica]
CL7184.Contig1_All	1086	241.329	248.619	0.0429316	0.999994	*	0.801139	gi|255560485|ref|XP_002521257.1|/8.1e-44/PREDICTED: uncharacterized protein LOC8283653 [Ricinus communis] >gi|1000961057|ref|XP_015576058.1| PREDICTED: uncharacterized protein LOC8283653 [Ricinus communis] >gi|223539525|gb|EEF41113.1| conserved hypothetical protein [Ricinus communis]
Unigene22208_All	370	8.12737	8.60618	0.0825852	0.999994	*	0.875357	NA
Unigene43727_All	381	7.38155	5.17552	-0.512219	0.999994	*	0.361364	NA
Unigene22255_All	1057	20.283	26.0317	0.360001	0.999994	*	0.389577	gi|802753007|ref|XP_012088389.1|/1.2e-20/PREDICTED: vesicle transport protein SFT2B [Jatropha curcas] >gi|643709812|gb|KDP24221.1| hypothetical protein JCGZ_25878 [Jatropha curcas]
Unigene16382_All	469	3.31557	3.27601	-0.0173196	0.999994	*	0.975271	NA
CL8161.Contig2_All	890	64.8253	65.7333	0.0200669	0.999994	*	0.94305	gi|743901509|ref|XP_011044076.1|/5.9e-16/PREDICTED: uncharacterized protein LOC105139362 [Populus euphratica]
CL681.Contig22_All	1706	40.6093	35.9788	-0.174661	0.999994	*	0.755673	gi|802696473|ref|XP_012083459.1|/1.2e-49/PREDICTED: cell division protein FtsY homolog, chloroplastic isoform X2 [Jatropha curcas]
CL104.Contig1_All	1881	316.639	271.564	-0.221546	0.999994	*	0.410889	gi|802738414|ref|XP_012086872.1|/5.8e-199/PREDICTED: uncharacterized protein LOC105645786 [Jatropha curcas] >gi|643711987|gb|KDP25415.1| hypothetical protein JCGZ_20571 [Jatropha curcas]
Unigene38431_All	908	9.35838	9.37393	0.00239529	0.999994	*	0.996361	gi|802581696|ref|XP_012069859.1|/4.9e-34/PREDICTED: serine/threonine protein phosphatase 2A regulatory subunit B''beta-like [Jatropha curcas] >gi|643733402|gb|KDP40349.1| hypothetical protein JCGZ_02347 [Jatropha curcas]
CL6075.Contig1_All	1457	62.443	49.914	-0.323097	0.999994	*	0.323082	gi|1000982184|ref|XP_002511767.2|/3.5e-90/PREDICTED: MADS-box protein SOC1 isoform X1 [Ricinus communis] >gi|1000982186|ref|XP_015584388.1| PREDICTED: MADS-box protein SOC1 isoform X1 [Ricinus communis] >gi|1000982189|ref|XP_015584389.1| PREDICTED: MADS-box protein SOC1 isoform X1 [Ricinus communis]
CL4083.Contig15_All	2968	15.0652	18.6905	0.31108	0.999994	*	0.541956	gi|802588434|ref|XP_012070884.1|/1.9e-103/PREDICTED: ribonuclease 3-like protein 2 [Jatropha curcas] >gi|643731979|gb|KDP39171.1| hypothetical protein JCGZ_00928 [Jatropha curcas]
CL12116.Contig1_All	1214	231.025	209.068	-0.144072	0.999994	*	0.490736	gi|255578302|ref|XP_002530018.1|/4.8e-37/PREDICTED: SNF1-related protein kinase catalytic subunit alpha KIN10 [Ricinus communis] >gi|223530497|gb|EEF32380.1| 5-AMP-activated protein kinase, putative [Ricinus communis]
CL5409.Contig1_All	562	33.2627	19.1535	-0.796299	0.999994	*	0.0552703	gi|566149394|ref|XP_006369104.1|/3.3e-09/hypothetical protein POPTR_0001s16500g [Populus trichocarpa] >gi|550347463|gb|ERP65673.1| hypothetical protein POPTR_0001s16500g [Populus trichocarpa]
CL1732.Contig5_All	1700	1.36349	1.23237	-0.145874	0.999994	*	0.743304	gi|802756722|ref|XP_012089063.1|/4.1e-111/PREDICTED: microtubule-binding protein TANGLED [Jatropha curcas] >gi|643708603|gb|KDP23519.1| hypothetical protein JCGZ_23352 [Jatropha curcas]
CL7358.Contig5_All	244	0.710823	0.611629	-0.216833	0.999994	*	0.581408	NA
CL16078.Contig5_All	3370	78.8941	95.2693	0.272093	0.999994	*	0.289084	gi|802724052|ref|XP_012085605.1|/3.1e-227/PREDICTED: F-box protein SKIP14 [Jatropha curcas] >gi|643714084|gb|KDP26749.1| hypothetical protein JCGZ_17907 [Jatropha curcas]
CL11500.Contig1_All	1212	0.174682	0.167905	-0.0570822	0.999994	*	0.712553	gi|802700554|ref|XP_012083755.1|/1.3e-103/PREDICTED: uncharacterized protein LOC105643262 [Jatropha curcas] >gi|643717277|gb|KDP28903.1| hypothetical protein JCGZ_14674 [Jatropha curcas]
Unigene31659_All	796	29.5013	21.9836	-0.424346	0.999994	*	0.334306	gi|703073933|ref|XP_010089680.1|/7.5e-23/hypothetical protein L484_001268 [Morus notabilis] >gi|587950362|gb|EXC36303.1| hypothetical protein L484_001268 [Morus notabilis]
CL8402.Contig1_All	1237	34.1325	88.1228	1.36837	0.0724674	*	0.000106761	gi|802581799|ref|XP_012069917.1|/1.2e-78/PREDICTED: protein FANTASTIC FOUR 3-like [Jatropha curcas] >gi|643733191|gb|KDP40138.1| hypothetical protein JCGZ_02136 [Jatropha curcas]
Unigene56553_All	226	2.21401	2.10898	-0.0701147	0.999994	*	0.881421	gi|1000975329|ref|XP_015572138.1|/4.6e-18/PREDICTED: LOW QUALITY PROTEIN: uncharacterized protein LOC8274246 [Ricinus communis]
CL50.Contig126_All	3282	69.5419	57.0466	-0.285743	0.999994	*	0.529353	gi|802565472|ref|XP_012067495.1|/6.8e-102/PREDICTED: ABC transporter C family member 13 isoform X3 [Jatropha curcas]
CL4489.Contig2_All	2552	174.398	136.786	-0.350469	0.999994	*	0.0904562	gi|802563855|ref|XP_012067110.1|/1.8e-158/PREDICTED: probable acyl-activating enzyme 18, peroxisomal isoform X1 [Jatropha curcas]
CL363.Contig17_All	1495	7.10444	5.70879	-0.315537	0.999994	*	0.438286	gi|566147953|ref|XP_002299569.2|/3.6e-127/homeodomain transcription factor family protein [Populus trichocarpa] >gi|118481200|gb|ABK92551.1| unknown [Populus trichocarpa] >gi|550346843|gb|EEE84374.2| homeodomain transcription factor family protein [Populus trichocarpa] >gi|803434006|dbj|BAR45587.1| homeodomain transcription factor of the Knotted family [Populus nigra]
CL12903.Contig1_All	315	1.92579	1.91564	-0.00762391	0.999994	*	0.987193	NA
Unigene55096_All	222	0.158252	0.164257	0.0537299	0.999994	*	0.721387	NA
CL10751.Contig3_All	539	9.26977	7.60743	-0.285124	0.999994	*	0.593491	gi|802611210|ref|XP_012074363.1|/4.4e-43/PREDICTED: uncharacterized protein LOC105635848 [Jatropha curcas]
Unigene47816_All	791	7.03175	4.63896	-0.600083	0.999994	*	0.158107	gi|404474479|ref|YP_006665872.1|/2.5e-79/apocytochrome b (mitochondrion) [Porphyra umbilicalis] >gi|378554606|gb|AFC17775.1| apocytochrome b (mitochondrion) [Porphyra umbilicalis]
CL2966.Contig2_All	298	1.17468	1.42185	0.275508	0.999994	*	0.535253	NA
CL4851.Contig2_All	2648	77.5718	74.2633	-0.062883	0.999994	*	0.83041	gi|255579427|ref|XP_002530557.1|/3.0e-257/PREDICTED: uncharacterized protein At1g65710 [Ricinus communis] >gi|223529895|gb|EEF31825.1| hypothetical protein RCOM_0303940 [Ricinus communis]
Unigene4204_All	1961	18.4552	23.8195	0.368115	0.999994	*	0.425425	gi|802577546|ref|XP_012069054.1|/5.9e-101/PREDICTED: polyadenylate-binding protein 6 isoform X1 [Jatropha curcas]
CL14587.Contig4_All	494	2.62162	2.60879	-0.00707551	0.999994	*	0.989688	NA
CL1340.Contig3_All	1907	233.088	245.543	0.0751059	0.999994	*	0.658847	gi|802743306|ref|XP_012087405.1|/3.8e-145/PREDICTED: probable BOI-related E3 ubiquitin-protein ligase 2 [Jatropha curcas] >gi|643711606|gb|KDP25113.1| hypothetical protein JCGZ_22648 [Jatropha curcas]
CL16642.Contig2_All	1275	26.5298	29.4729	0.151777	0.999994	*	0.697444	NA
CL357.Contig14_All	1760	89.1477	82.0054	-0.120479	0.999994	*	0.694393	gi|255560594|ref|XP_002521311.1|/1.6e-36/PREDICTED: uncharacterized protein LOC8270841 [Ricinus communis] >gi|1000960975|ref|XP_015576081.1| PREDICTED: uncharacterized protein LOC8270841 [Ricinus communis] >gi|1000960980|ref|XP_015576082.1| PREDICTED: uncharacterized protein LOC8270841 [Ricinus communis] >gi|1000960983|ref|XP_015576083.1| PREDICTED: uncharacterized protein LOC8270841 [Ricinus com…
Unigene14365_All	4114	169.042	211.776	0.325155	0.999994	*	0.142715	gi|255554579|ref|XP_002518328.1|/9.3e-258/PREDICTED: oligopeptide transporter 4 [Ricinus communis] >gi|223542548|gb|EEF44088.1| Oligopeptide transporter, putative [Ricinus communis]
CL1103.Contig4_All	3744	67.9977	87.3878	0.361946	0.999994	*	0.37592	gi|1000944128|ref|XP_015581718.1|/9.0e-175/PREDICTED: uncharacterized protein LOC8269781 [Ricinus communis]
CL13031.Contig4_All	1557	98.5417	86.8895	-0.181552	0.999994	*	0.581202	gi|1000985131|ref|XP_015580572.1|/1.9e-78/PREDICTED: transcription factor GTE10 [Ricinus communis] >gi|1000985133|ref|XP_015580574.1| PREDICTED: transcription factor GTE10 [Ricinus communis] >gi|1000985135|ref|XP_015580575.1| PREDICTED: transcription factor GTE10 [Ricinus communis]
CL109.Contig7_All	489	5.05047	3.56586	-0.502167	0.999994	*	0.370533	NA
CL10793.Contig5_All	759	6.03692	5.22746	-0.207702	0.999994	*	0.711212	gi|69205181|gb|AAZ03742.1|/3.4e-41/sucrose phosphate phosphatase [Ricinus communis]
CL10171.Contig3_All	1346	84.7173	77.7017	-0.124711	0.999994	*	0.606528	gi|802596414|ref|XP_012072235.1|/1.4e-122/PREDICTED: uncharacterized protein LOC105634071 [Jatropha curcas] >gi|802596416|ref|XP_012072236.1| PREDICTED: uncharacterized protein LOC105634071 [Jatropha curcas] >gi|643730634|gb|KDP38066.1| hypothetical protein JCGZ_04709 [Jatropha curcas]
Unigene26474_All	799	46.3647	42.3364	-0.13113	0.999994	*	0.682374	gi|802788279|ref|XP_012092125.1|/1.4e-32/PREDICTED: uncharacterized protein LOC105649907 [Jatropha curcas] >gi|643704311|gb|KDP21375.1| hypothetical protein JCGZ_21846 [Jatropha curcas]
CL192.Contig7_All	1829	73.4205	86.8031	0.241564	0.999994	*	0.390401	gi|802553473|ref|XP_012065000.1|/4.1e-173/PREDICTED: uncharacterized protein LOC105628231 isoform X2 [Jatropha curcas]
CL1017.Contig10_All	3259	92.1492	89.0245	-0.0497696	0.999994	*	0.866764	gi|1000955843|ref|XP_015577721.1|/8.9e-187/PREDICTED: B3 domain-containing transcription repressor VAL1 [Ricinus communis]
CL1728.Contig21_All	2171	23.059	19.8494	-0.216239	0.999994	*	0.682435	gi|976923553|gb|KVI07872.1|/9.3e-124/hypothetical protein Ccrd_013762 [Cynara cardunculus var. scolymus]
Unigene37520_All	1471	55.5036	52.7107	-0.0744847	0.999994	*	0.817481	gi|20198130|gb|AAM15419.1|/7.1e-43/hypothetical protein [Arabidopsis thaliana]
Unigene49574_All	289	0.903076	0.733477	-0.300094	0.999994	*	0.470791	gi|255570839|ref|XP_002526372.1|/3.5e-34/PREDICTED: MLO-like protein 6 [Ricinus communis] >gi|223534331|gb|EEF36043.1| Protein MLO, putative [Ricinus communis]
Unigene46287_All	531	18.7814	17.9649	-0.0641274	0.999994	*	0.887373	NA
CL6949.Contig1_All	1965	30.4099	29.5748	-0.0401735	0.999994	*	0.92586	gi|1000958662|ref|XP_015576760.1|/2.9e-124/PREDICTED: protein DECREASED SIZE EXCLUSION LIMIT 1 isoform X2 [Ricinus communis]
Unigene13008_All	317	0.934161	1.04057	0.155626	0.999994	*	0.713374	NA
Unigene30682_All	2112	74.3275	66.2422	-0.166145	0.999994	*	0.561393	gi|566186812|ref|XP_002313995.2|/4.1e-108/signal peptide peptidase family protein [Populus trichocarpa] >gi|550331241|gb|EEE87950.2| signal peptide peptidase family protein [Populus trichocarpa]
CL11467.Contig6_All	2210	652.556	782.418	0.261839	0.999994	*	0.083836	gi|255571135|ref|XP_002526518.1|/5.4e-252/PREDICTED: WD-40 repeat-containing protein MSI1 [Ricinus communis] >gi|223534193|gb|EEF35909.1| retinoblastoma-binding protein, putative [Ricinus communis]
Unigene40386_All	435	3.46756	3.7203	0.101499	0.999994	*	0.856428	NA
Unigene38898_All	768	283.485	248.214	-0.191691	0.999994	*	0.421399	gi|922536697|ref|XP_013599056.1|/1.7e-19/PREDICTED: histone H3-like isoform X1 [Brassica oleracea var. oleracea] >gi|922536700|ref|XP_013599057.1| PREDICTED: histone H3-like isoform X1 [Brassica oleracea var. oleracea]
Unigene13982_All	2194	33.6758	28.0422	-0.264115	0.999994	*	0.567178	gi|1000982797|ref|XP_015584560.1|/2.8e-208/PREDICTED: ferric reduction oxidase 2 isoform X2 [Ricinus communis]
Unigene6638_All	1549	9.9411	14.1686	0.511221	0.999994	*	0.36139	gi|823262364|ref|XP_012463931.1|/2.7e-61/PREDICTED: uncharacterized protein LOC105783183 isoform X1 [Gossypium raimondii]
Unigene25446_All	811	293.902	351.448	0.257979	0.999994	*	0.301747	gi|802564131|ref|XP_012067238.1|/1.5e-71/PREDICTED: diaminopimelate decarboxylase 2, chloroplastic-like [Jatropha curcas] >gi|643735123|gb|KDP41764.1| hypothetical protein JCGZ_26782 [Jatropha curcas]
Unigene34159_All	933	7.86555	7.61657	-0.0464065	0.999994	*	0.931887	gi|1000977038|ref|XP_015571771.1|/5.6e-142/PREDICTED: polyol transporter 5 isoform X1 [Ricinus communis] >gi|1000977040|ref|XP_015571772.1| PREDICTED: polyol transporter 5 isoform X1 [Ricinus communis]
Unigene5628_All	2094	725.239	710.224	-0.0301839	0.999994	*	0.845804	gi|802640888|ref|XP_012079059.1|/4.1e-262/PREDICTED: splicing factor U2af large subunit B isoform X2 [Jatropha curcas] >gi|643721912|gb|KDP31791.1| hypothetical protein JCGZ_12252 [Jatropha curcas]
Unigene9577_All	2642	159.418	223.265	0.485947	0.999994	*	0.0290643	gi|1000938881|ref|XP_015583492.1|/3.2e-288/PREDICTED: AP2-like ethylene-responsive transcription factor AIL1 [Ricinus communis]
CL2642.Contig1_All	1624	172.088	218.892	0.347071	0.999994	*	0.171988	gi|802787918|ref|XP_012092043.1|/1.2e-155/PREDICTED: uncharacterized protein LOC105649844 isoform X2 [Jatropha curcas]
CL7730.Contig2_All	2412	50.8434	52.2052	0.0381308	0.999994	*	0.904324	gi|1000987055|ref|XP_015576813.1|/6.2e-169/PREDICTED: AP-4 complex subunit mu [Ricinus communis]
CL5632.Contig21_All	2051	15.1675	15.013	-0.0147641	0.999994	*	0.978283	gi|802603726|ref|XP_012073236.1|/2.2e-21/PREDICTED: periodic tryptophan protein 2 homolog [Jatropha curcas] >gi|317106757|dbj|BAJ53251.1| JHL25H03.15 [Jatropha curcas] >gi|643729249|gb|KDP37129.1| hypothetical protein JCGZ_06185 [Jatropha curcas]
CL2216.Contig1_All	381	4.61327	4.60809	-0.00161972	0.999994	*	0.997693	gi|802559405|ref|XP_012066168.1|/4.9e-20/PREDICTED: protein farnesyltransferase/geranylgeranyltransferase type-1 subunit alpha [Jatropha curcas] >gi|643736517|gb|KDP42807.1| hypothetical protein JCGZ_23749 [Jatropha curcas]
CL1100.Contig6_All	1794	111.052	141.097	0.345444	0.999994	*	0.179195	gi|802585396|ref|XP_012070404.1|/3.0e-176/PREDICTED: exosome component 10 [Jatropha curcas] >gi|643732567|gb|KDP39663.1| hypothetical protein JCGZ_02683 [Jatropha curcas]
CL2999.Contig13_All	1884	15.5535	2.419	-2.68476	0.00269193	Down	1.54936e-06	gi|802573721|ref|XP_012068452.1|/3.3e-125/PREDICTED: uncharacterized protein LOC105631062 isoform X3 [Jatropha curcas]
CL6085.Contig8_All	1207	50.0684	50.0619	-0.000187458	0.999994	*	0.999579	gi|743841278|ref|XP_011026426.1|/3.5e-104/PREDICTED: protein FAR1-RELATED SEQUENCE 5-like [Populus euphratica] >gi|743841282|ref|XP_011026427.1| PREDICTED: protein FAR1-RELATED SEQUENCE 5-like [Populus euphratica] >gi|743937066|ref|XP_011012930.1| PREDICTED: protein FAR1-RELATED SEQUENCE 5-like [Populus euphratica]
CL1229.Contig4_All	1322	43.4625	37.5855	-0.209595	0.999994	*	0.579701	gi|255544061|ref|XP_002513093.1|/1.1e-100/PREDICTED: uncharacterized protein LOC8270916 [Ricinus communis] >gi|223548104|gb|EEF49596.1| conserved hypothetical protein [Ricinus communis]
CL1800.Contig1_All	1622	34.6895	35.4388	0.0308289	0.999994	*	0.937339	gi|802731895|ref|XP_012086269.1|/5.6e-206/PREDICTED: uncharacterized protein LOC105645310 [Jatropha curcas] >gi|802731898|ref|XP_012086270.1| PREDICTED: uncharacterized protein LOC105645310 [Jatropha curcas] >gi|802731901|ref|XP_012086271.1| PREDICTED: uncharacterized protein LOC105645310 [Jatropha curcas]
CL362.Contig4_All	2006	25.1203	33.612	0.420122	0.999994	*	0.282041	NA
Unigene20480_All	352	3.88434	5.24452	0.43314	0.999994	*	0.439138	NA
CL12190.Contig7_All	1565	104.492	104.482	-0.000137398	0.999994	*	0.999583	gi|296081996|emb|CBI21001.3|/2.4e-44/unnamed protein product [Vitis vinifera]
CL2838.Contig8_All	2107	35.5062	35.5087	0.000100196	0.999994	*	0.999824	gi|802542882|ref|XP_012081765.1|/7.8e-192/PREDICTED: deoxynucleoside triphosphate triphosphohydrolase SAMHD1 homolog [Jatropha curcas] >gi|643739626|gb|KDP45364.1| hypothetical protein JCGZ_09613 [Jatropha curcas]
CL15025.Contig1_All	1018	5.44589	8.8596	0.702073	0.999994	*	0.205289	gi|802550733|ref|XP_012093140.1|/5.8e-52/PREDICTED: telomere repeat-binding factor 1 [Jatropha curcas] >gi|643738591|gb|KDP44512.1| hypothetical protein JCGZ_16345 [Jatropha curcas]
CL1123.Contig12_All	1526	19.489	19.4428	-0.00342521	0.999994	*	0.994145	gi|1000985517|ref|XP_002511577.2|/1.3e-79/PREDICTED: uncharacterized protein LOC8277419 [Ricinus communis]
CL4890.Contig1_All	1209	17.1753	17.2058	0.00256161	0.999994	*	0.995886	gi|802751023|ref|XP_012087928.1|/4.8e-178/PREDICTED: acetyl-coenzyme A carboxylase carboxyl transferase subunit alpha, chloroplastic isoform X2 [Jatropha curcas]
Unigene40484_All	303	1.1302	1.43736	0.346838	0.999994	*	0.467641	NA
Unigene52061_All	207	2.21072	2.76441	0.32246	0.999994	*	0.54669	NA
CL1381.Contig8_All	1475	50.1043	60.1455	0.263522	0.999994	*	0.46571	gi|255570108|ref|XP_002526016.1|/2.3e-113/PREDICTED: uncharacterized protein LOC8258187 [Ricinus communis] >gi|1000952207|ref|XP_015578976.1| PREDICTED: uncharacterized protein LOC8258187 [Ricinus communis] >gi|223534663|gb|EEF36356.1| conserved hypothetical protein [Ricinus communis]
Unigene6034_All	1252	75.3984	64.3533	-0.22852	0.999994	*	0.52304	NA
CL1807.Contig5_All	1671	44.8214	38.8966	-0.204543	0.999994	*	0.637541	gi|255542554|ref|XP_002512340.1|/3.5e-94/PREDICTED: protein-lysine N-methyltransferase EEF2KMT isoform X2 [Ricinus communis] >gi|223548301|gb|EEF49792.1| conserved hypothetical protein [Ricinus communis]
Unigene56648_All	293	0.520319	0.488033	-0.0924196	0.999994	*	0.772514	NA
CL7759.Contig6_All	1072	13.7183	15.205	0.148447	0.999994	*	0.791379	gi|802666959|ref|XP_012081293.1|/1.1e-125/PREDICTED: nifU-like protein 4, mitochondrial [Jatropha curcas] >gi|802666970|ref|XP_012081295.1| PREDICTED: nifU-like protein 4, mitochondrial [Jatropha curcas] >gi|802666992|ref|XP_012081296.1| PREDICTED: nifU-like protein 4, mitochondrial [Jatropha curcas] >gi|643719081|gb|KDP30075.1| hypothetical protein JCGZ_18623 [Jatropha curcas]
CL14385.Contig1_All	1013	53.3353	51.4993	-0.0505376	0.999994	*	0.869282	gi|1000949697|ref|XP_015579835.1|/1.0e-40/PREDICTED: uncharacterized protein LOC8267019 isoform X1 [Ricinus communis]
CL3515.Contig1_All	3973	53.5909	53.7122	0.00326169	0.999994	*	0.993293	gi|802537981|ref|XP_012066500.1|/0.0e+00/PREDICTED: DNA (cytosine-5)-methyltransferase CMT2 isoform X1 [Jatropha curcas]
CL15135.Contig2_All	1855	76.2738	75.4053	-0.0165233	0.999994	*	0.952461	gi|255562974|ref|XP_002522492.1|/1.1e-160/PREDICTED: uncharacterized protein LOC8281860 [Ricinus communis] >gi|223538377|gb|EEF39984.1| conserved hypothetical protein [Ricinus communis]
CL16216.Contig1_All	480	1.77977	1.22207	-0.542359	0.999994	*	0.189933	gi|1000972001|ref|XP_015573203.1|/5.9e-39/PREDICTED: O-acyltransferase WSD1 [Ricinus communis]
CL13588.Contig1_All	2307	53.867	59.7004	0.148338	0.999994	*	0.682854	gi|567867535|ref|XP_006426390.1|/2.0e-31/hypothetical protein CICLE_v10027575mg [Citrus clementina] >gi|557528380|gb|ESR39630.1| hypothetical protein CICLE_v10027575mg [Citrus clementina]
CL3727.Contig3_All	4256	131.175	119.685	-0.132245	0.999994	*	0.518974	gi|223541856|gb|EEF43402.1|/4.4e-303/glutamine-dependent NAD(+) synthetase, putative [Ricinus communis]
CL11673.Contig2_All	3430	60.4127	84.7461	0.488294	0.999994	*	0.165842	gi|255545784|ref|XP_002513952.1|/0.0e+00/PREDICTED: F-box protein At1g78280 [Ricinus communis] >gi|223547038|gb|EEF48535.1| protein with unknown function [Ricinus communis]
Unigene22990_All	443	3.51454	3.71878	0.0814948	0.999994	*	0.883662	NA
Unigene22795_All	1188	34.9455	33.3083	-0.0692261	0.999994	*	0.851199	gi|590721524|ref|XP_007051638.1|/3.1e-65/Galactose mutarotase-like superfamily protein [Theobroma cacao] >gi|508703899|gb|EOX95795.1| Galactose mutarotase-like superfamily protein [Theobroma cacao]
Unigene54467_All	282	0.33295	0.332146	-0.00348516	0.999994	*	0.987986	NA
Unigene55342_All	202	0.175029	0.168227	-0.0571868	0.999994	*	0.712292	NA
Unigene26620_All	468	6.65805	5.12023	-0.378893	0.999994	*	0.498312	NA
CL13327.Contig1_All	1794	59.3856	32.5343	-0.868152	0.999994	*	0.0182852	gi|255565489|ref|XP_002523735.1|/1.6e-206/PREDICTED: pheophorbide a oxygenase, chloroplastic [Ricinus communis] >gi|223537039|gb|EEF38675.1| pheophorbide A oxygenase, putative [Ricinus communis]
CL12583.Contig6_All	800	15.7606	16.6231	0.0768692	0.999994	*	0.866028	NA
CL832.Contig1_All	706	31.0069	31.1654	0.00735881	0.999994	*	0.984451	gi|255540021|ref|XP_002511075.1|/4.3e-86/PREDICTED: carbonyl reductase [NADPH] 1 [Ricinus communis] >gi|223550190|gb|EEF51677.1| carbonyl reductase, putative [Ricinus communis]
Unigene38798_All	525	63.0773	53.1344	-0.247476	0.999994	*	0.44268	gi|802537613|ref|XP_012065538.1|/2.5e-35/PREDICTED: nucleolin-like [Jatropha curcas]
CL4010.Contig19_All	3376	307.765	293.204	-0.0699266	0.999994	*	0.716892	gi|255588298|ref|XP_002534561.1|/8.7e-278/PREDICTED: telomere repeat-binding protein 5 isoform X1 [Ricinus communis] >gi|1000937074|ref|XP_015584040.1| PREDICTED: telomere repeat-binding protein 5 isoform X1 [Ricinus communis] >gi|1000937076|ref|XP_015584041.1| PREDICTED: telomere repeat-binding protein 5 isoform X1 [Ricinus communis] >gi|1000937078|ref|XP_015584042.1| PREDICTED: telomere repeat-…
CL21.Contig11_All	3279	40.4834	53.4158	0.399934	0.999994	*	0.474042	gi|802757752|ref|XP_012089195.1|/1.5e-133/PREDICTED: kinesin-2 [Jatropha curcas] >gi|643708696|gb|KDP23612.1| hypothetical protein JCGZ_23445 [Jatropha curcas]
CL15848.Contig1_All	569	6.06151	6.38688	0.0754328	0.999994	*	0.891513	gi|224098497|ref|XP_002311195.1|/3.2e-15/hypothetical protein POPTR_0008s06250g [Populus trichocarpa] >gi|222851015|gb|EEE88562.1| hypothetical protein POPTR_0008s06250g [Populus trichocarpa]
Unigene37210_All	464	3.83883	4.08069	0.088145	0.999994	*	0.875061	NA
Unigene57173_All	217	0.175029	0.168227	-0.0571868	0.999994	*	0.712292	NA
CL3404.Contig3_All	2206	3017.6	2602.93	-0.21326	0.999994	*	0.377501	gi|255563606|ref|XP_002522805.1|/3.8e-274/PREDICTED: adenosylhomocysteinase [Ricinus communis] >gi|223538043|gb|EEF39656.1| adenosylhomocysteinase, putative [Ricinus communis]
Unigene20194_All	459	3.84428	4.30961	0.164843	0.999994	*	0.768864	NA
CL2088.Contig7_All	1679	205.439	191.898	-0.0983694	0.999994	*	0.704344	gi|743797011|ref|XP_011006954.1|/6.4e-173/PREDICTED: glucan endo-1,3-beta-glucosidase 14-like [Populus euphratica]
Unigene18570_All	1640	14.8164	14.8814	0.00631119	0.999994	*	0.989639	gi|802633339|ref|XP_012077423.1|/2.3e-135/PREDICTED: protein EMBRYONIC FLOWER 1 [Jatropha curcas] >gi|802633341|ref|XP_012077424.1| PREDICTED: protein EMBRYONIC FLOWER 1 [Jatropha curcas] >gi|643724994|gb|KDP34195.1| hypothetical protein JCGZ_07766 [Jatropha curcas]
Unigene19573_All	869	19.0019	20.5539	0.113267	0.999994	*	0.793084	gi|255568396|ref|XP_002525172.1|/4.1e-06/PREDICTED: lipid phosphate phosphatase gamma, chloroplastic [Ricinus communis] >gi|223535469|gb|EEF37138.1| dolichyldiphosphatase, putative [Ricinus communis]
Unigene32444_All	455	25.7695	47.1509	0.871622	0.999994	*	0.0178107	gi|224101377|ref|XP_002312253.1|/1.5e-15/expansin 4 family protein [Populus trichocarpa] >gi|222852073|gb|EEE89620.1| expansin 4 family protein [Populus trichocarpa]
Unigene15367_All	335	0.616391	0.68221	0.14637	0.999994	*	0.670432	NA
CL1266.Contig2_All	848	3.91575	3.90377	-0.0044228	0.999994	*	0.993692	gi|802682334|ref|XP_012082235.1|/4.4e-29/PREDICTED: dirigent protein 17-like [Jatropha curcas] >gi|802682345|ref|XP_012082236.1| PREDICTED: dirigent protein 17-like [Jatropha curcas] >gi|802682353|ref|XP_012082237.1| PREDICTED: dirigent protein 17-like [Jatropha curcas] >gi|802682361|ref|XP_012082238.1| PREDICTED: dirigent protein 17-like [Jatropha curcas] >gi|643717601|gb|KDP29044.1| hypothetica…
CL3827.Contig2_All	966	8.01717	5.88271	-0.446612	0.999994	*	0.395704	gi|802788947|ref|XP_012092157.1|/2.5e-20/PREDICTED: BEACH domain-containing protein lvsA [Jatropha curcas]
Unigene12175_All	701	2.63521	2.63242	-0.00152918	0.999994	*	0.997783	NA
CL17499.Contig4_All	1606	9.87526	14.7051	0.574423	0.999994	*	0.304797	gi|802778336|ref|XP_012091120.1|/3.1e-201/PREDICTED: uncharacterized aarF domain-containing protein kinase At5g05200, chloroplastic [Jatropha curcas] >gi|643704778|gb|KDP21630.1| hypothetical protein JCGZ_03301 [Jatropha curcas]
Unigene39444_All	874	287.108	280.503	-0.0335781	0.999994	*	0.846702	gi|255552626|ref|XP_002517356.1|/2.3e-28/PREDICTED: protein DSS1 HOMOLOG ON CHROMOSOME V [Ricinus communis] >gi|223543367|gb|EEF44898.1| 26 proteasome complex subunit DSS1, putative [Ricinus communis]
CL4010.Contig3_All	2755	275.165	246.611	-0.158058	0.999994	*	0.354357	gi|255588298|ref|XP_002534561.1|/2.1e-282/PREDICTED: telomere repeat-binding protein 5 isoform X1 [Ricinus communis] >gi|1000937074|ref|XP_015584040.1| PREDICTED: telomere repeat-binding protein 5 isoform X1 [Ricinus communis] >gi|1000937076|ref|XP_015584041.1| PREDICTED: telomere repeat-binding protein 5 isoform X1 [Ricinus communis] >gi|1000937078|ref|XP_015584042.1| PREDICTED: telomere repeat-…
CL1985.Contig3_All	1420	52.071	47.2069	-0.141484	0.999994	*	0.658562	gi|255573744|ref|XP_002527793.1|/4.1e-136/PREDICTED: protein BCCIP homolog isoform X1 [Ricinus communis] >gi|1000949136|ref|XP_015580018.1| PREDICTED: protein BCCIP homolog isoform X1 [Ricinus communis] >gi|1000949138|ref|XP_015580019.1| PREDICTED: protein BCCIP homolog isoform X1 [Ricinus communis] >gi|223532828|gb|EEF34603.1| expressed protein, putative [Ricinus communis]
Unigene10582_All	1701	11.2694	9.04558	-0.317128	0.999994	*	0.543687	gi|1000982645|ref|XP_015584523.1|/8.1e-06/PREDICTED: glycine--tRNA ligase, chloroplastic/mitochondrial 2 isoform X1 [Ricinus communis]
CL16672.Contig23_All	2272	56.9614	69.9965	0.297297	0.999994	*	0.331614	gi|1000950126|ref|XP_015579740.1|/7.9e-25/PREDICTED: ubiquitin-like-conjugating enzyme ATG10 isoform X3 [Ricinus communis]
CL17037.Contig10_All	2126	65.5375	72.1121	0.13792	0.999994	*	0.662978	gi|255563196|ref|XP_002522601.1|/3.3e-174/PREDICTED: uncharacterized protein LOC8266814 isoform X1 [Ricinus communis] >gi|223538077|gb|EEF39688.1| conserved hypothetical protein [Ricinus communis]
CL10712.Contig1_All	1499	124.429	139.622	0.166208	0.999994	*	0.467484	gi|802540591|ref|XP_012077348.1|/3.0e-73/PREDICTED: putative methyltransferase At1g22800 [Jatropha curcas] >gi|643739946|gb|KDP45632.1| hypothetical protein JCGZ_17239 [Jatropha curcas]
CL8505.Contig4_All	2441	319.386	331.926	0.055561	0.999994	*	0.707323	gi|802600429|ref|XP_012072942.1|/8.4e-307/PREDICTED: protein-tyrosine-phosphatase MKP1 [Jatropha curcas] >gi|643729581|gb|KDP37397.1| hypothetical protein JCGZ_08408 [Jatropha curcas]
CL11723.Contig3_All	1950	6.94728	12.8023	0.881883	0.999994	*	0.0962139	gi|1000947131|ref|XP_002528925.2|/1.0e-161/PREDICTED: protein arginine N-methyltransferase 1.6 [Ricinus communis]
CL1841.Contig3_All	846	237.159	250.077	0.0765173	0.999994	*	0.828513	gi|802694814|ref|XP_012083273.1|/1.0e-73/PREDICTED: protein CURVATURE THYLAKOID 1A, chloroplastic [Jatropha curcas] >gi|643716907|gb|KDP28533.1| hypothetical protein JCGZ_14304 [Jatropha curcas]
CL14728.Contig2_All	498	5.40418	8.00058	0.566031	0.999994	*	0.299622	NA
CL7375.Contig1_All	678	24.2935	23.8257	-0.0280499	0.999994	*	0.951742	NA
CL6748.Contig26_All	1907	1.22765	1.18254	-0.0540123	0.999994	*	0.887488	gi|699262836|gb|AIU41660.1|/1.6e-111/ABC transporter family protein [Hevea brasiliensis]
CL7820.Contig1_All	1226	232.614	234.815	0.0135858	0.999994	*	0.953858	gi|255539619|ref|XP_002510874.1|/2.1e-125/PREDICTED: carboxylesterase 1 [Ricinus communis] >gi|223549989|gb|EEF51476.1| Gibberellin receptor GID1, putative [Ricinus communis]
CL4500.Contig16_All	641	9.95232	12.7796	0.360737	0.999994	*	0.498444	gi|703118409|ref|XP_010101594.1|/4.2e-08/hypothetical protein L484_015423 [Morus notabilis] >gi|587900418|gb|EXB88733.1| hypothetical protein L484_015423 [Morus notabilis]
Unigene8091_All	4918	61.4202	58.9987	-0.0580302	0.999994	*	0.896733	gi|802547360|ref|XP_012089828.1|/0.0e+00/PREDICTED: pentatricopeptide repeat-containing protein At4g33990 [Jatropha curcas]
CL7542.Contig2_All	624	5.11337	6.33101	0.308161	0.999994	*	0.578437	gi|590597770|ref|XP_007018706.1|/1.2e-39/Uncharacterized protein TCM_034853 [Theobroma cacao] >gi|508724034|gb|EOY15931.1| Uncharacterized protein TCM_034853 [Theobroma cacao]
Unigene49198_All	333	0.80973	0.856009	0.080184	0.999994	*	0.843422	NA
Unigene9792_All	2328	59.0228	65.8593	0.158115	0.999994	*	0.572364	gi|1000984760|ref|XP_015579483.1|/6.1e-97/PREDICTED: pentatricopeptide repeat-containing protein At1g74630 [Ricinus communis]
Unigene40506_All	339	2.42504	2.72551	0.168517	0.999994	*	0.730848	NA
CL385.Contig12_All	2129	21.0905	20.5943	-0.0343501	0.999994	*	0.943591	gi|802581993|ref|XP_012070014.1|/9.7e-17/PREDICTED: phosphatidylserine decarboxylase proenzyme 1, mitochondrial isoform X2 [Jatropha curcas]
CL3083.Contig1_All	1843	354.932	352.716	-0.00903911	0.999994	*	0.955468	gi|802588870|ref|XP_012071121.1|/1.6e-209/PREDICTED: caldesmon [Jatropha curcas] >gi|643732162|gb|KDP39354.1| hypothetical protein JCGZ_01111 [Jatropha curcas]
Unigene34039_All	488	7.05886	6.38549	-0.144638	0.999994	*	0.792579	NA
CL7015.Contig7_All	1760	47.3728	49.9885	0.0775371	0.999994	*	0.842536	gi|802620766|ref|XP_012075699.1|/1.7e-240/PREDICTED: CDP-diacylglycerol--serine O-phosphatidyltransferase 1 isoform X1 [Jatropha curcas] >gi|643726195|gb|KDP35003.1| hypothetical protein JCGZ_09291 [Jatropha curcas]
Unigene30450_All	1383	20.2907	22.908	0.175029	0.999994	*	0.686023	NA
Unigene38841_All	1990	33.0175	45.1118	0.450274	0.999994	*	0.304419	gi|802705453|ref|XP_012084122.1|/3.8e-116/PREDICTED: probable O-acetyltransferase CAS1 isoform X1 [Jatropha curcas]
CL6554.Contig3_All	1077	37.0887	37.32	0.0089669	0.999994	*	0.979577	gi|802550948|ref|XP_012093259.1|/3.7e-113/PREDICTED: uncharacterized protein LOC105650906 [Jatropha curcas] >gi|643738413|gb|KDP44366.1| hypothetical protein JCGZ_20046 [Jatropha curcas]
CL16626.Contig1_All	340	0.299757	0.320896	0.098311	0.999994	*	0.624615	NA
CL3769.Contig5_All	4040	787.659	648.607	-0.280227	0.999994	*	0.0659687	gi|802704330|ref|XP_012084080.1|/1.1e-287/PREDICTED: psbB mRNA maturation factor Mbb1, chloroplastic isoform X1 [Jatropha curcas] >gi|643716146|gb|KDP27919.1| hypothetical protein JCGZ_18999 [Jatropha curcas]
CL15613.Contig1_All	1058	4.63797	8.23166	0.827691	0.999994	*	0.138844	gi|255547291|ref|XP_002514703.1|/4.4e-26/PREDICTED: uncharacterized protein LOC8284478 [Ricinus communis] >gi|223546307|gb|EEF47809.1| conserved hypothetical protein [Ricinus communis]
CL7497.Contig2_All	1816	1251.35	1174.96	-0.090879	0.999994	*	0.545008	gi|567136723|ref|XP_006394035.1|/5.8e-119/hypothetical protein EUTSA_v10004688mg [Eutrema salsugineum] >gi|557090674|gb|ESQ31321.1| hypothetical protein EUTSA_v10004688mg [Eutrema salsugineum]
CL1639.Contig4_All	1571	437.11	596.954	0.449623	0.999994	*	0.141545	gi|566167070|ref|XP_006384556.1|/3.0e-132/hypothetical protein POPTR_0004s17590g [Populus trichocarpa] >gi|550341251|gb|ERP62353.1| hypothetical protein POPTR_0004s17590g [Populus trichocarpa]
CL678.Contig10_All	2241	85.7331	81.0506	-0.0810293	0.999994	*	0.78407	gi|1000973972|ref|XP_002515696.2|/3.4e-254/PREDICTED: BTB/POZ domain-containing protein At3g22104 [Ricinus communis]
CL1725.Contig9_All	1897	41.5322	45.5511	0.133255	0.999994	*	0.7061	gi|255563592|ref|XP_002522798.1|/1.9e-197/PREDICTED: uncharacterized protein LOC8286883 [Ricinus communis] >gi|223538036|gb|EEF39649.1| conserved hypothetical protein [Ricinus communis]
CL3807.Contig17_All	3079	63.059	63.043	-0.000366637	0.999994	*	0.999164	gi|802694367|ref|XP_012083155.1|/0.0e+00/PREDICTED: bifunctional fucokinase/fucose pyrophosphorylase [Jatropha curcas] >gi|643716829|gb|KDP28455.1| hypothetical protein JCGZ_14226 [Jatropha curcas]
Unigene36506_All	283	2.59804	2.49842	-0.0564048	0.999994	*	0.908154	NA
CL13189.Contig3_All	891	192.046	183.267	-0.0675074	0.999994	*	0.737131	NA
CL707.Contig14_All	1937	2.21799	2.97787	0.425027	0.999994	*	0.259751	gi|802539969|ref|XP_012073677.1|/2.3e-137/PREDICTED: AP2-like ethylene-responsive transcription factor TOE3 isoform X2 [Jatropha curcas]
CL6281.Contig14_All	947	23.9763	21.9129	-0.129827	0.999994	*	0.80465	gi|802770042|ref|XP_012090524.1|/6.2e-133/PREDICTED: U6 snRNA phosphodiesterase [Jatropha curcas] >gi|643706358|gb|KDP22490.1| hypothetical protein JCGZ_26321 [Jatropha curcas]
CL14093.Contig4_All	772	28.1681	27.2059	-0.0501405	0.999994	*	0.915468	gi|802732270|ref|XP_012086360.1|/3.2e-10/PREDICTED: MYB-like transcription factor ETC1 [Jatropha curcas] >gi|643712610|gb|KDP25849.1| hypothetical protein JCGZ_22879 [Jatropha curcas]
CL7084.Contig10_All	1309	26.0711	18.2502	-0.514542	0.999994	*	0.359107	gi|949801573|gb|ALN13334.1|/2.6e-113/trehalose-6-phosphate synthase-1 [Hevea brasiliensis]
CL1165.Contig9_All	1381	104.657	103.901	-0.0104502	0.999994	*	0.97566	gi|802758528|ref|XP_012089279.1|/3.6e-97/PREDICTED: PRA1 family protein E [Jatropha curcas]
CL2792.Contig19_All	3653	251.499	236.996	-0.0856874	0.999994	*	0.666238	gi|802570335|ref|XP_012068122.1|/7.8e-131/PREDICTED: inositol-tetrakisphosphate 1-kinase 3 isoform X1 [Jatropha curcas] >gi|643734884|gb|KDP41554.1| hypothetical protein JCGZ_15961 [Jatropha curcas]
Unigene6241_All	2746	4.21955	4.9775	0.238332	0.999994	*	0.544999	gi|255543060|ref|XP_002512593.1|/1.1e-68/PREDICTED: putative membrane-bound O-acyltransferase C24H6.01c [Ricinus communis] >gi|223548554|gb|EEF50045.1| Glycerol uptake protein, putative [Ricinus communis]
Unigene58318_All	254	0.735777	0.897032	0.285892	0.999994	*	0.491219	gi|674230743|gb|KFK24528.1|/3.1e-15/hypothetical protein AALP_AAs46225U000100, partial [Arabis alpina]
Unigene55599_All	232	0.711803	0.662348	-0.103888	0.999994	*	0.719076	NA
Unigene7813_All	2197	137.349	135.706	-0.01736	0.999994	*	0.950933	gi|802604211|ref|XP_012073503.1|/2.2e-141/PREDICTED: RNA-binding protein 24-A isoform X1 [Jatropha curcas] >gi|643728761|gb|KDP36698.1| hypothetical protein JCGZ_07989 [Jatropha curcas]
Unigene30149_All	684	0.787689	0.848894	0.107958	0.999994	*	0.806978	gi|223545893|gb|EEF47396.1|/4.4e-11/conserved hypothetical protein [Ricinus communis]
CL1166.Contig7_All	1881	115.592	125.599	0.119781	0.999994	*	0.62204	gi|802694802|ref|XP_012083270.1|/1.1e-173/PREDICTED: common plant regulatory factor 1-like isoform X3 [Jatropha curcas]
Unigene27848_All	623	8.84856	7.35991	-0.265755	0.999994	*	0.625434	NA
CL1120.Contig6_All	2807	21.6615	23.5994	0.123616	0.999994	*	0.797585	gi|802537199|ref|XP_012093132.1|/3.6e-237/PREDICTED: acyl-coenzyme A oxidase 2, peroxisomal [Jatropha curcas] >gi|643741388|gb|KDP46864.1| hypothetical protein JCGZ_24073 [Jatropha curcas]
CL3119.Contig2_All	454	0.159912	0.154188	-0.0525846	0.999994	*	0.724005	gi|1000956130|ref|XP_015577615.1|/6.9e-29/PREDICTED: serine carboxypeptidase-like 35, partial [Ricinus communis]
CL9563.Contig5_All	6872	1675.35	1541.59	-0.120037	0.999994	*	0.341646	gi|802770356|ref|XP_012090602.1|/0.0e+00/PREDICTED: chaperone protein ClpC, chloroplastic [Jatropha curcas] >gi|802770360|ref|XP_012090603.1| PREDICTED: chaperone protein ClpC, chloroplastic [Jatropha curcas] >gi|802770364|ref|XP_012090604.1| PREDICTED: chaperone protein ClpC, chloroplastic [Jatropha curcas] >gi|643706417|gb|KDP22549.1| hypothetical protein JCGZ_26380 [Jatropha curcas]
CL1791.Contig55_All	1702	15.1897	16.7094	0.137572	0.999994	*	0.779283	gi|1000986404|ref|XP_015574855.1|/5.4e-34/PREDICTED: LOW QUALITY PROTEIN: vacuolar protein sorting-associated protein 35B [Ricinus communis]
CL15410.Contig2_All	618	75.9663	75.1818	-0.0149774	0.999994	*	0.958107	gi|802770463|ref|XP_012090628.1|/2.5e-34/PREDICTED: mitochondrial import inner membrane translocase subunit TIM8 [Jatropha curcas] >gi|282848242|gb|ADB02902.1| mitochondrial import inner membrane translocase subunit Tim8/small zinc finger-like protein [Jatropha curcas] >gi|643706437|gb|KDP22569.1| hypothetical protein JCGZ_26400 [Jatropha curcas]
CL2773.Contig24_All	2453	22.7835	16.9087	-0.430223	0.999994	*	0.317128	gi|703075889|ref|XP_010090192.1|/5.3e-67/hypothetical protein L484_000453 [Morus notabilis] >gi|587950440|gb|EXC36369.1| hypothetical protein L484_000453 [Morus notabilis]
CL16239.Contig1_All	663	8.31513	7.1581	-0.216164	0.999994	*	0.68979	NA
CL17011.Contig17_All	714	2.66001	3.19864	0.266026	0.999994	*	0.548645	gi|584294208|gb|AHI86053.1|/2.0e-11/plastid acyl-ACP thioesterase [Vernicia fordii]
CL1041.Contig8_All	1916	81.7637	108.946	0.414075	0.999994	*	0.0742159	gi|255585946|ref|XP_002533644.1|/5.4e-176/PREDICTED: elongator complex protein 4 isoform X2 [Ricinus communis] >gi|223526457|gb|EEF28732.1| conserved hypothetical protein [Ricinus communis]
CL13055.Contig1_All	258	1.9856	1.83389	-0.114672	0.999994	*	0.805031	NA
Unigene13187_All	213	0.158252	0.164257	0.0537299	0.999994	*	0.721387	gi|470148916|ref|XP_004309993.1|/1.4e-16/PREDICTED: cytochrome P450 71B34-like [Fragaria vesca subsp. vesca]
CL6272.Contig5_All	520	4.42203	4.05187	-0.126119	0.999994	*	0.822071	gi|643720783|gb|KDP31047.1|/1.6e-13/hypothetical protein JCGZ_11423 [Jatropha curcas]
Unigene21505_All	245	0.158252	0.164257	0.0537299	0.999994	*	0.721387	NA
CL7241.Contig12_All	4324	21.7444	27.2594	0.32611	0.999994	*	0.512506	gi|1000941299|ref|XP_002532142.2|/0.0e+00/PREDICTED: uncharacterized protein LOC8271812 [Ricinus communis]
CL7813.Contig3_All	3707	1035.4	1109.04	0.0991182	0.999994	*	0.524541	gi|802693365|ref|XP_012083009.1|/0.0e+00/PREDICTED: protein transport protein SEC23 [Jatropha curcas] >gi|802693370|ref|XP_012083010.1| PREDICTED: protein transport protein SEC23 [Jatropha curcas] >gi|643716716|gb|KDP28342.1| hypothetical protein JCGZ_14113 [Jatropha curcas]
CL11227.Contig2_All	3108	194.317	192.176	-0.0159845	0.999994	*	0.936358	gi|255545744|ref|XP_002513932.1|/4.8e-283/PREDICTED: uncharacterized protein LOC8281657 [Ricinus communis] >gi|223547018|gb|EEF48515.1| protein binding protein, putative [Ricinus communis]
CL9012.Contig1_All	996	73.2204	96.4981	0.398254	0.999994	*	0.125918	gi|802646518|ref|XP_012079580.1|/1.4e-90/PREDICTED: small RNA degrading nuclease 1 [Jatropha curcas]
CL7165.Contig6_All	1744	374.117	481.039	0.362665	0.999994	*	0.0347164	gi|590658050|ref|XP_007034739.1|/7.1e-183/Sec14p-like phosphatidylinositol transfer family protein isoform 2 [Theobroma cacao] >gi|508713768|gb|EOY05665.1| Sec14p-like phosphatidylinositol transfer family protein isoform 2 [Theobroma cacao]
Unigene47084_All	688	5.01681	7.70657	0.619318	0.999994	*	0.14944	gi|542687349|ref|YP_008475343.1|/2.1e-82/cytochrome c oxidase subunit 1 (mitochondrion) [Achlya hypogyna] >gi|529156871|gb|AGS55458.1| cytochrome c oxidase subunit 1 (mitochondrion) [Achlya hypogyna]
CL58.Contig8_All	2588	34.1933	34.4802	0.0120558	0.999994	*	0.974068	gi|255586271|ref|XP_002533788.1|/8.5e-241/PREDICTED: pentatricopeptide repeat-containing protein At4g17616 [Ricinus communis] >gi|1000938449|ref|XP_015583603.1| PREDICTED: pentatricopeptide repeat-containing protein At4g17616 [Ricinus communis] >gi|223526289|gb|EEF28601.1| pentatricopeptide repeat-containing protein, putative [Ricinus communis]
Unigene20124_All	740	3.60501	4.25339	0.238607	0.999994	*	0.670743	NA
Unigene38722_All	2116	41.8717	35.4362	-0.24075	0.999994	*	0.571702	gi|802592017|ref|XP_012071350.1|/5.1e-175/PREDICTED: uncharacterized protein LOC105633371 [Jatropha curcas] >gi|643731637|gb|KDP38881.1| hypothetical protein JCGZ_05038 [Jatropha curcas]
CL10636.Contig1_All	977	13.161	9.33752	-0.495158	0.999994	*	0.358453	gi|802742832|ref|XP_012087384.1|/6.8e-159/PREDICTED: probable LRR receptor-like serine/threonine-protein kinase At1g56130 [Jatropha curcas]
CL15094.Contig2_All	4707	201.437	176.312	-0.192197	0.999994	*	0.320534	gi|802592412|ref|XP_012071570.1|/0.0e+00/PREDICTED: uncharacterized protein LOC105633557 [Jatropha curcas] >gi|643731434|gb|KDP38722.1| hypothetical protein JCGZ_04075 [Jatropha curcas]
CL4789.Contig6_All	3468	315.482	348.502	0.143611	0.999994	*	0.328635	gi|223548580|gb|EEF50071.1|/2.0e-67/conserved hypothetical protein [Ricinus communis]
CL4232.Contig4_All	1083	196.253	212.853	0.117139	0.999994	*	0.615249	gi|1000984022|ref|XP_015571783.1|/2.2e-118/PREDICTED: putative cell division cycle ATPase [Ricinus communis]
Unigene49892_All	223	0.789012	1.15774	0.553194	0.999994	*	0.187455	NA
Unigene49517_All	216	0.175029	0.168227	-0.0571868	0.999994	*	0.712292	NA
Unigene13843_All	577	8.6534	7.60557	-0.18621	0.999994	*	0.734008	gi|695032226|ref|XP_009403653.1|/7.7e-09/PREDICTED: dolichol-phosphate mannosyltransferase subunit 3-like [Musa acuminata subsp. malaccensis]
CL7027.Contig14_All	2301	139.464	132.467	-0.0742578	0.999994	*	0.718109	gi|802542963|ref|XP_012081789.1|/1.4e-165/PREDICTED: peptidyl-prolyl cis-trans isomerase CYP38, chloroplastic [Jatropha curcas] >gi|643739628|gb|KDP45366.1| hypothetical protein JCGZ_09615 [Jatropha curcas]
Unigene40692_All	269	1.60516	1.29093	-0.314308	0.999994	*	0.477499	NA
CL2150.Contig14_All	1013	75.4374	64.0724	-0.235577	0.999994	*	0.416002	gi|255556538|ref|XP_002519303.1|/9.5e-63/PREDICTED: mediator of RNA polymerase II transcription subunit 21 [Ricinus communis] >gi|1000966328|ref|XP_015574706.1| PREDICTED: mediator of RNA polymerase II transcription subunit 21 [Ricinus communis] >gi|223541618|gb|EEF43167.1| conserved hypothetical protein [Ricinus communis]
CL9777.Contig7_All	2420	44.94	48.519	0.110551	0.999994	*	0.73614	gi|802732758|ref|XP_012086465.1|/2.5e-311/PREDICTED: uncharacterized protein LOC105645470 isoform X1 [Jatropha curcas]
Unigene41239_All	201	1.11597	0.850989	-0.391082	0.999994	*	0.371645	NA
Unigene38082_All	331	1.32368	1.04485	-0.341255	0.999994	*	0.395431	NA
Unigene30028_All	959	26.0237	29.5902	0.185293	0.999994	*	0.632905	gi|723716611|ref|XP_010323970.1|/1.4e-15/PREDICTED: uncharacterized protein LOC101264647 isoform X3 [Solanum lycopersicum]
CL5276.Contig6_All	2435	278.282	252.673	-0.139276	0.999994	*	0.412537	gi|1000972107|ref|XP_002516708.2|/2.0e-247/PREDICTED: scarecrow-like protein 3 [Ricinus communis]
CL5153.Contig5_All	2645	140.096	144.253	0.0421841	0.999994	*	0.860963	gi|567901862|ref|XP_006443419.1|/2.1e-218/hypothetical protein CICLE_v10024612mg [Citrus clementina] >gi|985449943|ref|XP_015386093.1| PREDICTED: LRR receptor-like serine/threonine-protein kinase GSO2 isoform X1 [Citrus sinensis] >gi|557545681|gb|ESR56659.1| hypothetical protein CICLE_v10024612mg [Citrus clementina]
CL2280.Contig6_All	1511	2.19996	2.65035	0.268702	0.999994	*	0.540071	gi|802694078|ref|XP_012083074.1|/5.4e-54/PREDICTED: protein ATAF2-like [Jatropha curcas] >gi|802694083|ref|XP_012083075.1| PREDICTED: protein ATAF2-like [Jatropha curcas]
CL7212.Contig1_All	670	88.7588	83.481	-0.0884414	0.999994	*	0.735445	gi|802752362|ref|XP_012088227.1|/8.9e-33/PREDICTED: protein NUCLEAR FUSION DEFECTIVE 6, chloroplastic/mitochondrial isoform X3 [Jatropha curcas]
CL168.Contig4_All	2722	19.9584	12.9129	-0.62818	0.999994	*	0.246702	gi|1000975664|ref|XP_002515015.2|/1.0e-127/PREDICTED: uncharacterized protein LOC8278474 isoform X2 [Ricinus communis]
CL10810.Contig4_All	3201	48.3197	69.2872	0.519977	0.999994	*	0.265967	gi|802561489|ref|XP_012066313.1|/0.0e+00/PREDICTED: pentatricopeptide repeat-containing protein At5g16860 [Jatropha curcas] >gi|643736637|gb|KDP42927.1| hypothetical protein JCGZ_23869 [Jatropha curcas]
Unigene19373_All	1357	23.9296	28.4284	0.248535	0.999994	*	0.527718	gi|802760090|ref|XP_012089425.1|/1.1e-24/PREDICTED: mitotic-spindle organizing protein 1A-like [Jatropha curcas] >gi|643708416|gb|KDP23332.1| hypothetical protein JCGZ_23165 [Jatropha curcas]
Unigene35018_All	1962	31.8757	41.7008	0.387618	0.999994	*	0.319533	gi|1000975579|ref|XP_002514815.2|/8.7e-12/PREDICTED: uncharacterized protein LOC8274257 isoform X1 [Ricinus communis]
Unigene3108_All	476	2.07883	2.85186	0.456128	0.999994	*	0.390696	NA
CL6010.Contig4_All	1416	34.3427	35.6502	0.0539067	0.999994	*	0.899888	gi|566206915|ref|XP_002321684.2|/7.9e-07/hypothetical protein POPTR_0015s10410g [Populus trichocarpa] >gi|550322433|gb|EEF05811.2| hypothetical protein POPTR_0015s10410g [Populus trichocarpa]
CL7112.Contig1_All	1429	19.7342	15.1621	-0.380232	0.999994	*	0.398115	gi|802694848|ref|XP_012083282.1|/1.8e-112/PREDICTED: BAG family molecular chaperone regulator 6 [Jatropha curcas] >gi|643716914|gb|KDP28540.1| hypothetical protein JCGZ_14311 [Jatropha curcas]
CL15218.Contig1_All	654	8.43013	7.98883	-0.0775718	0.999994	*	0.888272	gi|802544789|ref|XP_012083128.1|/1.9e-08/PREDICTED: ABC transporter B family member 19 [Jatropha curcas] >gi|643739760|gb|KDP45498.1| hypothetical protein JCGZ_09747 [Jatropha curcas]
CL6345.Contig7_All	793	3.37689	4.07273	0.270301	0.999994	*	0.628827	gi|1000946924|ref|XP_002529009.2|/3.4e-31/PREDICTED: protein EI24 homolog isoform X3 [Ricinus communis]
Unigene51449_All	221	0.312304	0.312123	-0.00083265	0.999994	*	0.997071	NA
Unigene5449_All	613	1.3073	1.66659	0.350307	0.999994	*	0.442487	NA
CL6086.Contig3_All	1743	22.5536	19.4892	-0.210683	0.999994	*	0.679068	gi|802633540|ref|XP_012077532.1|/5.7e-164/PREDICTED: formin-like protein 20 [Jatropha curcas] >gi|643724674|gb|KDP33875.1| hypothetical protein JCGZ_07446 [Jatropha curcas]
CL7607.Contig3_All	2412	347.006	357.113	0.04142	0.999994	*	0.782126	gi|802665664|ref|XP_012081112.1|/3.9e-248/PREDICTED: putative glycerol-3-phosphate transporter 5 [Jatropha curcas] >gi|643719315|gb|KDP30185.1| hypothetical protein JCGZ_16967 [Jatropha curcas]
CL2973.Contig20_All	1329	16.8318	15.3705	-0.131025	0.999994	*	0.781701	gi|590653276|ref|XP_007033377.1|/1.0e-24/BED zinc finger,hAT family dimerization domain isoform 2 [Theobroma cacao] >gi|508712406|gb|EOY04303.1| BED zinc finger,hAT family dimerization domain isoform 2 [Theobroma cacao]
CL11592.Contig7_All	1460	18.176	12.1591	-0.579992	0.999994	*	0.247534	gi|802580368|ref|XP_012069566.1|/7.3e-149/PREDICTED: peroxisomal adenine nucleotide carrier 1-like isoform X1 [Jatropha curcas] >gi|802581165|ref|XP_012069567.1| PREDICTED: peroxisomal adenine nucleotide carrier 1-like isoform X2 [Jatropha curcas]
Unigene32988_All	397	1.95136	2.52177	0.369953	0.999994	*	0.468821	NA
CL5895.Contig3_All	1204	16.2775	20.2501	0.315048	0.999994	*	0.493019	NA
Unigene16208_All	489	1.77169	1.55314	-0.189936	0.999994	*	0.716475	NA
Unigene2639_All	235	19.3556	22.6556	0.227119	0.999994	*	0.602403	gi|802628764|ref|XP_012077143.1|/4.9e-07/PREDICTED: 26S protease regulatory subunit 7-like [Jatropha curcas] >gi|643724787|gb|KDP33988.1| hypothetical protein JCGZ_07559 [Jatropha curcas]
CL234.Contig2_All	850	12.7023	13.2148	0.0570641	0.999994	*	0.905316	gi|1000953621|ref|XP_002525169.2|/9.3e-11/PREDICTED: uncharacterized protein LOC8283810 [Ricinus communis]
Unigene53940_All	251	0.795113	0.829771	0.061555	0.999994	*	0.861704	gi|743815055|ref|XP_011019846.1|/5.3e-15/PREDICTED: probable WRKY transcription factor 49 [Populus euphratica]
Unigene23136_All	2563	658.492	670.84	0.0268032	0.999994	*	0.843831	gi|255548323|ref|XP_002515218.1|/1.8e-230/PREDICTED: shaggy-related protein kinase alpha [Ricinus communis] >gi|223545698|gb|EEF47202.1| Glycogen synthase kinase-3 beta, putative [Ricinus communis]
CL1143.Contig8_All	1638	17.88	16.246	-0.138263	0.999994	*	0.805223	gi|731428399|ref|XP_002284152.3|/1.7e-85/PREDICTED: probable mitochondrial adenine nucleotide transporter BTL3 [Vitis vinifera]
CL6465.Contig13_All	2276	231.867	229.009	-0.0178945	0.999994	*	0.917072	gi|802770094|ref|XP_012090538.1|/6.6e-221/PREDICTED: protein FRIGIDA [Jatropha curcas] >gi|643706371|gb|KDP22503.1| hypothetical protein JCGZ_26334 [Jatropha curcas]
CL9143.Contig1_All	895	643.261	714.304	0.151134	0.999994	*	0.43133	gi|223528653|gb|EEF30669.1|/7.7e-08/hypothetical protein RCOM_0507750 [Ricinus communis]
CL16595.Contig1_All	1122	18.0907	12.8473	-0.493779	0.999994	*	0.370062	gi|734336025|gb|KHN08104.1|/1.3e-12/Pleiotropic drug resistance protein 1 [Glycine soja]
CL5287.Contig32_All	3735	21.6798	23.6551	0.125801	0.999994	*	0.763911	gi|802634444|ref|XP_012078000.1|/0.0e+00/PREDICTED: lisH domain and HEAT repeat-containing protein KIAA1468 homolog isoform X1 [Jatropha curcas]
CL6463.Contig6_All	1432	24.673	27.6034	0.161913	0.999994	*	0.696349	gi|802732166|ref|XP_012086338.1|/4.7e-15/PREDICTED: uncharacterized protein LOC105645369 [Jatropha curcas] >gi|802732171|ref|XP_012086339.1| PREDICTED: uncharacterized protein LOC105645369 [Jatropha curcas]
CL809.Contig2_All	984	88.0875	66.0671	-0.415007	0.999994	*	0.185405	gi|802581586|ref|XP_012069797.1|/8.9e-74/PREDICTED: uncharacterized protein LOC105632108 [Jatropha curcas] >gi|643733353|gb|KDP40300.1| hypothetical protein JCGZ_02298 [Jatropha curcas]
CL8410.Contig4_All	3628	223.228	316.357	0.503035	0.999994	*	0.0220923	gi|1000946560|ref|XP_015580860.1|/0.0e+00/PREDICTED: nucleolar protein 6 [Ricinus communis]
CL691.Contig12_All	1549	23.4496	28.3489	0.273728	0.999994	*	0.48398	gi|1000954323|ref|XP_015578192.1|/1.2e-77/PREDICTED: putative RNA exonuclease NEF-sp isoform X1 [Ricinus communis]
CL1174.Contig4_All	2400	2.95188	2.19697	-0.42612	0.999994	*	0.258737	gi|802622097|ref|XP_012076203.1|/1.1e-141/PREDICTED: probable 2-carboxy-D-arabinitol-1-phosphatase [Jatropha curcas] >gi|643725244|gb|KDP34378.1| hypothetical protein JCGZ_11261 [Jatropha curcas]
Unigene54066_All	202	0.485949	0.514024	0.0810295	0.999994	*	0.799345	NA
CL3087.Contig12_All	1622	53.9926	57.7043	0.0959159	0.999994	*	0.780035	gi|255544664|ref|XP_002513393.1|/1.2e-160/PREDICTED: uncharacterized protein At4g15545 [Ricinus communis] >gi|223547301|gb|EEF48796.1| conserved hypothetical protein [Ricinus communis]
CL4826.Contig3_All	1692	266.624	252.521	-0.0784061	0.999994	*	0.63956	gi|802581397|ref|XP_012069694.1|/2.8e-232/PREDICTED: uncharacterized protein LOC105632036 [Jatropha curcas] >gi|643733279|gb|KDP40226.1| hypothetical protein JCGZ_02224 [Jatropha curcas]
CL3816.Contig5_All	409	7.70309	6.77156	-0.185949	0.999994	*	0.728066	gi|802555683|ref|XP_012065571.1|/4.7e-21/PREDICTED: nuclear transcription factor Y subunit A-1-like isoform X2 [Jatropha curcas]
Unigene43431_All	486	30.9049	24.6492	-0.326295	0.999994	*	0.396888	gi|1000985874|ref|XP_015572760.1|/6.6e-22/PREDICTED: uncharacterized protein LOC8274674 isoform X1 [Ricinus communis]
CL6029.Contig8_All	1171	26.6971	22.531	-0.24477	0.999994	*	0.547936	gi|1000956601|ref|XP_002523514.2|/3.8e-15/PREDICTED: uncharacterized protein LOC8282522 isoform X1 [Ricinus communis]
CL247.Contig15_All	1218	99.8832	96.2684	-0.0531788	0.999994	*	0.831301	gi|802539431|ref|XP_012071017.1|/2.1e-109/PREDICTED: thymidylate kinase [Jatropha curcas] >gi|802539433|ref|XP_012071025.1| PREDICTED: thymidylate kinase [Jatropha curcas]
CL9923.Contig1_All	389	1.19051	1.11495	-0.0946041	0.999994	*	0.840726	NA
CL7707.Contig4_All	1413	16.9933	19.0483	0.164693	0.999994	*	0.746858	gi|763809786|gb|KJB76688.1|/1.0e-30/hypothetical protein B456_012G100900 [Gossypium raimondii]
CL1285.Contig9_All	2933	18.7463	17.0168	-0.139653	0.999994	*	0.759476	gi|743907229|ref|XP_011047039.1|/3.6e-139/PREDICTED: uncharacterized protein LOC105141503 [Populus euphratica]
CL4524.Contig6_All	377	0.673361	0.676108	0.00587413	0.999994	*	0.986213	gi|255563520|ref|XP_002522762.1|/1.2e-47/PREDICTED: premnaspirodiene oxygenase [Ricinus communis] >gi|223538000|gb|EEF39613.1| cytochrome P450, putative [Ricinus communis]
CL4210.Contig6_All	1840	6.9996	8.67297	0.309254	0.999994	*	0.578879	gi|802752153|ref|XP_012088178.1|/2.1e-132/PREDICTED: uncharacterized protein LOC105646857 [Jatropha curcas] >gi|643709874|gb|KDP24251.1| hypothetical protein JCGZ_26708 [Jatropha curcas]
CL9840.Contig1_All	768	8.42897	11.6458	0.466386	0.999994	*	0.383519	NA
CL17140.Contig1_All	396	3.02583	2.66364	-0.183933	0.999994	*	0.67084	NA
CL266.Contig2_All	512	55.9482	46.4929	-0.267081	0.999994	*	0.448945	NA
CL8392.Contig1_All	944	24.4609	24.452	-0.00052291	0.999994	*	0.999022	gi|802787561|ref|XP_012091959.1|/5.4e-60/PREDICTED: ultraviolet-B receptor UVR8 isoform X2 [Jatropha curcas]
CL15720.Contig5_All	8637	107.006	93.8199	-0.189721	0.999994	*	0.592163	gi|6552735|gb|AAF16534.1|AC013482_8/1.8e-173/T26F17.17 [Arabidopsis thaliana]
CL8747.Contig2_All	1018	14.4839	17.9843	0.312289	0.999994	*	0.518739	gi|568877358|ref|XP_006491706.1|/4.9e-35/PREDICTED: putative pentatricopeptide repeat-containing protein At3g23330 [Citrus sinensis]
CL1991.Contig19_All	2074	70.8026	95.385	0.42996	0.999994	*	0.13345	gi|823132900|ref|XP_012464770.1|/3.2e-65/PREDICTED: metallocarboxypeptidase A-like protein MCYG_01475 isoform X2 [Gossypium raimondii] >gi|763746833|gb|KJB14272.1| hypothetical protein B456_002G117000 [Gossypium raimondii]
CL15335.Contig2_All	1422	283.037	356.383	0.332434	0.999994	*	0.0248952	gi|255544049|ref|XP_002513087.1|/1.5e-159/PREDICTED: U3 small nucleolar ribonucleoprotein protein IMP4 [Ricinus communis] >gi|223548098|gb|EEF49590.1| U3 small nucleolar ribonucleoprotein protein imp4, putative [Ricinus communis]
CL16916.Contig2_All	216	0.356033	0.33048	-0.107449	0.999994	*	0.607496	NA
CL1708.Contig23_All	1006	1.29289	1.34943	0.0617543	0.999994	*	0.851811	gi|255541312|ref|XP_002511720.1|/3.3e-100/PREDICTED: transducin beta-like protein 2 [Ricinus communis] >gi|223548900|gb|EEF50389.1| nucleotide binding protein, putative [Ricinus communis]
Unigene54776_All	219	1.0753	0.953772	-0.173024	0.999994	*	0.680433	NA
Unigene5198_All	1195	7.46338	8.36332	0.164247	0.999994	*	0.769035	gi|590642885|ref|XP_007030645.1|/9.7e-06/Exoribonuclease 4 isoform 1 [Theobroma cacao] >gi|508719250|gb|EOY11147.1| Exoribonuclease 4 isoform 1 [Theobroma cacao]
CL3390.Contig26_All	2057	42.6115	40.6878	-0.0666463	0.999994	*	0.871278	gi|802710817|ref|XP_012084593.1|/2.2e-199/PREDICTED: sodium/hydrogen exchanger 6-like [Jatropha curcas]
CL1714.Contig2_All	422	6.4737	8.23656	0.347452	0.999994	*	0.521078	gi|743821534|ref|XP_010932057.1|/5.8e-06/PREDICTED: uncharacterized protein LOC105052820 [Elaeis guineensis]
Unigene16891_All	366	1.97217	2.57145	0.382798	0.999994	*	0.461845	NA
CL49.Contig2_All	2591	5.80952	1.93491	-1.58616	0.775019	*	0.00373393	gi|1000945492|ref|XP_015581269.1|/3.5e-279/PREDICTED: BEL1-like homeodomain protein 9 [Ricinus communis]
CL10619.Contig3_All	2276	167.433	160.524	-0.0607995	0.999994	*	0.775042	gi|802653745|ref|XP_012080426.1|/1.1e-114/PREDICTED: auxilin-like protein 1 isoform X1 [Jatropha curcas] >gi|643721119|gb|KDP31383.1| hypothetical protein JCGZ_11759 [Jatropha curcas]
CL7879.Contig4_All	2839	110.853	107.03	-0.0506382	0.999994	*	0.863426	gi|802680828|ref|XP_012082027.1|/6.4e-165/PREDICTED: serine/threonine-protein kinase STN7, chloroplastic [Jatropha curcas] >gi|643718007|gb|KDP29363.1| hypothetical protein JCGZ_18284 [Jatropha curcas]
CL17132.Contig1_All	1715	57.8668	52.1597	-0.149798	0.999994	*	0.687584	gi|743808443|ref|XP_011018260.1|/2.2e-35/PREDICTED: probable transaldolase [Populus euphratica]
CL10377.Contig6_All	2337	55.0597	49.6809	-0.148308	0.999994	*	0.655997	gi|802728334|ref|XP_012086165.1|/2.1e-302/PREDICTED: zinc-metallopeptidase, peroxisomal-like [Jatropha curcas] >gi|643713073|gb|KDP26059.1| hypothetical protein JCGZ_21092 [Jatropha curcas]
CL6635.Contig4_All	2065	391.975	360.254	-0.12175	0.999994	*	0.338325	gi|802539621|ref|XP_012071932.1|/3.2e-190/PREDICTED: serine/threonine-protein kinase HT1-like [Jatropha curcas] >gi|643740814|gb|KDP46404.1| hypothetical protein JCGZ_10244 [Jatropha curcas]
CL10491.Contig5_All	1779	354.004	375.929	0.0866929	0.999994	*	0.576452	gi|802573766|ref|XP_012068474.1|/4.8e-134/PREDICTED: uncharacterized protein LOC105631086 [Jatropha curcas] >gi|643734366|gb|KDP41111.1| hypothetical protein JCGZ_03241 [Jatropha curcas]
CL1744.Contig3_All	1125	190.096	186.98	-0.0238447	0.999994	*	0.894477	gi|255547560|ref|XP_002514837.1|/6.1e-135/PREDICTED: probable protein phosphatase 2C 33 [Ricinus communis] >gi|223545888|gb|EEF47391.1| protein phosphatase-2c, putative [Ricinus communis]
CL16627.Contig2_All	1912	48.3619	59.6153	0.301811	0.999994	*	0.347985	gi|147838854|emb|CAN63534.1|/1.2e-71/hypothetical protein VITISV_001206 [Vitis vinifera]
Unigene33493_All	285	1.63524	1.41303	-0.210712	0.999994	*	0.642476	NA
CL8916.Contig1_All	2202	350.475	356.796	0.0257881	0.999994	*	0.88873	gi|802559451|ref|XP_012066193.1|/3.2e-172/PREDICTED: probable receptor-like protein kinase At1g67000 isoform X1 [Jatropha curcas]
CL5175.Contig14_All	2012	74.7142	59.8804	-0.319297	0.999994	*	0.416627	gi|255568263|ref|XP_002525106.1|/1.4e-169/PREDICTED: G-box-binding factor 1 [Ricinus communis] >gi|1000953870|ref|XP_015578440.1| PREDICTED: G-box-binding factor 1 [Ricinus communis] >gi|1000953872|ref|XP_015578441.1| PREDICTED: G-box-binding factor 1 [Ricinus communis] >gi|1000953874|ref|XP_015578442.1| PREDICTED: G-box-binding factor 1 [Ricinus communis] >gi|223535565|gb|EEF37233.1| G-box-bindi…
CL10200.Contig4_All	775	15.2137	18.6903	0.296914	0.999994	*	0.533147	gi|566178889|ref|XP_006380251.1|/3.9e-08/hypothetical protein POPTR_0007s00450g [Populus trichocarpa] >gi|550333820|gb|ERP58048.1| hypothetical protein POPTR_0007s00450g [Populus trichocarpa]
Unigene45827_All	225	0.884164	0.79651	-0.150621	0.999994	*	0.622585	gi|590619963|ref|XP_007024415.1|/2.7e-18/Uncharacterized protein TCM_028985 [Theobroma cacao] >gi|508779781|gb|EOY27037.1| Uncharacterized protein TCM_028985 [Theobroma cacao]
CL7597.Contig4_All	345	1.12743	1.18528	0.0721977	0.999994	*	0.868428	NA
Unigene7649_All	1460	11.8004	10.3341	-0.191414	0.999994	*	0.729353	NA
CL15435.Contig3_All	3360	806.498	671.458	-0.264375	0.999994	*	0.110466	gi|802741160|ref|XP_012087026.1|/7.3e-176/PREDICTED: transcription factor TCP9-like [Jatropha curcas] >gi|643712098|gb|KDP25526.1| hypothetical protein JCGZ_20682 [Jatropha curcas]
CL5218.Contig3_All	3378	13.1729	11.2041	-0.233537	0.999994	*	0.648289	gi|1000985037|ref|XP_015580285.1|/3.5e-117/PREDICTED: pentatricopeptide repeat-containing protein At5g64320, mitochondrial isoform X1 [Ricinus communis]
CL1172.Contig7_All	1300	71.3727	73.7796	0.0478504	0.999994	*	0.861305	gi|802653374|ref|XP_012080360.1|/2.5e-148/PREDICTED: uncharacterized protein LOC105640608 [Jatropha curcas] >gi|802653378|ref|XP_012080361.1| PREDICTED: uncharacterized protein LOC105640608 [Jatropha curcas] >gi|643721067|gb|KDP31331.1| hypothetical protein JCGZ_11707 [Jatropha curcas]
CL16098.Contig1_All	2136	3962.31	4476.24	0.175946	0.999994	*	0.113029	gi|802786876|ref|XP_012091780.1|/2.7e-245/PREDICTED: low-temperature-induced cysteine proteinase-like [Jatropha curcas]
CL120.Contig8_All	2167	28.7109	21.939	-0.3881	0.999994	*	0.327819	gi|802652852|ref|XP_012080213.1|/1.7e-146/PREDICTED: isochorismate synthase 2, chloroplastic [Jatropha curcas]
CL5965.Contig7_All	1711	320.846	303.706	-0.0792035	0.999994	*	0.644601	gi|802652675|ref|XP_012080165.1|/5.2e-178/PREDICTED: polynucleotide 5'-hydroxyl-kinase NOL9 isoform X2 [Jatropha curcas]
Unigene45136_All	361	1.81383	1.21205	-0.581588	0.999994	*	0.217121	NA
CL15269.Contig1_All	2114	297.074	297.199	0.000607125	0.999994	*	0.997387	gi|802551295|ref|XP_012064722.1|/3.9e-268/PREDICTED: 4-coumarate--CoA ligase-like 7 isoform X1 [Jatropha curcas] >gi|643737999|gb|KDP43987.1| hypothetical protein JCGZ_05454 [Jatropha curcas]
Unigene56728_All	280	1.4057	1.1641	-0.272077	0.999994	*	0.532652	gi|802577604|ref|XP_012069086.1|/1.8e-35/PREDICTED: ABC transporter G family member 29-like isoform X1 [Jatropha curcas]
Unigene46617_All	219	1.43839	1.90099	0.402297	0.999994	*	0.381062	NA
CL4455.Contig2_All	1546	22.3187	21.8455	-0.0309171	0.999994	*	0.947949	gi|743797820|ref|XP_011009096.1|/1.1e-134/PREDICTED: LAG1 longevity assurance homolog 3-like [Populus euphratica]
Unigene23926_All	312	5.48913	5.07098	-0.114313	0.999994	*	0.836441	gi|566170906|ref|XP_006383142.1|/4.1e-09/zinc finger family protein [Populus trichocarpa] >gi|550338722|gb|ERP60939.1| zinc finger family protein [Populus trichocarpa]
Unigene16458_All	548	4.18626	5.61048	0.422464	0.999994	*	0.4497	NA
CL4250.Contig5_All	1092	14.736	15.0438	0.0298248	0.999994	*	0.94847	gi|802627717|ref|XP_012076801.1|/2.6e-58/PREDICTED: 40S ribosomal protein S15a-5 [Jatropha curcas] >gi|643724549|gb|KDP33750.1| hypothetical protein JCGZ_07321 [Jatropha curcas]
CL15077.Contig1_All	1503	36.5859	45.1576	0.303679	0.999994	*	0.386874	NA
CL4484.Contig1_All	1064	17.7212	21.2792	0.263968	0.999994	*	0.623978	gi|802559275|ref|XP_012066095.1|/2.7e-100/PREDICTED: bidirectional sugar transporter SWEET1 isoform X1 [Jatropha curcas]
CL17326.Contig2_All	1180	6.43781	10.3773	0.68879	0.999994	*	0.21616	gi|802769332|ref|XP_012090327.1|/5.9e-48/PREDICTED: post-GPI attachment to proteins factor 3 [Jatropha curcas] >gi|643706199|gb|KDP22331.1| hypothetical protein JCGZ_26162 [Jatropha curcas]
Unigene14181_All	3413	79.114	72.2635	-0.130665	0.999994	*	0.710012	gi|1000986971|ref|XP_015576521.1|/1.7e-151/PREDICTED: uncharacterized protein LOC8275774 [Ricinus communis] >gi|223551138|gb|EEF52624.1| ubiquitin-protein ligase, putative [Ricinus communis]
CL1205.Contig5_All	2011	44.8214	39.6615	-0.176447	0.999994	*	0.654711	gi|802615274|ref|XP_012075101.1|/1.6e-154/PREDICTED: probable transcription factor KAN2 isoform X1 [Jatropha curcas]
Unigene9182_All	254	0.485267	0.503008	0.051802	0.999994	*	0.843584	NA
CL8552.Contig8_All	1156	53.5423	60.5152	0.176619	0.999994	*	0.594693	gi|1000973385|ref|XP_015572981.1|/3.7e-95/PREDICTED: uncharacterized protein LOC8281178 isoform X1 [Ricinus communis]
CL9266.Contig2_All	1382	137.573	115.776	-0.248855	0.999994	*	0.278487	gi|802564822|ref|XP_012067399.1|/4.8e-134/PREDICTED: uncharacterized protein LOC105630240 [Jatropha curcas] >gi|643735244|gb|KDP41885.1| hypothetical protein JCGZ_26903 [Jatropha curcas]
Unigene18671_All	783	13.0614	15.6731	0.262982	0.999994	*	0.59571	NA
CL6488.Contig3_All	3450	27.5013	28.0155	0.0267288	0.999994	*	0.931228	gi|802646090|ref|XP_012079453.1|/0.0e+00/PREDICTED: putative pentatricopeptide repeat-containing protein At5g65820 [Jatropha curcas] >gi|802646094|ref|XP_012079454.1| PREDICTED: putative pentatricopeptide repeat-containing protein At5g65820 [Jatropha curcas] >gi|802646098|ref|XP_012079455.1| PREDICTED: putative pentatricopeptide repeat-containing protein At5g65820 [Jatropha curcas] >gi|802646102|…
CL871.Contig5_All	2982	112.098	116.942	0.0610261	0.999994	*	0.816084	gi|970041824|ref|XP_015082302.1|/2.0e-124/PREDICTED: U-box domain-containing protein 34-like isoform X1 [Solanum pennellii]
CL6545.Contig6_All	896	14.7883	15.2175	0.041274	0.999994	*	0.930135	NA
CL14828.Contig3_All	1657	49.4029	41.8347	-0.239896	0.999994	*	0.57157	gi|255560665|ref|XP_002521346.1|/1.4e-159/PREDICTED: protein BIG GRAIN 1-like A [Ricinus communis] >gi|223539424|gb|EEF41014.1| hypothetical protein RCOM_0653450 [Ricinus communis]
Unigene50563_All	225	0.665358	0.623334	-0.0941249	0.999994	*	0.740388	NA
CL6075.Contig5_All	2689	72.8901	79.4096	0.123591	0.999994	*	0.726018	gi|1000982184|ref|XP_002511767.2|/4.3e-38/PREDICTED: MADS-box protein SOC1 isoform X1 [Ricinus communis] >gi|1000982186|ref|XP_015584388.1| PREDICTED: MADS-box protein SOC1 isoform X1 [Ricinus communis] >gi|1000982189|ref|XP_015584389.1| PREDICTED: MADS-box protein SOC1 isoform X1 [Ricinus communis]
CL4511.Contig6_All	1094	24.1153	25.9336	0.104875	0.999994	*	0.795946	NA
Unigene25814_All	1247	33.0081	22.0517	-0.581935	0.999994	*	0.178528	gi|1000953379|ref|XP_015578591.1|/1.9e-76/PREDICTED: uncharacterized protein LOC8282554 isoform X1 [Ricinus communis]
CL7385.Contig6_All	1158	411.549	435.277	0.0808698	0.999994	*	0.66027	gi|1000955579|ref|XP_015577819.1|/6.2e-58/PREDICTED: LOW QUALITY PROTEIN: RNA-binding protein CP33, chloroplastic [Ricinus communis]
CL15778.Contig2_All	249	1.11547	1.42377	0.352073	0.999994	*	0.387219	NA
CL12733.Contig8_All	1102	47.7059	60.483	0.342362	0.999994	*	0.349922	gi|255540691|ref|XP_002511410.1|/3.8e-97/PREDICTED: protein EXECUTER 2, chloroplastic [Ricinus communis] >gi|223550525|gb|EEF52012.1| EXECUTER1 protein, chloroplast precursor, putative [Ricinus communis]
CL15455.Contig1_All	373	1.96728	2.63775	0.423106	0.999994	*	0.420318	NA
CL5384.Contig3_All	979	13.6308	13.1251	-0.0545364	0.999994	*	0.908629	gi|255579112|ref|XP_002530404.1|/5.0e-117/PREDICTED: proline transporter 2 [Ricinus communis] >gi|223530053|gb|EEF31974.1| amino acid transporter, putative [Ricinus communis]
CL5465.Contig8_All	1340	52.487	33.346	-0.654445	0.999994	*	0.068861	gi|802621679|ref|XP_012076088.1|/1.7e-19/PREDICTED: DNA repair protein XRCC2 homolog isoform X3 [Jatropha curcas]
Unigene34610_All	2353	87.7648	90.9007	0.0506491	0.999994	*	0.831972	gi|255559617|ref|XP_002520828.1|/7.4e-292/PREDICTED: pentatricopeptide repeat-containing protein At1g09410 [Ricinus communis] >gi|223539959|gb|EEF41537.1| pentatricopeptide repeat-containing protein, putative [Ricinus communis]
CL5547.Contig6_All	2868	8.76223	7.75978	-0.175283	0.999994	*	0.750014	gi|802640896|ref|XP_012079063.1|/1.1e-74/PREDICTED: DNA-directed RNA polymerase III subunit RPC5 [Jatropha curcas] >gi|802640898|ref|XP_012079065.1| PREDICTED: DNA-directed RNA polymerase III subunit RPC5 [Jatropha curcas] >gi|643721913|gb|KDP31792.1| hypothetical protein JCGZ_12253 [Jatropha curcas]
CL12779.Contig1_All	787	15.0267	13.6473	-0.138917	0.999994	*	0.772713	gi|802690176|ref|XP_012082895.1|/1.0e-11/PREDICTED: probable glutamyl endopeptidase, chloroplastic isoform X1 [Jatropha curcas] >gi|802690232|ref|XP_012082896.1| PREDICTED: probable glutamyl endopeptidase, chloroplastic isoform X2 [Jatropha curcas] >gi|643716632|gb|KDP28258.1| hypothetical protein JCGZ_14029 [Jatropha curcas]
CL1688.Contig6_All	3023	619.013	684.868	0.145857	0.999994	*	0.347284	gi|802751942|ref|XP_012088133.1|/0.0e+00/PREDICTED: SEC1 family transport protein SLY1 [Jatropha curcas]
Unigene24301_All	465	0.750017	0.918187	0.291865	0.999994	*	0.48345	NA
Unigene10090_All	2748	100.365	128.202	0.35316	0.999994	*	0.246531	gi|255571157|ref|XP_002526529.1|/2.3e-284/PREDICTED: protein transport protein SEC23 [Ricinus communis] >gi|223534204|gb|EEF35920.1| protein transport protein sec23, putative [Ricinus communis]
CL2724.Contig2_All	456	4.24983	4.69759	0.144517	0.999994	*	0.796828	gi|802627075|ref|XP_012076541.1|/8.2e-06/PREDICTED: putative UDP-sugar transporter DDB_G0278631 isoform X2 [Jatropha curcas]
CL9863.Contig1_All	370	2.49234	2.74187	0.137664	0.999994	*	0.801014	NA
Unigene31008_All	2025	229.597	238.63	0.0556685	0.999994	*	0.83691	gi|802652816|ref|XP_012080203.1|/8.0e-279/PREDICTED: protein NRT1/ PTR FAMILY 4.6 [Jatropha curcas]
Unigene24166_All	407	5.62897	4.64943	-0.275816	0.999994	*	0.621455	NA
CL11683.Contig1_All	1071	17.7599	9.89178	-0.844321	0.999994	*	0.102472	gi|590667336|ref|XP_007037209.1|/1.9e-90/Integral membrane HPP family protein [Theobroma cacao] >gi|508774454|gb|EOY21710.1| Integral membrane HPP family protein [Theobroma cacao]
Unigene42601_All	1623	68.2916	52.2897	-0.385182	0.999994	*	0.275411	gi|802640964|ref|XP_012079099.1|/6.5e-130/PREDICTED: probable vacuolar amino acid transporter YPQ1 isoform X1 [Jatropha curcas] >gi|643721936|gb|KDP31815.1| hypothetical protein JCGZ_12276 [Jatropha curcas]
CL11058.Contig1_All	876	462.132	432.714	-0.0948917	0.999994	*	0.542316	gi|255540027|ref|XP_002511078.1|/3.3e-72/PREDICTED: uncharacterized protein LOC8275479 [Ricinus communis] >gi|223550193|gb|EEF51680.1| electron transporter, putative [Ricinus communis]
Unigene31857_All	539	2.014	1.9918	-0.0159926	0.999994	*	0.972353	NA
CL10711.Contig6_All	3477	101.138	110.217	0.124021	0.999994	*	0.642405	gi|802603792|ref|XP_012073273.1|/0.0e+00/PREDICTED: pentatricopeptide repeat-containing protein At1g15510, chloroplastic [Jatropha curcas] >gi|643729277|gb|KDP37157.1| hypothetical protein JCGZ_06213 [Jatropha curcas]
CL347.Contig3_All	1658	2.4004	2.26852	-0.0815209	0.999994	*	0.84358	gi|332322110|emb|CCA66009.1|/2.7e-38/hypothetical protein [Beta vulgaris subsp. vulgaris]
Unigene4302_All	2099	44.9006	51.2939	0.192054	0.999994	*	0.602845	gi|1000958041|ref|XP_015576964.1|/1.2e-144/PREDICTED: uncharacterized protein LOC8266842 isoform X1 [Ricinus communis]
Unigene20823_All	340	1.62105	1.34655	-0.267653	0.999994	*	0.587712	NA
Unigene26366_All	1444	11.4904	14.2753	0.313096	0.999994	*	0.520072	NA
CL16788.Contig1_All	236	0.159912	0.154188	-0.0525846	0.999994	*	0.724005	NA
Unigene45774_All	204	0.174682	0.167905	-0.0570822	0.999994	*	0.712553	NA
CL1245.Contig13_All	1746	58.4417	26.5448	-1.13857	0.605486	*	0.00240812	gi|802768743|ref|XP_012090170.1|/4.1e-207/PREDICTED: uncharacterized protein At3g49140-like [Jatropha curcas] >gi|643706082|gb|KDP22214.1| hypothetical protein JCGZ_26045 [Jatropha curcas]
Unigene2810_All	338	3.54243	3.3758	-0.0695072	0.999994	*	0.900046	NA
CL16338.Contig11_All	2097	98.6376	114.482	0.214914	0.999994	*	0.352471	gi|802790532|ref|XP_012092210.1|/8.4e-130/PREDICTED: tRNA (guanine-N(7)-)-methyltransferase non-catalytic subunit wdr4 [Jatropha curcas] >gi|643704369|gb|KDP21433.1| hypothetical protein JCGZ_21904 [Jatropha curcas]
CL527.Contig1_All	1821	117.122	113.963	-0.0394561	0.999994	*	0.854182	gi|802604344|ref|XP_012073569.1|/6.4e-219/PREDICTED: SWI/SNF complex subunit SWI3B [Jatropha curcas] >gi|643728806|gb|KDP36743.1| hypothetical protein JCGZ_08034 [Jatropha curcas]
Unigene10354_All	904	20.7284	20.4886	-0.0167906	0.999994	*	0.969677	gi|567878013|ref|XP_006431565.1|/6.8e-20/hypothetical protein CICLE_v10003272mg, partial [Citrus clementina] >gi|557533687|gb|ESR44805.1| hypothetical protein CICLE_v10003272mg, partial [Citrus clementina]
CL13565.Contig7_All	835	78.4464	88.3326	0.171239	0.999994	*	0.49049	gi|802547308|ref|XP_012089590.1|/6.6e-94/PREDICTED: elongator complex protein 1 isoform X1 [Jatropha curcas] >gi|802547310|ref|XP_012089595.1| PREDICTED: elongator complex protein 1 isoform X1 [Jatropha curcas]
CL17106.Contig1_All	256	0.45874	0.476013	0.0533235	0.999994	*	0.836627	NA
Unigene47040_All	251	0.915261	1.01947	0.155559	0.999994	*	0.709609	NA
CL8089.Contig2_All	1711	314.002	271.734	-0.208579	0.999994	*	0.131868	gi|802570420|ref|XP_012068168.1|/9.8e-153/PREDICTED: RNA-binding protein 1 [Jatropha curcas] >gi|643734911|gb|KDP41581.1| hypothetical protein JCGZ_15988 [Jatropha curcas]
CL2538.Contig8_All	1453	171.976	161.196	-0.0933933	0.999994	*	0.697116	gi|802591987|ref|XP_012071334.1|/6.0e-151/PREDICTED: probable 3-hydroxyisobutyrate dehydrogenase-like 2, mitochondrial [Jatropha curcas] >gi|643731626|gb|KDP38870.1| hypothetical protein JCGZ_05027 [Jatropha curcas]
CL2500.Contig4_All	1370	18.0836	18.036	-0.00380405	0.999994	*	0.994245	gi|255574306|ref|XP_002528067.1|/6.0e-161/PREDICTED: methionyl-tRNA formyltransferase [Ricinus communis] >gi|1000948636|ref|XP_015580184.1| PREDICTED: methionyl-tRNA formyltransferase [Ricinus communis] >gi|1000948638|ref|XP_015580185.1| PREDICTED: methionyl-tRNA formyltransferase [Ricinus communis] >gi|1000948640|ref|XP_015580186.1| PREDICTED: methionyl-tRNA formyltransferase [Ricinus communis] …
Unigene41637_All	938	26.2754	22.9039	-0.198118	0.999994	*	0.649551	gi|1000962623|ref|XP_015575615.1|/3.9e-18/PREDICTED: protein tas-like isoform X3 [Ricinus communis]
CL13537.Contig3_All	791	8.2529	5.84304	-0.498183	0.999994	*	0.355687	gi|659125949|ref|XP_008462933.1|/1.6e-09/PREDICTED: uncharacterized protein LOC103501196 [Cucumis melo]
Unigene41291_All	598	13.4976	13.6302	0.0140976	0.999994	*	0.978535	gi|1000938828|ref|XP_002533602.2|/6.0e-57/PREDICTED: 2-carboxy-D-arabinitol-1-phosphatase, partial [Ricinus communis]
CL12345.Contig5_All	2328	106.32	115.074	0.114142	0.999994	*	0.619056	gi|802702008|ref|XP_012083989.1|/1.8e-213/PREDICTED: induced during hyphae development protein 1 [Jatropha curcas] >gi|643716070|gb|KDP27843.1| hypothetical protein JCGZ_18923 [Jatropha curcas]
CL3122.Contig2_All	1938	29.1635	25.825	-0.175396	0.999994	*	0.684041	gi|802768876|ref|XP_012090203.1|/5.3e-86/PREDICTED: proline--tRNA ligase [Jatropha curcas] >gi|643706108|gb|KDP22240.1| hypothetical protein JCGZ_26071 [Jatropha curcas]
Unigene43167_All	737	28.208	27.5909	-0.0319098	0.999994	*	0.934743	NA
CL2199.Contig2_All	1622	367.083	370.233	0.0123291	0.999994	*	0.945113	gi|802791917|ref|XP_012092243.1|/2.8e-101/PREDICTED: cyclin-P3-1 isoform X1 [Jatropha curcas]
Unigene43826_All	686	12.3414	12.161	-0.0212359	0.999994	*	0.96565	NA
CL9846.Contig2_All	1437	70.8482	66.4533	-0.0923892	0.999994	*	0.767087	gi|255551489|ref|XP_002516790.1|/3.0e-118/PREDICTED: ribonucleoside-diphosphate reductase small chain A [Ricinus communis] >gi|223543878|gb|EEF45404.1| ribonucleoside-diphosphate reductase small chain, putative [Ricinus communis]
Unigene26173_All	2294	15.236	21.0504	0.46636	0.999994	*	0.378028	gi|223544942|gb|EEF46457.1|/9.6e-212/conserved hypothetical protein [Ricinus communis]
Unigene54430_All	223	0.470629	0.500189	0.0878845	0.999994	*	0.781512	NA
CL5021.Contig4_All	2255	545.252	597.209	0.131313	0.999994	*	0.321584	gi|255551657|ref|XP_002516874.1|/1.9e-87/PREDICTED: uncharacterized protein LOC8262394 [Ricinus communis] >gi|223543962|gb|EEF45488.1| conserved hypothetical protein [Ricinus communis]
Unigene52518_All	204	0.299757	0.320896	0.098311	0.999994	*	0.624615	NA
CL9043.Contig6_All	456	10.1231	10.6421	0.0721288	0.999994	*	0.886558	NA
Unigene27793_All	417	19.0633	24.1742	0.342671	0.999994	*	0.440101	NA
CL10107.Contig2_All	743	22.976	26.806	0.222425	0.999994	*	0.586537	NA
CL1142.Contig3_All	338	2.95549	2.93032	-0.0123397	0.999994	*	0.982265	gi|734431682|gb|KHN45883.1|/1.3e-16/Beta-galactosidase 5 [Glycine soja]
CL17027.Contig2_All	543	5.13822	5.68679	0.146344	0.999994	*	0.792402	gi|255586487|ref|XP_002533885.1|/2.1e-32/PREDICTED: probable serine/threonine-protein kinase At1g54610 [Ricinus communis] >gi|223526162|gb|EEF28496.1| Cell division protein kinase 7, putative [Ricinus communis]
CL17212.Contig2_All	1162	77.1347	74.2861	-0.0542884	0.999994	*	0.837516	gi|802742905|ref|XP_012087388.1|/1.0e-140/PREDICTED: cyclin-T1-3-like [Jatropha curcas] >gi|643711592|gb|KDP25099.1| hypothetical protein JCGZ_22634 [Jatropha curcas]
Unigene1810_All	316	3.89563	3.66641	-0.0874901	0.999994	*	0.876103	NA
CL2572.Contig4_All	2419	353.83	334.943	-0.0791429	0.999994	*	0.621266	gi|802563004|ref|XP_012066665.1|/5.1e-264/PREDICTED: uncharacterized protein LOC105629659 [Jatropha curcas] >gi|802563006|ref|XP_012066666.1| PREDICTED: uncharacterized protein LOC105629659 [Jatropha curcas] >gi|643736024|gb|KDP42440.1| hypothetical protein JCGZ_00237 [Jatropha curcas]
Unigene48377_All	207	0.526713	0.50619	-0.0573394	0.999994	*	0.829257	gi|147859381|emb|CAN83548.1|/1.8e-21/hypothetical protein VITISV_035575 [Vitis vinifera]
CL1898.Contig1_All	2101	36.8996	39.8869	0.112307	0.999994	*	0.765954	gi|802592406|ref|XP_012071567.1|/7.5e-70/PREDICTED: mRNA cap guanine-N7 methyltransferase 1 isoform X2 [Jatropha curcas] >gi|802592408|ref|XP_012071568.1| PREDICTED: mRNA cap guanine-N7 methyltransferase 1 isoform X2 [Jatropha curcas] >gi|802592410|ref|XP_012071569.1| PREDICTED: mRNA cap guanine-N7 methyltransferase 1 isoform X2 [Jatropha curcas]
CL15549.Contig2_All	547	0.675736	0.605378	-0.158622	0.999994	*	0.644438	NA
CL16961.Contig5_All	2110	7.33138	6.24696	-0.23093	0.999994	*	0.68015	gi|1000959281|ref|XP_002521932.2|/1.0e-87/PREDICTED: growth-regulating factor 7 [Ricinus communis]
CL4057.Contig13_All	2926	1.5157	1.23035	-0.30092	0.999994	*	0.361048	gi|1000945229|ref|XP_015581358.1|/0.0e+00/PREDICTED: DNA-directed RNA polymerase I subunit 2 isoform X2 [Ricinus communis]
CL3976.Contig3_All	4182	418.821	405.827	-0.0454658	0.999994	*	0.769934	gi|743909167|ref|XP_011048056.1|/0.0e+00/PREDICTED: villin-3-like isoform X1 [Populus euphratica] >gi|743909169|ref|XP_011048057.1| PREDICTED: villin-3-like isoform X1 [Populus euphratica] >gi|743909171|ref|XP_011048058.1| PREDICTED: villin-3-like isoform X1 [Populus euphratica]
CL11984.Contig1_All	1511	50.0567	50.3387	0.00810249	0.999994	*	0.97905	gi|1000959425|ref|XP_015576493.1|/1.8e-118/PREDICTED: sodium/hydrogen exchanger 7 isoform X2 [Ricinus communis]
CL3621.Contig2_All	1330	1.97855	1.85724	-0.0912851	0.999994	*	0.827167	gi|255537749|ref|XP_002509941.1|/1.4e-82/PREDICTED: probable WRKY transcription factor 41 [Ricinus communis] >gi|223549840|gb|EEF51328.1| hypothetical protein RCOM_1691430 [Ricinus communis]
Unigene52932_All	222	0.312304	0.312123	-0.00083265	0.999994	*	0.997071	NA
Unigene45465_All	269	0.356033	0.33048	-0.107449	0.999994	*	0.607496	NA
CL6062.Contig8_All	1007	20.9228	21.0142	0.00628617	0.999994	*	0.99106	gi|223538958|gb|EEF40555.1|/6.4e-43/hypothetical protein RCOM_1329260 [Ricinus communis]
Unigene15561_All	761	45.999	56.8677	0.306008	0.999994	*	0.406775	NA
CL1137.Contig4_All	951	95.1296	78.7068	-0.273406	0.999994	*	0.278911	gi|802634580|ref|XP_012078072.1|/1.0e-74/PREDICTED: pollen-specific leucine-rich repeat extensin-like protein 2 [Jatropha curcas] >gi|802634582|ref|XP_012078074.1| PREDICTED: pollen-specific leucine-rich repeat extensin-like protein 2 [Jatropha curcas] >gi|802634584|ref|XP_012078075.1| PREDICTED: pollen-specific leucine-rich repeat extensin-like protein 2 [Jatropha curcas]
CL2887.Contig7_All	2974	301.377	328.512	0.124377	0.999994	*	0.528751	gi|802708780|ref|XP_012084524.1|/1.3e-298/PREDICTED: CDPK-related kinase 1-like [Jatropha curcas] >gi|643715391|gb|KDP27484.1| hypothetical protein JCGZ_20019 [Jatropha curcas]
CL361.Contig27_All	1556	0.583304	0.658002	0.173845	0.999994	*	0.505083	gi|1000942960|ref|XP_015582119.1|/7.3e-147/PREDICTED: transcription initiation factor TFIID subunit 6 [Ricinus communis]
CL4178.Contig8_All	2165	1.94176	2.18927	0.173084	0.999994	*	0.630145	gi|1000943593|ref|XP_015581883.1|/3.1e-103/PREDICTED: uncharacterized protein LOC8267756 [Ricinus communis]
CL6423.Contig12_All	1772	89.8158	94.6689	0.0759217	0.999994	*	0.760589	gi|802566555|ref|XP_012067625.1|/1.5e-151/PREDICTED: uncharacterized protein LOC105630426 [Jatropha curcas] >gi|643734515|gb|KDP41185.1| hypothetical protein JCGZ_15592 [Jatropha curcas]
Unigene24193_All	424	3.14	3.43332	0.128839	0.999994	*	0.817285	gi|147765311|emb|CAN69241.1|/7.6e-06/hypothetical protein VITISV_009386 [Vitis vinifera]
CL5177.Contig2_All	754	64.2793	59.1865	-0.119085	0.999994	*	0.696109	gi|802688132|ref|XP_012082571.1|/2.2e-24/PREDICTED: uncharacterized protein LOC105642363 [Jatropha curcas] >gi|643717820|gb|KDP29263.1| hypothetical protein JCGZ_16652 [Jatropha curcas]
CL6421.Contig1_All	1256	60.3044	62.1208	0.0428134	0.999994	*	0.917825	gi|255553991|ref|XP_002518036.1|/3.7e-16/PREDICTED: uncharacterized protein LOC8285020 [Ricinus communis] >gi|223543018|gb|EEF44554.1| hypothetical protein RCOM_1177160 [Ricinus communis]
CL1477.Contig2_All	1835	73.2883	162.363	1.14757	0.211574	*	0.00048025	gi|1000968430|ref|XP_015573902.1|/2.2e-110/PREDICTED: O-acyltransferase WSD1 isoform X2 [Ricinus communis]
CL470.Contig15_All	1349	5.24842	6.89316	0.393282	0.999994	*	0.475643	gi|1000968898|ref|XP_002517909.2|/1.1e-98/PREDICTED: mannan endo-1,4-beta-mannosidase 2 [Ricinus communis]
CL12540.Contig2_All	2318	179.725	192.942	0.102373	0.999994	*	0.601009	gi|823183524|ref|XP_012488882.1|/9.2e-287/PREDICTED: calcium-dependent protein kinase 10 [Gossypium raimondii] >gi|763772752|gb|KJB39875.1| hypothetical protein B456_007G035100 [Gossypium raimondii] >gi|763772753|gb|KJB39876.1| hypothetical protein B456_007G035100 [Gossypium raimondii] >gi|763772754|gb|KJB39877.1| hypothetical protein B456_007G035100 [Gossypium raimondii]
Unigene42755_All	888	47.2812	59.0771	0.321334	0.999994	*	0.27638	NA
CL9981.Contig2_All	217	1.09751	1.15592	0.0748048	0.999994	*	0.872121	NA
CL1394.Contig2_All	1950	21.8972	10.5032	-1.05991	0.999994	*	0.0207972	gi|694416251|ref|XP_009336258.1|/2.7e-114/PREDICTED: probable beta-1,3-galactosyltransferase 11 [Pyrus x bretschneideri]
CL10962.Contig3_All	1023	13.4653	14.5234	0.109135	0.999994	*	0.815255	NA
Unigene11643_All	4462	701.247	784.353	0.16158	0.999994	*	0.163666	gi|802673837|ref|XP_012081655.1|/0.0e+00/PREDICTED: kinesin-like protein KCA2 [Jatropha curcas] >gi|643718564|gb|KDP29758.1| hypothetical protein JCGZ_18693 [Jatropha curcas]
CL2125.Contig2_All	2082	1.38066	1.13214	-0.286301	0.999994	*	0.375145	gi|763765352|gb|KJB32606.1|/1.4e-84/hypothetical protein B456_005G248600 [Gossypium raimondii]
Unigene38159_All	427	10.6109	6.47483	-0.712638	0.999994	*	0.18036	gi|802724061|ref|XP_012085608.1|/1.2e-19/PREDICTED: trihelix transcription factor GT-1-like isoform X1 [Jatropha curcas]
CL130.Contig23_All	1595	15.8303	15.3181	-0.0474522	0.999994	*	0.929831	gi|1000944312|ref|XP_015581665.1|/2.3e-47/PREDICTED: protection of telomeres protein 1a isoform X1 [Ricinus communis]
Unigene13586_All	393	0.777596	0.829831	0.0937966	0.999994	*	0.816604	gi|802796190|ref|XP_012092703.1|/3.0e-17/PREDICTED: U11/U12 small nuclear ribonucleoprotein 65 kDa protein isoform X1 [Jatropha curcas]
CL10922.Contig1_All	437	3.61313	4.19174	0.214299	0.999994	*	0.701299	NA
CL6241.Contig2_All	1526	99.0836	118.078	0.253026	0.999994	*	0.368319	gi|1000948482|ref|XP_015580262.1|/3.9e-209/PREDICTED: mannosyl-oligosaccharide 1,2-alpha-mannosidase MNS1 [Ricinus communis]
CL6557.Contig3_All	219	20.4909	22.5182	0.136111	0.999994	*	0.761071	NA
CL4862.Contig7_All	1229	41.3428	45.4125	0.135455	0.999994	*	0.685326	gi|802563434|ref|XP_012066892.1|/1.6e-104/PREDICTED: B3 domain-containing protein Os01g0234100-like [Jatropha curcas] >gi|643735803|gb|KDP42311.1| hypothetical protein JCGZ_01635 [Jatropha curcas]
CL2289.Contig2_All	4341	567.38	500.572	-0.180737	0.999994	*	0.11652	gi|802730516|ref|XP_012086222.1|/0.0e+00/PREDICTED: DNA helicase INO80 isoform X2 [Jatropha curcas]
Unigene28066_All	693	22.0479	17.4708	-0.335693	0.999994	*	0.481025	gi|1000980986|ref|XP_015570563.1|/9.1e-49/PREDICTED: anaphase-promoting complex subunit 11 [Ricinus communis]
CL581.Contig7_All	4609	15.983	19.548	0.290478	0.999994	*	0.585912	gi|1000959550|ref|XP_015576414.1|/1.1e-81/PREDICTED: uncharacterized protein LOC8281373 isoform X1 [Ricinus communis]
CL3611.Contig2_All	1422	96.3711	92.2044	-0.063765	0.999994	*	0.80014	gi|1000937798|ref|XP_015583830.1|/5.1e-163/PREDICTED: uncharacterized protein LOC8278161 [Ricinus communis]
Unigene31838_All	587	75.5535	65.1235	-0.214321	0.999994	*	0.430742	gi|566204208|ref|XP_002321075.2|/2.8e-51/glycosyl hydrolase family 38 family protein [Populus trichocarpa] >gi|550324167|gb|EEE99390.2| glycosyl hydrolase family 38 family protein [Populus trichocarpa]
Unigene12914_All	266	3.73678	3.23606	-0.207556	0.999994	*	0.711345	NA
CL2631.Contig2_All	1499	0.841779	0.728723	-0.208072	0.999994	*	0.460609	gi|1000969778|ref|XP_002517410.2|/1.2e-93/PREDICTED: protein CREG1 [Ricinus communis]
CL7841.Contig3_All	2098	268.977	270.942	0.0105008	0.999994	*	0.956402	gi|1000965897|ref|XP_015574864.1|/3.4e-216/PREDICTED: probable receptor-like protein kinase At5g47070 [Ricinus communis] >gi|1000965899|ref|XP_015574865.1| PREDICTED: probable receptor-like protein kinase At5g47070 [Ricinus communis]
Unigene7479_All	625	4.65492	5.22781	0.167451	0.999994	*	0.765367	gi|255540203|ref|XP_002511166.1|/3.7e-17/PREDICTED: CBS domain-containing protein CBSCBSPB1 [Ricinus communis] >gi|1000985681|ref|XP_015582335.1| PREDICTED: CBS domain-containing protein CBSCBSPB1 [Ricinus communis] >gi|223550281|gb|EEF51768.1| conserved hypothetical protein [Ricinus communis]
CL2253.Contig8_All	2025	49.0425	37.1815	-0.399445	0.999994	*	0.476631	gi|255551279|ref|XP_002516686.1|/1.1e-150/PREDICTED: decapping nuclease DXO homolog, chloroplastic [Ricinus communis] >gi|223544181|gb|EEF45705.1| Protein dom-3, putative [Ricinus communis]
CL1791.Contig52_All	1465	0.541689	0.48808	-0.150345	0.999994	*	0.537961	gi|1000986404|ref|XP_015574855.1|/4.2e-136/PREDICTED: LOW QUALITY PROTEIN: vacuolar protein sorting-associated protein 35B [Ricinus communis]
Unigene23944_All	911	46.9608	70.1064	0.57809	0.999994	*	0.110308	gi|643716969|gb|KDP28595.1|/6.7e-76/hypothetical protein JCGZ_14366 [Jatropha curcas]
CL2543.Contig2_All	1042	219.139	222.357	0.0210315	0.999994	*	0.92778	gi|823186422|ref|XP_012489857.1|/1.1e-111/PREDICTED: probable xyloglucan endotransglucosylase/hydrolase protein 21 [Gossypium raimondii] >gi|763774087|gb|KJB41210.1| hypothetical protein B456_007G095000 [Gossypium raimondii]
Unigene35120_All	1863	53.3152	50.2576	-0.0852069	0.999994	*	0.820133	gi|1000937874|ref|XP_015583811.1|/4.8e-294/PREDICTED: protein NRT1/ PTR FAMILY 5.6 [Ricinus communis]
CL10179.Contig7_All	2004	329.586	330.954	0.00597687	0.999994	*	0.973735	gi|255541698|ref|XP_002511913.1|/5.7e-128/PREDICTED: 50S ribosomal protein L5, chloroplastic [Ricinus communis] >gi|223549093|gb|EEF50582.1| 50S ribosomal protein L5, putative [Ricinus communis]
CL17158.Contig17_All	4366	12.4833	16.7948	0.428012	0.999994	*	0.419015	gi|802577392|ref|XP_012068973.1|/2.7e-106/PREDICTED: chaperonin CPN60-like 2, mitochondrial isoform X1 [Jatropha curcas]
Unigene31722_All	1732	136.642	142.392	0.0594629	0.999994	*	0.829442	gi|802694303|ref|XP_012083137.1|/5.8e-137/PREDICTED: proteoglycan 4 [Jatropha curcas] >gi|643716815|gb|KDP28441.1| hypothetical protein JCGZ_14212 [Jatropha curcas]
CL6007.Contig1_All	2421	4.72768	2.61325	-0.855286	0.999994	*	0.0722096	gi|255575263|ref|XP_002528535.1|/1.4e-213/PREDICTED: subtilisin-like protease SBT5.3 [Ricinus communis] >gi|223532037|gb|EEF33847.1| Cucumisin precursor, putative [Ricinus communis]
Unigene43053_All	690	9.95397	7.26097	-0.455111	0.999994	*	0.405119	gi|255584000|ref|XP_002532746.1|/1.3e-15/PREDICTED: E3 ubiquitin-protein ligase RNF4 [Ricinus communis] >gi|1000940200|ref|XP_015583077.1| PREDICTED: E3 ubiquitin-protein ligase RNF4 [Ricinus communis] >gi|1000940203|ref|XP_015583078.1| PREDICTED: E3 ubiquitin-protein ligase RNF4 [Ricinus communis] >gi|223527523|gb|EEF29648.1| RING finger protein, putative [Ricinus communis]
CL12597.Contig2_All	1565	27.0487	17.4109	-0.635569	0.999994	*	0.124354	NA
CL9605.Contig2_All	1069	53.0196	48.1726	-0.138314	0.999994	*	0.722287	gi|255549325|ref|XP_002515716.1|/4.0e-104/PREDICTED: cysteine-rich repeat secretory protein 38 [Ricinus communis] >gi|223545153|gb|EEF46663.1| DUF26 domain-containing protein 2 precursor, putative [Ricinus communis]
Unigene9060_All	2260	293.53	233.212	-0.331866	0.999994	*	0.231846	gi|255563949|ref|XP_002522974.1|/3.3e-132/PREDICTED: probable folate-biopterin transporter 4 [Ricinus communis] >gi|223537786|gb|EEF39404.1| transporter, putative [Ricinus communis]
Unigene56875_All	220	0.327429	0.326154	-0.00562635	0.999994	*	0.980498	NA
CL12465.Contig5_All	2193	520.126	416.445	-0.320738	0.999994	*	0.092842	gi|1000955447|ref|XP_015577884.1|/5.9e-227/PREDICTED: probable beta-1,3-galactosyltransferase 2 isoform X1 [Ricinus communis]
CL9595.Contig6_All	1905	105.586	94.0832	-0.166403	0.999994	*	0.490758	gi|643716940|gb|KDP28566.1|/2.1e-143/hypothetical protein JCGZ_14337 [Jatropha curcas]
CL4178.Contig15_All	2408	48.2908	43.9202	-0.136863	0.999994	*	0.770646	gi|802558807|ref|XP_012065836.1|/3.2e-210/PREDICTED: uncharacterized protein LOC105628951 isoform X2 [Jatropha curcas]
CL6748.Contig54_All	3331	1.16128	1.41879	0.288939	0.999994	*	0.372931	gi|699262836|gb|AIU41660.1|/5.8e-125/ABC transporter family protein [Hevea brasiliensis]
Unigene48640_All	214	0.47386	0.490049	0.0484643	0.999994	*	0.852492	NA
Unigene20682_All	439	2.5925	2.29135	-0.178148	0.999994	*	0.731875	NA
CL2161.Contig9_All	3486	34.8423	37.9624	0.12373	0.999994	*	0.766407	gi|802658594|ref|XP_012080643.1|/1.2e-165/PREDICTED: uncharacterized protein LOC105640859 [Jatropha curcas] >gi|802658598|ref|XP_012080644.1| PREDICTED: uncharacterized protein LOC105640859 [Jatropha curcas] >gi|802658601|ref|XP_012080645.1| PREDICTED: uncharacterized protein LOC105640859 [Jatropha curcas]
CL2661.Contig8_All	3351	308.144	357.354	0.213748	0.999994	*	0.167292	gi|1000976180|ref|XP_015572050.1|/3.5e-255/PREDICTED: transcription factor bHLH49 isoform X2 [Ricinus communis]
Unigene53663_All	207	0.169747	0.176644	0.0574632	0.999994	*	0.711961	NA
CL4869.Contig1_All	1919	303.442	309.869	0.0302356	0.999994	*	0.829255	gi|802659077|ref|XP_012080783.1|/6.7e-142/PREDICTED: exonuclease mut-7 homolog isoform X2 [Jatropha curcas] >gi|802659080|ref|XP_012080784.1| PREDICTED: exonuclease mut-7 homolog isoform X2 [Jatropha curcas] >gi|643720283|gb|KDP30707.1| hypothetical protein JCGZ_15506 [Jatropha curcas]
CL15885.Contig5_All	763	10.4767	12.5189	0.256921	0.999994	*	0.614391	NA
Unigene41181_All	297	3.31835	2.93655	-0.176344	0.999994	*	0.745638	NA
Unigene32892_All	310	1.76327	2.1106	0.259402	0.999994	*	0.60854	NA
CL9562.Contig2_All	2979	64.6618	64.3627	-0.00669041	0.999994	*	0.982183	gi|802611573|ref|XP_012074565.1|/6.7e-181/PREDICTED: APO protein 3, mitochondrial-like [Jatropha curcas] >gi|643727554|gb|KDP35940.1| hypothetical protein JCGZ_09912 [Jatropha curcas]
CL8970.Contig4_All	3208	33.8428	27.7389	-0.286941	0.999994	*	0.477471	gi|802551632|ref|XP_012064902.1|/9.8e-239/PREDICTED: V-type proton ATPase subunit a1 isoform X2 [Jatropha curcas] >gi|643738137|gb|KDP44125.1| hypothetical protein JCGZ_05592 [Jatropha curcas]
CL15486.Contig2_All	245	0.798897	0.849868	0.089229	0.999994	*	0.82587	gi|802735180|ref|XP_012086774.1|/2.9e-26/PREDICTED: ethylene-responsive transcription factor CRF2-like [Jatropha curcas] >gi|643711909|gb|KDP25337.1| hypothetical protein JCGZ_20493 [Jatropha curcas]
Unigene30118_All	1498	171.795	133.863	-0.359927	0.999994	*	0.168288	gi|802653047|ref|XP_012080268.1|/6.0e-138/PREDICTED: myb-related protein 306-like [Jatropha curcas] >gi|643720985|gb|KDP31249.1| hypothetical protein JCGZ_11625 [Jatropha curcas] >gi|696740071|gb|AIT52309.1| MYB family protein [Jatropha curcas]
Unigene44397_All	598	7.39169	9.7765	0.403414	0.999994	*	0.464292	gi|802562560|ref|XP_012066435.1|/9.4e-10/PREDICTED: uncharacterized protein LOC105629447 [Jatropha curcas]
CL14901.Contig2_All	1977	45.1993	50.6042	0.162958	0.999994	*	0.708508	gi|802788546|ref|XP_012092139.1|/2.2e-127/PREDICTED: uncharacterized protein LOC105649919 isoform X1 [Jatropha curcas] >gi|802788550|ref|XP_012092140.1| PREDICTED: uncharacterized protein LOC105649919 isoform X1 [Jatropha curcas] >gi|802788554|ref|XP_012092141.1| PREDICTED: uncharacterized protein LOC105649919 isoform X1 [Jatropha curcas] >gi|802788608|ref|XP_012092143.1| PREDICTED: uncharacteriz…
CL2915.Contig8_All	4617	126.681	103.11	-0.297009	0.999994	*	0.343683	gi|1000941889|ref|XP_015582490.1|/0.0e+00/PREDICTED: DNA-directed RNA polymerase III subunit 1 [Ricinus communis]
Unigene37737_All	1391	64.2445	73.2165	0.188596	0.999994	*	0.475081	gi|743942053|ref|XP_011015524.1|/9.7e-42/PREDICTED: TMV resistance protein N [Populus euphratica]
Unigene33247_All	296	4.15694	3.80571	-0.127355	0.999994	*	0.820359	gi|255543805|ref|XP_002512965.1|/1.1e-19/PREDICTED: V-type proton ATPase subunit a3 [Ricinus communis] >gi|223547976|gb|EEF49468.1| vacuolar proton atpase, putative [Ricinus communis]
CL3388.Contig5_All	1245	35.041	42.2767	0.27082	0.999994	*	0.486113	gi|255560137|ref|XP_002521086.1|/6.5e-122/PREDICTED: trihelix transcription factor ASIL1 [Ricinus communis] >gi|223539655|gb|EEF41237.1| transcription factor, putative [Ricinus communis]
CL5739.Contig5_All	1314	1089.66	1072.72	-0.0226119	0.999994	*	0.880201	gi|802539511|ref|XP_012071382.1|/4.4e-153/PREDICTED: succinate dehydrogenase [ubiquinone] iron-sulfur subunit 2, mitochondrial [Jatropha curcas] >gi|643740769|gb|KDP46359.1| hypothetical protein JCGZ_10199 [Jatropha curcas]
CL3440.Contig6_All	2481	3.97135	8.55135	1.10652	0.999994	*	0.0290076	gi|1000980103|ref|XP_002512907.2|/3.8e-190/PREDICTED: probable metal-nicotianamine transporter YSL6 isoform X2 [Ricinus communis]
CL10240.Contig3_All	1367	65.7885	64.9423	-0.0186778	0.999994	*	0.948901	gi|255569197|ref|XP_002525567.1|/4.3e-167/PREDICTED: uncharacterized protein At2g29880 [Ricinus communis] >gi|223535146|gb|EEF36826.1| conserved hypothetical protein [Ricinus communis]
Unigene44003_All	345	4.32685	3.95279	-0.130446	0.999994	*	0.810544	NA
CL16606.Contig3_All	6154	325.041	280.361	-0.213336	0.999994	*	0.324926	gi|802629051|ref|XP_012077163.1|/3.4e-203/PREDICTED: circadian locomoter output cycles protein kaput [Jatropha curcas] >gi|643724800|gb|KDP34001.1| hypothetical protein JCGZ_07572 [Jatropha curcas]
CL8739.Contig2_All	2631	3522.22	3141.28	-0.165133	0.999994	*	0.0782714	gi|802536719|ref|XP_012079959.1|/1.4e-311/PREDICTED: uncharacterized protein LOC105640258 [Jatropha curcas] >gi|643741545|gb|KDP46973.1| hypothetical protein JCGZ_02409 [Jatropha curcas]
CL3969.Contig12_All	257	3.36173	3.48272	0.0510122	0.999994	*	0.92727	NA
CL7474.Contig5_All	1854	38.4634	50.9814	0.406486	0.999994	*	0.257396	NA
CL6058.Contig1_All	1449	223.53	231.96	0.0534108	0.999994	*	0.784039	gi|802621267|ref|XP_012075915.1|/1.6e-143/PREDICTED: eyes absent homolog 2 isoform X1 [Jatropha curcas] >gi|643725679|gb|KDP34640.1| hypothetical protein JCGZ_11984 [Jatropha curcas]
CL3329.Contig5_All	628	18.0081	13.8105	-0.382879	0.999994	*	0.427362	gi|802651741|ref|XP_012080036.1|/1.6e-52/PREDICTED: diphthine methyltransferase homolog [Jatropha curcas] >gi|802651744|ref|XP_012080037.1| PREDICTED: diphthine methyltransferase homolog [Jatropha curcas] >gi|643720813|gb|KDP31077.1| hypothetical protein JCGZ_11453 [Jatropha curcas]
CL12749.Contig4_All	1399	124.755	127.408	0.0303581	0.999994	*	0.919242	gi|802621468|ref|XP_012076005.1|/1.4e-128/PREDICTED: probable ribose-5-phosphate isomerase 2 [Jatropha curcas] >gi|643725518|gb|KDP34557.1| hypothetical protein JCGZ_11107 [Jatropha curcas]
Unigene12197_All	323	2.456	2.56275	0.0613815	0.999994	*	0.907528	NA
CL7136.Contig4_All	5368	526.842	549.723	0.0613338	0.999994	*	0.577562	gi|802694335|ref|XP_012083146.1|/0.0e+00/PREDICTED: calcium-transporting ATPase, endoplasmic reticulum-type [Jatropha curcas] >gi|643716823|gb|KDP28449.1| hypothetical protein JCGZ_14220 [Jatropha curcas]
Unigene43716_All	293	5.54698	7.43334	0.422309	0.999994	*	0.444967	NA
CL13910.Contig7_All	1180	33.1602	33.9811	0.0352782	0.999994	*	0.924942	gi|802598836|ref|XP_012072466.1|/2.2e-164/PREDICTED: flavonol synthase/flavanone 3-hydroxylase-like [Jatropha curcas] >gi|643730820|gb|KDP38252.1| hypothetical protein JCGZ_04895 [Jatropha curcas]
CL16548.Contig2_All	1753	122.622	120.044	-0.030649	0.999994	*	0.917902	gi|255574732|ref|XP_002528274.1|/5.7e-156/PREDICTED: putative amidase C869.01 [Ricinus communis] >gi|223532311|gb|EEF34112.1| amidase, putative [Ricinus communis]
Unigene51608_All	276	0.755163	0.558881	-0.434246	0.999994	*	0.258265	NA
Unigene44145_All	411	5.48913	5.07098	-0.114313	0.999994	*	0.836441	NA
CL8825.Contig4_All	723	28.0154	25.0599	-0.160838	0.999994	*	0.674991	gi|255536853|ref|XP_002509493.1|/4.3e-33/PREDICTED: protein RADIALIS-like 3 [Ricinus communis] >gi|223549392|gb|EEF50880.1| transcription factor, putative [Ricinus communis]
CL2255.Contig5_All	281	1.05637	1.23003	0.219578	0.999994	*	0.614136	gi|802577808|ref|XP_012069189.1|/4.5e-31/PREDICTED: transcription initiation factor TFIID subunit 1 isoform X2 [Jatropha curcas]
CL10576.Contig2_All	2093	2317	2329.67	0.00786409	0.999994	*	0.956837	gi|802743947|ref|XP_012087430.1|/1.5e-195/PREDICTED: uncharacterized serine-rich protein C215.13-like [Jatropha curcas] >gi|643711625|gb|KDP25132.1| hypothetical protein JCGZ_22667 [Jatropha curcas]
Unigene19109_All	1824	1473.19	1645.06	0.159204	0.999994	*	0.191025	gi|802626135|ref|XP_012076421.1|/2.7e-76/PREDICTED: early nodulin-like protein 1 [Jatropha curcas] >gi|643724307|gb|KDP33508.1| hypothetical protein JCGZ_07079 [Jatropha curcas]
CL6242.Contig8_All	3039	32.1939	30.7214	-0.0675419	0.999994	*	0.882177	gi|802680898|ref|XP_012082037.1|/1.5e-55/PREDICTED: uncharacterized protein LOC105641988 [Jatropha curcas] >gi|643718015|gb|KDP29371.1| hypothetical protein JCGZ_18292 [Jatropha curcas]
Unigene33623_All	239	2.64339	3.51784	0.412302	0.999994	*	0.450484	NA
CL6727.Contig1_All	862	7.42756	7.02664	-0.0800536	0.999994	*	0.884233	gi|1000983162|ref|XP_015574659.1|/3.9e-33/PREDICTED: uncharacterized mitochondrial protein AtMg00810-like [Ricinus communis]
Unigene20328_All	412	1.71757	1.53121	-0.165697	0.999994	*	0.738929	NA
CL14824.Contig2_All	639	2.10449	1.58501	-0.40898	0.999994	*	0.425262	gi|670392482|ref|XP_008676628.1|/1.2e-07/PREDICTED: uncharacterized protein LOC100194153 isoform X1 [Zea mays] >gi|219886635|gb|ACL53692.1| unknown [Zea mays] >gi|413926559|gb|AFW66491.1| hypothetical protein ZEAMMB73_884233 [Zea mays]
CL143.Contig19_All	1093	32.4557	37.9754	0.226593	0.999994	*	0.580583	gi|1000944026|ref|XP_015581755.1|/9.3e-149/PREDICTED: G-type lectin S-receptor-like serine/threonine-protein kinase At1g11410 [Ricinus communis]
Unigene40689_All	479	3.0017	2.9643	-0.018089	0.999994	*	0.974175	NA
Unigene49229_All	214	0.152378	0.157948	0.0517996	0.999994	*	0.726393	NA
CL3464.Contig3_All	1307	10.3107	9.64231	-0.0966932	0.999994	*	0.8632	gi|802753352|ref|XP_012088472.1|/2.8e-83/PREDICTED: methyltransferase-like protein 23 isoform X1 [Jatropha curcas] >gi|643709426|gb|KDP23967.1| hypothetical protein JCGZ_25355 [Jatropha curcas]
Unigene17587_All	327	0.903076	0.733477	-0.300094	0.999994	*	0.470791	NA
CL3395.Contig7_All	2738	87.9781	70.8716	-0.311937	0.999994	*	0.261134	gi|828296852|ref|XP_012568723.1|/5.3e-15/PREDICTED: putative exosome complex component rrp40 [Cicer arietinum] >gi|828296854|ref|XP_012568724.1| PREDICTED: putative exosome complex component rrp40 [Cicer arietinum] >gi|828296856|ref|XP_012568725.1| PREDICTED: putative exosome complex component rrp40 [Cicer arietinum]
CL2375.Contig4_All	2657	206.246	196.17	-0.0722643	0.999994	*	0.700608	gi|1000986032|ref|XP_015573545.1|/5.9e-221/PREDICTED: serine carboxypeptidase-like 17 [Ricinus communis]
CL5596.Contig6_All	2043	61.7773	62.754	0.0226315	0.999994	*	0.945983	gi|802634370|ref|XP_012077968.1|/6.6e-188/PREDICTED: probable dolichyl pyrophosphate Man9GlcNAc2 alpha-1,3-glucosyltransferase isoform X2 [Jatropha curcas] >gi|643723367|gb|KDP32946.1| hypothetical protein JCGZ_12977 [Jatropha curcas]
CL16568.Contig1_All	2223	264.273	295.076	0.159056	0.999994	*	0.464334	gi|802539617|ref|XP_012071912.1|/1.4e-236/PREDICTED: uncharacterized protein LOC105633833 isoform X1 [Jatropha curcas]
CL7523.Contig4_All	1979	42.3774	34.7446	-0.286504	0.999994	*	0.424636	gi|255537809|ref|XP_002509971.1|/1.9e-70/PREDICTED: uncharacterized protein LOC8288044 isoform X1 [Ricinus communis] >gi|223549870|gb|EEF51358.1| conserved hypothetical protein [Ricinus communis]
CL7259.Contig4_All	1002	104.721	97.1346	-0.108495	0.999994	*	0.64931	gi|255579747|ref|XP_002530712.1|/5.8e-113/PREDICTED: uncharacterized protein LOC8267072 isoform X1 [Ricinus communis] >gi|223529726|gb|EEF31666.1| heat shock protein binding protein, putative [Ricinus communis]
Unigene20498_All	549	11.3476	6.00089	-0.919138	0.999994	*	0.0896429	gi|566208512|ref|XP_006373706.1|/6.2e-08/hypothetical protein POPTR_0016s03660g [Populus trichocarpa] >gi|550320750|gb|ERP51503.1| hypothetical protein POPTR_0016s03660g [Populus trichocarpa]
CL5393.Contig2_All	1829	22.6867	13.7549	-0.721902	0.999994	*	0.155565	gi|802758312|ref|XP_012089255.1|/5.3e-96/PREDICTED: light-inducible protein CPRF2 [Jatropha curcas] >gi|643708745|gb|KDP23661.1| hypothetical protein JCGZ_23494 [Jatropha curcas]
CL1390.Contig3_All	1425	41.7426	35.8088	-0.221205	0.999994	*	0.595653	gi|802647454|ref|XP_012079835.1|/2.4e-168/PREDICTED: F-box protein At5g50450 [Jatropha curcas] >gi|643720652|gb|KDP30916.1| hypothetical protein JCGZ_11292 [Jatropha curcas]
CL14071.Contig2_All	2146	94.3259	98.1471	0.0572913	0.999994	*	0.806119	gi|566205042|ref|XP_002320601.2|/9.6e-89/pentatricopeptide repeat-containing family protein [Populus trichocarpa] >gi|550324522|gb|EEE98916.2| pentatricopeptide repeat-containing family protein [Populus trichocarpa]
Unigene24403_All	421	9.27192	10.6368	0.198127	0.999994	*	0.704008	NA
CL1459.Contig24_All	3744	91.5317	85.4883	-0.0985434	0.999994	*	0.714444	gi|1000986475|ref|XP_015575058.1|/4.8e-253/PREDICTED: calcium-transporting ATPase 3, endoplasmic reticulum-type isoform X1 [Ricinus communis]
Unigene11042_All	916	5.68422	6.77205	0.252631	0.999994	*	0.649329	gi|414864206|tpg|DAA42763.1|/1.2e-16/TPA: hypothetical protein ZEAMMB73_123667 [Zea mays]
CL13266.Contig1_All	569	66.9731	57.5387	-0.219049	0.999994	*	0.50973	gi|802674538|ref|XP_012081752.1|/5.0e-77/PREDICTED: actin-depolymerizing factor 5 [Jatropha curcas] >gi|643718418|gb|KDP29633.1| hypothetical protein JCGZ_18795 [Jatropha curcas]
Unigene56117_All	207	0.504371	0.474825	-0.0870894	0.999994	*	0.783877	NA
Unigene3745_All	221	0.907823	0.782437	-0.214438	0.999994	*	0.558125	NA
Unigene28401_All	287	8.60118	9.45753	0.13693	0.999994	*	0.799561	NA
Unigene22410_All	1460	145.509	144.898	-0.00606805	0.999994	*	0.978292	gi|802605619|ref|XP_012073643.1|/6.2e-63/PREDICTED: uncharacterized protein LOC105635220 isoform X2 [Jatropha curcas] >gi|643728847|gb|KDP36784.1| hypothetical protein JCGZ_08075 [Jatropha curcas]
CL2920.Contig17_All	2543	12.9421	13.895	0.102493	0.999994	*	0.844743	NA
CL1483.Contig24_All	1368	19.448	34.2107	0.814828	0.999994	*	0.0811926	gi|1000941948|ref|XP_015582487.1|/2.3e-64/PREDICTED: acetyltransferase NSI [Ricinus communis]
Unigene31997_All	392	5.30767	4.97545	-0.0932509	0.999994	*	0.867921	NA
CL3301.Contig2_All	2336	44.9002	37.3643	-0.265063	0.999994	*	0.44682	gi|802687353|ref|XP_012082432.1|/2.9e-147/PREDICTED: uncharacterized protein LOC105642267 isoform X5 [Jatropha curcas]
CL6597.Contig5_All	1930	47.9329	41.5283	-0.206921	0.999994	*	0.584655	gi|643714907|gb|KDP27262.1|/2.3e-198/hypothetical protein JCGZ_19961 [Jatropha curcas]
CL164.Contig10_All	1436	44.5884	42.545	-0.0676797	0.999994	*	0.855303	gi|1000982887|ref|XP_015584584.1|/5.9e-143/PREDICTED: uncharacterized protein LOC8289157 isoform X3 [Ricinus communis]
CL2273.Contig2_All	2526	622.524	605.149	-0.0408398	0.999994	*	0.736085	gi|802564558|ref|XP_012067349.1|/2.1e-305/PREDICTED: RING finger protein 10 isoform X2 [Jatropha curcas] >gi|643735213|gb|KDP41854.1| hypothetical protein JCGZ_26872 [Jatropha curcas]
CL2219.Contig2_All	1058	18.2704	21.8819	0.260226	0.999994	*	0.587785	gi|590665312|ref|XP_007036704.1|/3.7e-25/Peroxin 3 isoform 1 [Theobroma cacao] >gi|590665316|ref|XP_007036705.1| Peroxin 3 isoform 1 [Theobroma cacao] >gi|508773949|gb|EOY21205.1| Peroxin 3 isoform 1 [Theobroma cacao] >gi|508773950|gb|EOY21206.1| Peroxin 3 isoform 1 [Theobroma cacao]
CL236.Contig2_All	1653	265.792	307.278	0.209246	0.999994	*	0.343262	gi|255550680|ref|XP_002516389.1|/8.8e-167/PREDICTED: crocetin glucosyltransferase, chloroplastic [Ricinus communis] >gi|223544487|gb|EEF46006.1| UDP-glucosyltransferase, putative [Ricinus communis]
CL4727.Contig9_All	3144	28.8551	27.1895	-0.0857778	0.999994	*	0.837565	gi|255576086|ref|XP_002528938.1|/6.3e-73/PREDICTED: uncharacterized protein LOC8265565 [Ricinus communis] >gi|223531640|gb|EEF33467.1| conserved hypothetical protein [Ricinus communis]
CL1485.Contig8_All	615	0.175029	0.168227	-0.0571868	0.999994	*	0.712292	gi|802585183|ref|XP_012070288.1|/2.3e-35/PREDICTED: putative deoxyribonuclease tatdn3-A [Jatropha curcas] >gi|643732483|gb|KDP39579.1| hypothetical protein JCGZ_02599 [Jatropha curcas]
CL2990.Contig12_All	567	8.53793	9.6275	0.173275	0.999994	*	0.746302	gi|298204612|emb|CBI23887.3|/1.5e-36/unnamed protein product [Vitis vinifera]
Unigene16533_All	413	2.08711	2.39556	0.198855	0.999994	*	0.681995	NA
CL2243.Contig14_All	4119	59.1976	70.7014	0.256201	0.999994	*	0.570457	gi|802596235|ref|XP_012072134.1|/1.1e-311/PREDICTED: KH domain-containing protein At4g18375-like [Jatropha curcas] >gi|802596237|ref|XP_012072135.1| PREDICTED: KH domain-containing protein At4g18375-like [Jatropha curcas] >gi|643730564|gb|KDP37996.1| hypothetical protein JCGZ_04639 [Jatropha curcas]
CL4767.Contig2_All	1457	14.1637	20.2149	0.513221	0.999994	*	0.32961	gi|698476484|ref|XP_009785560.1|/1.6e-18/PREDICTED: uncharacterized protein LOC104233809 isoform X2 [Nicotiana sylvestris]
Unigene48153_All	207	0.891355	0.804179	-0.148484	0.999994	*	0.627895	NA
CL1949.Contig13_All	1282	20.0352	28.9215	0.529605	0.999994	*	0.345354	gi|802564387|ref|XP_012067312.1|/1.1e-108/PREDICTED: probable inactive shikimate kinase like 1, chloroplastic [Jatropha curcas] >gi|643735180|gb|KDP41821.1| hypothetical protein JCGZ_26839 [Jatropha curcas]
Unigene24812_All	202	0.169747	0.176644	0.0574632	0.999994	*	0.711961	NA
Unigene31557_All	1236	84.5131	92.0641	0.123463	0.999994	*	0.618686	gi|743845050|ref|XP_011027375.1|/8.2e-125/PREDICTED: uncharacterized protein LOC105127694 isoform X1 [Populus euphratica]
CL7060.Contig3_All	881	9.14029	11.5946	0.343144	0.999994	*	0.493882	NA
CL4249.Contig8_All	1081	1320.03	1579.86	0.259229	0.999994	*	0.192102	gi|802539336|ref|XP_012070542.1|/6.7e-99/PREDICTED: 60S ribosomal protein L9 [Jatropha curcas] >gi|643740704|gb|KDP46294.1| hypothetical protein JCGZ_10134 [Jatropha curcas]
CL3700.Contig6_All	2189	82.7933	89.7628	0.116604	0.999994	*	0.645039	gi|802723877|ref|XP_012085547.1|/7.0e-236/PREDICTED: protein terminal ear1 [Jatropha curcas] >gi|643714045|gb|KDP26710.1| hypothetical protein JCGZ_17868 [Jatropha curcas]
CL2212.Contig3_All	847	1.19913	0.999571	-0.26261	0.999994	*	0.399136	gi|643713714|gb|KDP26379.1|/5.4e-27/hypothetical protein JCGZ_17537 [Jatropha curcas]
CL679.Contig11_All	3279	92.1334	89.6521	-0.0393882	0.999994	*	0.878273	gi|802681173|ref|XP_012082076.1|/1.8e-232/PREDICTED: uncharacterized protein LOC105642013 [Jatropha curcas] >gi|643718037|gb|KDP29393.1| hypothetical protein JCGZ_18314 [Jatropha curcas]
CL1129.Contig4_All	1631	174.895	212.957	0.284075	0.999994	*	0.135692	gi|802537179|ref|XP_012093094.1|/5.2e-119/PREDICTED: uncharacterized protein LOC105650755 [Jatropha curcas] >gi|802537184|ref|XP_012093102.1| PREDICTED: uncharacterized protein LOC105650755 [Jatropha curcas]
CL2558.Contig2_All	3630	202.974	207.675	0.0330332	0.999994	*	0.854739	gi|255547728|ref|XP_002514921.1|/6.5e-29/PREDICTED: mitochondrial import receptor subunit TOM20 [Ricinus communis] >gi|223545972|gb|EEF47475.1| Mitochondrial import receptor subunit TOM20, putative [Ricinus communis]
CL7176.Contig2_All	4560	182.699	180.177	-0.0200546	0.999994	*	0.930503	gi|802607258|ref|XP_012073703.1|/0.0e+00/PREDICTED: pentatricopeptide repeat-containing protein At2g33680 [Jatropha curcas] >gi|643728919|gb|KDP36856.1| hypothetical protein JCGZ_08147 [Jatropha curcas]
CL17216.Contig2_All	295	0.175029	0.168227	-0.0571868	0.999994	*	0.712292	gi|971587920|ref|XP_015161249.1|/6.4e-12/PREDICTED: uncharacterized protein LOC107059268 [Solanum tuberosum]
CL2864.Contig7_All	2863	107.415	106.904	-0.00687953	0.999994	*	0.979325	gi|224057513|ref|XP_002299244.1|/1.7e-80/hypothetical protein POPTR_0001s05390g [Populus trichocarpa] >gi|222846502|gb|EEE84049.1| hypothetical protein POPTR_0001s05390g [Populus trichocarpa]
CL11717.Contig3_All	1372	58.0843	73.623	0.342007	0.999994	*	0.216216	gi|1000970828|ref|XP_015573480.1|/3.6e-190/PREDICTED: meiotic recombination protein DMC1 homolog isoform X2 [Ricinus communis]
CL8059.Contig5_All	760	33.5006	27.3606	-0.29209	0.999994	*	0.452125	NA
CL2861.Contig6_All	556	1.76899	2.80048	0.662749	0.999994	*	0.191329	gi|802722032|ref|XP_012085461.1|/6.9e-39/PREDICTED: lysM domain receptor-like kinase 3 [Jatropha curcas]
CL2627.Contig2_All	1242	138.04	127.292	-0.116944	0.999994	*	0.59714	gi|802751033|ref|XP_012087931.1|/4.3e-134/PREDICTED: ataxin-3 homolog [Jatropha curcas] >gi|643710290|gb|KDP24497.1| hypothetical protein JCGZ_25061 [Jatropha curcas]
Unigene13245_All	249	0.616736	0.688773	0.159377	0.999994	*	0.643906	NA
Unigene45086_All	259	1.17311	1.10864	-0.081549	0.999994	*	0.851501	NA
CL15071.Contig2_All	524	14.1918	10.0445	-0.498648	0.999994	*	0.33282	gi|802758260|ref|XP_012089250.1|/3.0e-68/PREDICTED: probable aldo-keto reductase 1 [Jatropha curcas] >gi|643708739|gb|KDP23655.1| hypothetical protein JCGZ_23488 [Jatropha curcas]
Unigene53365_All	213	1.17517	1.09422	-0.102971	0.999994	*	0.826749	NA
Unigene37246_All	303	2.11565	1.55065	-0.448226	0.999994	*	0.392002	NA
CL15858.Contig1_All	1791	72.2267	63.1816	-0.193029	0.999994	*	0.561761	NA
Unigene46974_All	395	2.19899	2.07891	-0.0810173	0.999994	*	0.874631	NA
CL9139.Contig1_All	2193	219.558	202.743	-0.114945	0.999994	*	0.618666	gi|802732096|ref|XP_012086322.1|/1.1e-159/PREDICTED: ATP-dependent Clp protease ATP-binding subunit clpX-like, mitochondrial isoform X2 [Jatropha curcas] >gi|643712686|gb|KDP25897.1| hypothetical protein JCGZ_23723 [Jatropha curcas]
CL876.Contig13_All	1540	145.905	127.722	-0.192023	0.999994	*	0.419568	gi|1000942151|ref|XP_015582387.1|/5.0e-132/PREDICTED: uncharacterized protein LOC8273518 [Ricinus communis]
CL2931.Contig10_All	3943	628.252	633.243	0.011414	0.999994	*	0.925723	gi|802629600|ref|XP_012077196.1|/0.0e+00/PREDICTED: F-box/LRR-repeat protein 15 isoform X1 [Jatropha curcas] >gi|643724830|gb|KDP34031.1| hypothetical protein JCGZ_07602 [Jatropha curcas]
CL17025.Contig2_All	1078	55.1443	55.4599	0.00823236	0.999994	*	0.978755	gi|802569411|ref|XP_012067869.1|/6.5e-09/PREDICTED: probable mitochondrial adenine nucleotide transporter BTL3 [Jatropha curcas] >gi|643734707|gb|KDP41377.1| hypothetical protein JCGZ_15784 [Jatropha curcas]
CL7005.Contig2_All	1652	841.086	705.58	-0.253445	0.999994	*	0.338873	gi|255548662|ref|XP_002515387.1|/6.3e-189/PREDICTED: protein ASPARTIC PROTEASE IN GUARD CELL 1 [Ricinus communis] >gi|223545331|gb|EEF46836.1| Aspartic proteinase nepenthesin-2 precursor, putative [Ricinus communis]
Unigene46500_All	209	0.174682	0.167905	-0.0570822	0.999994	*	0.712553	NA
Unigene6907_All	1654	40.1346	24.5186	-0.710973	0.999994	*	0.118138	gi|802544002|ref|XP_012082592.1|/4.7e-144/PREDICTED: uncharacterized protein LOC105642381 isoform X1 [Jatropha curcas] >gi|643739699|gb|KDP45437.1| hypothetical protein JCGZ_09686 [Jatropha curcas]
CL8930.Contig4_All	1170	59.6607	55.3567	-0.108025	0.999994	*	0.779682	gi|802568441|ref|XP_012067802.1|/1.1e-110/PREDICTED: ubiquinone biosynthesis protein COQ4 homolog, mitochondrial [Jatropha curcas] >gi|643734650|gb|KDP41320.1| hypothetical protein JCGZ_15727 [Jatropha curcas]
Unigene55666_All	1102	0.736441	0.947749	0.363935	0.999994	*	0.308704	gi|731437978|ref|XP_010646117.1|/6.8e-30/PREDICTED: uncharacterized protein LOC100263200 [Vitis vinifera]
CL4960.Contig2_All	366	356.396	350.051	-0.0259171	0.999994	*	0.909503	gi|223537230|gb|EEF38862.1|/8.2e-25/ribosomal protein L39e, putative [Ricinus communis]
Unigene16423_All	590	9.90337	8.49309	-0.22163	0.999994	*	0.679618	NA
CL2686.Contig6_All	2263	66.5606	89.2286	0.422836	0.999994	*	0.2548	gi|802558750|ref|XP_012065806.1|/9.5e-188/PREDICTED: nucleolin 1-like isoform X1 [Jatropha curcas]
CL9020.Contig6_All	2394	118.79	138.177	0.218102	0.999994	*	0.396046	gi|1000980315|ref|XP_015584659.1|/2.6e-300/PREDICTED: ATP-dependent DNA helicase Q-like 1 isoform X2 [Ricinus communis]
Unigene12568_All	689	4.28144	4.91625	0.19946	0.999994	*	0.722294	NA
CL216.Contig19_All	2868	18.794	9.99323	-0.911252	0.999994	*	0.0715293	gi|255538810|ref|XP_002510470.1|/8.2e-152/PREDICTED: V-type proton ATPase subunit a2 [Ricinus communis] >gi|223551171|gb|EEF52657.1| vacuolar proton atpase, putative [Ricinus communis]
CL11339.Contig6_All	1496	80.721	85.1938	0.0778043	0.999994	*	0.764837	gi|596138397|ref|XP_007222381.1|/1.9e-229/hypothetical protein PRUPE_ppa006006mg [Prunus persica] >gi|462419317|gb|EMJ23580.1| hypothetical protein PRUPE_ppa006006mg [Prunus persica]
CL3484.Contig8_All	2025	390.78	374.276	-0.0622559	0.999994	*	0.644224	gi|255538754|ref|XP_002510442.1|/2.8e-162/PREDICTED: uncharacterized protein LOC8275779 [Ricinus communis] >gi|223551143|gb|EEF52629.1| glycosyltransferase, putative [Ricinus communis]
CL17460.Contig6_All	3363	97.6963	123.771	0.341292	0.999994	*	0.238925	gi|255557813|ref|XP_002519936.1|/7.5e-189/PREDICTED: AP-4 complex subunit epsilon [Ricinus communis] >gi|223540982|gb|EEF42540.1| AP-1 complex subunit gamma-2, putative [Ricinus communis]
CL7316.Contig10_All	1043	17.2751	17.057	-0.0183291	0.999994	*	0.969072	gi|802577350|ref|XP_012068952.1|/2.7e-89/PREDICTED: protein IQ-DOMAIN 1 [Jatropha curcas] >gi|643733908|gb|KDP40751.1| hypothetical protein JCGZ_24750 [Jatropha curcas]
CL17188.Contig1_All	646	5.70956	4.85749	-0.233169	0.999994	*	0.674326	NA
Unigene56581_All	768	15.5329	17.3231	0.157376	0.999994	*	0.727133	gi|802653350|ref|XP_012080354.1|/4.4e-60/PREDICTED: plant intracellular Ras-group-related LRR protein 7 [Jatropha curcas] >gi|643721055|gb|KDP31319.1| hypothetical protein JCGZ_11695 [Jatropha curcas]
CL6535.Contig3_All	669	3.48026	2.82733	-0.299751	0.999994	*	0.585737	gi|802694831|ref|XP_012083277.1|/7.7e-37/PREDICTED: uncharacterized protein At5g41620 isoform X2 [Jatropha curcas]
CL13769.Contig2_All	628	40.9899	42.1842	0.0414316	0.999994	*	0.91144	gi|1000955156|ref|XP_015577955.1|/3.6e-36/PREDICTED: uncharacterized protein LOC8283192 [Ricinus communis]
CL7693.Contig9_All	2778	371.17	382.03	0.0416038	0.999994	*	0.809197	gi|255544435|ref|XP_002513279.1|/0.0e+00/PREDICTED: 65-kDa microtubule-associated protein 3 isoform X1 [Ricinus communis] >gi|223547653|gb|EEF49147.1| Protein regulator of cytokinesis, putative [Ricinus communis]
CL11871.Contig2_All	472	2.65571	3.81651	0.523155	0.999994	*	0.348609	NA
CL5122.Contig10_All	1344	25.6324	30.418	0.24696	0.999994	*	0.52611	gi|802750202|ref|XP_012087742.1|/4.6e-105/PREDICTED: G patch domain-containing protein 11 [Jatropha curcas] >gi|643710460|gb|KDP24602.1| hypothetical protein JCGZ_25518 [Jatropha curcas]
Unigene22238_All	763	10.6086	9.07206	-0.225728	0.999994	*	0.66085	gi|568873048|ref|XP_006489670.1|/2.4e-18/PREDICTED: multiple organellar RNA editing factor 2, chloroplastic [Citrus sinensis]
Unigene30419_All	536	9.51818	9.09122	-0.0662115	0.999994	*	0.901845	NA
Unigene46597_All	238	0.910289	1.04813	0.203425	0.999994	*	0.657675	NA
CL950.Contig4_All	2303	42.3247	42.9956	0.0226911	0.999994	*	0.955041	gi|590707142|ref|XP_007047922.1|/2.0e-185/Leucine-rich repeat transmembrane protein kinase family protein isoform 3 [Theobroma cacao] >gi|508700183|gb|EOX92079.1| Leucine-rich repeat transmembrane protein kinase family protein isoform 3 [Theobroma cacao]
Unigene37903_All	2211	10.3974	10.1123	-0.0401158	0.999994	*	0.941884	gi|1000953960|ref|XP_002525023.2|/3.6e-272/PREDICTED: subtilisin-like protease SBT5.3 [Ricinus communis]
CL17495.Contig10_All	966	7.54813	6.01741	-0.326977	0.999994	*	0.553394	NA
CL5981.Contig2_All	1534	110.063	112.631	0.0332761	0.999994	*	0.878093	gi|802750710|ref|XP_012087856.1|/6.9e-174/PREDICTED: geranylgeranyl transferase type-2 subunit beta-like [Jatropha curcas] >gi|802750715|ref|XP_012087857.1| PREDICTED: geranylgeranyl transferase type-2 subunit beta-like [Jatropha curcas] >gi|643710244|gb|KDP24451.1| hypothetical protein JCGZ_25015 [Jatropha curcas]
CL17367.Contig26_All	4022	162.4	191.849	0.240418	0.999994	*	0.237271	gi|1000937651|ref|XP_015583882.1|/5.4e-218/PREDICTED: uncharacterized protein LOC8273280 [Ricinus communis]
CL7918.Contig11_All	3026	32.0938	34.9598	0.123403	0.999994	*	0.751178	gi|1000948838|ref|XP_015580150.1|/3.4e-241/PREDICTED: pentatricopeptide repeat-containing protein At5g24830 [Ricinus communis] >gi|1000948840|ref|XP_015580151.1| PREDICTED: pentatricopeptide repeat-containing protein At5g24830 [Ricinus communis] >gi|1000948842|ref|XP_015580152.1| PREDICTED: pentatricopeptide repeat-containing protein At5g24830 [Ricinus communis] >gi|1000948844|ref|XP_015580153.1|…
CL1256.Contig48_All	2004	39.6327	25.5224	-0.634926	0.999994	*	0.134439	gi|802754240|ref|XP_012088670.1|/2.0e-112/PREDICTED: heparan-alpha-glucosaminide N-acetyltransferase [Jatropha curcas]
CL10692.Contig1_All	289	8.61217	13.599	0.659052	0.999994	*	0.201175	NA
Unigene2082_All	589	25.0853	23.965	-0.0659122	0.999994	*	0.876622	NA
CL8321.Contig3_All	3793	203.661	207.661	0.0280586	0.999994	*	0.87455	gi|802537189|ref|XP_012093113.1|/0.0e+00/PREDICTED: uncharacterized protein LOC105650770 isoform X1 [Jatropha curcas] >gi|643741389|gb|KDP46865.1| hypothetical protein JCGZ_24074 [Jatropha curcas]
CL3440.Contig10_All	1555	51.8933	63.4983	0.291171	0.999994	*	0.362466	gi|223547918|gb|EEF49410.1|/3.4e-192/oligopeptide transporter, putative [Ricinus communis]
CL1275.Contig1_All	1829	4.76378	4.73561	-0.00855749	0.999994	*	0.987093	gi|802759112|ref|XP_012089338.1|/4.9e-102/PREDICTED: uncharacterized protein LOC105647746 isoform X1 [Jatropha curcas]
CL4157.Contig1_All	458	3.35636	4.10708	0.291218	0.999994	*	0.602857	gi|566164003|ref|XP_006386077.1|/1.1e-18/hypothetical protein POPTR_0003s21890g [Populus trichocarpa] >gi|550343734|gb|ERP63874.1| hypothetical protein POPTR_0003s21890g [Populus trichocarpa]
CL16834.Contig11_All	2172	58.6867	54.1117	-0.117094	0.999994	*	0.710875	gi|802751824|ref|XP_012088108.1|/5.7e-105/PREDICTED: transcription factor BIM2 [Jatropha curcas] >gi|643710001|gb|KDP24327.1| hypothetical protein JCGZ_25623 [Jatropha curcas]
Unigene19666_All	844	5.14418	5.64246	0.133383	0.999994	*	0.809425	NA
Unigene18171_All	1673	45.395	41.2822	-0.137013	0.999994	*	0.695089	gi|255577823|ref|XP_002529785.1|/1.9e-60/PREDICTED: flavin-containing monooxygenase FMO GS-OX-like 4 [Ricinus communis] >gi|223530729|gb|EEF32599.1| dimethylaniline monooxygenase, putative [Ricinus communis]
CL9450.Contig1_All	728	18.2929	19.4111	0.0855951	0.999994	*	0.854286	gi|643732875|gb|KDP39864.1|/2.4e-36/hypothetical protein JCGZ_03395 [Jatropha curcas]
CL4235.Contig7_All	3118	389.852	388.894	-0.00354891	0.999994	*	0.985201	gi|802615296|ref|XP_012075113.1|/0.0e+00/PREDICTED: WD repeat-containing protein 75 isoform X2 [Jatropha curcas]
Unigene1232_All	1233	24.3692	30.6063	0.328775	0.999994	*	0.464933	NA
CL5973.Contig12_All	1803	44.189	28.8199	-0.61662	0.999994	*	0.221357	gi|386870481|gb|AFJ42571.1|/6.2e-65/elongation initiation factor 4A [Sesamum indicum]
CL15838.Contig2_All	1414	22.2822	18.8529	-0.241112	0.999994	*	0.562164	gi|769803084|ref|XP_011626045.1|/2.1e-31/PREDICTED: 40S ribosomal protein S4 [Amborella trichopoda]
CL11702.Contig3_All	5231	1003.92	1096.11	0.126748	0.999994	*	0.355255	gi|802796387|ref|XP_012092755.1|/0.0e+00/PREDICTED: probable beta-D-xylosidase 7 [Jatropha curcas] >gi|643697969|gb|KDP20227.1| hypothetical protein JCGZ_09859 [Jatropha curcas]
Unigene19348_All	630	2.18602	2.40942	0.140377	0.999994	*	0.698595	gi|1000948193|ref|XP_015580356.1|/6.3e-57/PREDICTED: 3-isopropylmalate dehydratase large subunit isoform X1 [Ricinus communis]
CL693.Contig4_All	1592	385.787	274.399	-0.491531	0.945239	*	0.00558098	gi|1000947046|ref|XP_015580719.1|/1.5e-139/PREDICTED: protein IQ-DOMAIN 1 isoform X1 [Ricinus communis]
CL2306.Contig7_All	1260	0.31116	0.333858	0.101577	0.999994	*	0.618558	gi|1000986082|ref|XP_015573734.1|/1.1e-76/PREDICTED: transmembrane and coiled-coil domain-containing protein 4 isoform X1 [Ricinus communis]
Unigene25964_All	1502	50.9788	49.7451	-0.0353422	0.999994	*	0.907631	gi|1000954259|ref|XP_015578282.1|/4.3e-35/PREDICTED: protein FAM133 isoform X3 [Ricinus communis]
CL5942.Contig7_All	4993	603.714	538.994	-0.163598	0.999994	*	0.164759	gi|255576609|ref|XP_002529195.1|/0.0e+00/PREDICTED: uncharacterized protein LOC8260445 isoform X1 [Ricinus communis] >gi|223531373|gb|EEF33209.1| DNA binding protein, putative [Ricinus communis]
CL8540.Contig1_All	251	0.297823	0.335012	0.169756	0.999994	*	0.511967	NA
Unigene32448_All	387	5.22153	5.01921	-0.0570119	0.999994	*	0.918449	gi|566214530|ref|XP_006371932.1|/4.2e-43/hypothetical protein POPTR_0018s06450g [Populus trichocarpa] >gi|550318175|gb|ERP49729.1| hypothetical protein POPTR_0018s06450g [Populus trichocarpa]
CL4252.Contig2_All	1519	26.5844	30.5121	0.198801	0.999994	*	0.599526	gi|255575726|ref|XP_002528762.1|/5.0e-100/PREDICTED: uncharacterized protein LOC8267179 [Ricinus communis] >gi|1000947378|ref|XP_015580598.1| PREDICTED: uncharacterized protein LOC8267179 [Ricinus communis] >gi|223531765|gb|EEF33584.1| conserved hypothetical protein [Ricinus communis]
Unigene32510_All	770	1.22867	1.79332	0.545543	0.999994	*	0.188772	gi|255584000|ref|XP_002532746.1|/3.4e-36/PREDICTED: E3 ubiquitin-protein ligase RNF4 [Ricinus communis] >gi|1000940200|ref|XP_015583077.1| PREDICTED: E3 ubiquitin-protein ligase RNF4 [Ricinus communis] >gi|1000940203|ref|XP_015583078.1| PREDICTED: E3 ubiquitin-protein ligase RNF4 [Ricinus communis] >gi|223527523|gb|EEF29648.1| RING finger protein, putative [Ricinus communis]
CL556.Contig6_All	3372	170.903	169.024	-0.0159492	0.999994	*	0.94904	gi|802581493|ref|XP_012069746.1|/1.1e-288/PREDICTED: acylamino-acid-releasing enzyme [Jatropha curcas] >gi|643733319|gb|KDP40266.1| hypothetical protein JCGZ_02264 [Jatropha curcas]
Unigene34312_All	249	0.175029	0.168227	-0.0571868	0.999994	*	0.712292	NA
Unigene46494_All	262	0.159912	0.154188	-0.0525846	0.999994	*	0.724005	NA
Unigene31504_All	1439	537.173	471.843	-0.187082	0.999994	*	0.309148	gi|802536837|ref|XP_012083239.1|/1.8e-107/PREDICTED: actin cytoskeleton-regulatory complex protein pan1 [Jatropha curcas] >gi|643741519|gb|KDP46959.1| hypothetical protein JCGZ_07976 [Jatropha curcas]
CL453.Contig9_All	859	4.30243	4.30668	0.00142566	0.999994	*	0.997971	gi|255585136|ref|XP_002533273.1|/3.0e-25/PREDICTED: probable vacuolar amino acid transporter YPQ1 [Ricinus communis] >gi|223526898|gb|EEF29105.1| conserved hypothetical protein [Ricinus communis]
CL4189.Contig3_All	1203	151.432	130.74	-0.211978	0.999994	*	0.354732	gi|694381859|ref|XP_009366977.1|/7.1e-65/PREDICTED: glycine-rich protein 2-like [Pyrus x bretschneideri]
CL6664.Contig3_All	1389	28.8858	30.6856	0.0872045	0.999994	*	0.841867	gi|255538110|ref|XP_002510120.1|/1.0e-152/PREDICTED: protein arginine N-methyltransferase 2 isoform X1 [Ricinus communis] >gi|223550821|gb|EEF52307.1| hspc200, putative [Ricinus communis]
CL13732.Contig2_All	504	3.97881	3.28838	-0.274959	0.999994	*	0.624118	NA
CL17339.Contig2_All	3564	1657.42	1924.54	0.215577	0.999994	*	0.078209	gi|802716521|ref|XP_012085032.1|/0.0e+00/PREDICTED: DEAD-box ATP-dependent RNA helicase 37-like [Jatropha curcas] >gi|802716524|ref|XP_012085033.1| PREDICTED: DEAD-box ATP-dependent RNA helicase 37-like [Jatropha curcas] >gi|643714294|gb|KDP26941.1| hypothetical protein JCGZ_21034 [Jatropha curcas]
CL16693.Contig1_All	303	10.6502	12.7542	0.260093	0.999994	*	0.598624	gi|567857884|ref|XP_006421625.1|/5.6e-11/hypothetical protein CICLE_v10005611mg [Citrus clementina] >gi|557523498|gb|ESR34865.1| hypothetical protein CICLE_v10005611mg [Citrus clementina]
Unigene26532_All	1129	13.9419	16.2382	0.219959	0.999994	*	0.635035	gi|1000954765|ref|XP_015578109.1|/4.9e-68/PREDICTED: uncharacterized protein LOC8288305 isoform X5 [Ricinus communis]
Unigene2163_All	401	5.56373	6.48939	0.22203	0.999994	*	0.689495	gi|326909386|ref|YP_004327655.1|/3.9e-44/ATP synthase CF0 B subunit [Hevea brasiliensis] >gi|308523500|gb|ADO33550.1| ATP synthase CF0 B subunit [Hevea brasiliensis]
Unigene34586_All	4639	146.569	125.776	-0.220728	0.999994	*	0.381364	gi|802607412|ref|XP_012073789.1|/0.0e+00/PREDICTED: putative E3 ubiquitin-protein ligase LIN-1 [Jatropha curcas]
Unigene23168_All	2245	364.957	360.741	-0.0167643	0.999994	*	0.910139	gi|802559882|ref|XP_012066236.1|/8.8e-194/PREDICTED: UBX domain-containing protein 4 [Jatropha curcas] >gi|802559884|ref|XP_012066237.1| PREDICTED: UBX domain-containing protein 4 [Jatropha curcas] >gi|643736575|gb|KDP42865.1| hypothetical protein JCGZ_23807 [Jatropha curcas]
Unigene225_All	2607	472.986	444.504	-0.0896	0.999994	*	0.505292	gi|802673907|ref|XP_012081663.1|/0.0e+00/PREDICTED: mechanosensitive ion channel protein 2, chloroplastic [Jatropha curcas] >gi|802673917|ref|XP_012081664.1| PREDICTED: mechanosensitive ion channel protein 2, chloroplastic [Jatropha curcas] >gi|643718570|gb|KDP29764.1| hypothetical protein JCGZ_18699 [Jatropha curcas]
CL3505.Contig6_All	2328	796.686	685.643	-0.216555	0.999994	*	0.113083	gi|255569589|ref|XP_002525760.1|/0.0e+00/PREDICTED: cyclic nucleotide-gated ion channel 4 [Ricinus communis] >gi|223534910|gb|EEF36596.1| Cyclic nucleotide-gated ion channel, putative [Ricinus communis]
CL608.Contig9_All	2179	203.501	146.62	-0.472951	0.999994	*	0.0496154	gi|802627538|ref|XP_012076727.1|/7.4e-246/PREDICTED: probable plastidic glucose transporter 2 [Jatropha curcas]
CL3597.Contig1_All	1434	0.459857	0.50767	0.142705	0.999994	*	0.549875	gi|255593266|ref|XP_002535825.1|/1.2e-124/PREDICTED: uncharacterized protein LOC8271272 [Ricinus communis] >gi|223521814|gb|EEF26558.1| conserved hypothetical protein [Ricinus communis]
Unigene3953_All	358	1.53442	1.72637	0.17005	0.999994	*	0.741877	NA
CL15326.Contig15_All	1518	12.5915	16.0736	0.352237	0.999994	*	0.505551	gi|255550806|ref|XP_002516451.1|/9.4e-107/PREDICTED: calcineurin B-like protein 10 [Ricinus communis] >gi|223544271|gb|EEF45792.1| calcineurin B, putative [Ricinus communis]
CL2953.Contig4_All	403	30.1729	35.3914	0.230146	0.999994	*	0.599391	NA
CL8727.Contig3_All	1165	419.578	393.013	-0.0943635	0.999994	*	0.611784	gi|802724608|ref|XP_012085787.1|/2.3e-137/PREDICTED: putative RNA-binding protein Luc7-like 2 [Jatropha curcas] >gi|643714223|gb|KDP26888.1| hypothetical protein JCGZ_18046 [Jatropha curcas]
Unigene18080_All	373	7.71672	6.78095	-0.1865	0.999994	*	0.733609	gi|590695824|ref|XP_007044998.1|/1.2e-07/NAD(P)-binding Rossmann-fold superfamily protein isoform 1 [Theobroma cacao] >gi|508708933|gb|EOY00830.1| NAD(P)-binding Rossmann-fold superfamily protein isoform 1 [Theobroma cacao]
CL8833.Contig1_All	690	698.67	856.734	0.294235	0.999994	*	0.223696	gi|255577622|ref|XP_002529688.1|/1.3e-34/PREDICTED: putative lipid-transfer protein DIR1 [Ricinus communis] >gi|223530836|gb|EEF32699.1| lipid binding protein, putative [Ricinus communis]
CL192.Contig13_All	2940	19.0406	18.2905	-0.0579879	0.999994	*	0.902531	gi|802553471|ref|XP_012064999.1|/2.1e-102/PREDICTED: uncharacterized protein LOC105628231 isoform X1 [Jatropha curcas]
Unigene54110_All	200	0.333297	0.332468	-0.0035931	0.999994	*	0.987618	NA
CL15801.Contig1_All	668	19.6457	19.299	-0.0256878	0.999994	*	0.951863	gi|734430143|gb|KHN45371.1|/2.1e-18/Putative glutathione peroxidase 4 [Glycine soja]
Unigene2742_All	1217	5.70451	5.06544	-0.171416	0.999994	*	0.758648	gi|255582007|ref|XP_002531801.1|/4.0e-156/PREDICTED: G-type lectin S-receptor-like serine/threonine-protein kinase RLK1 [Ricinus communis] >gi|223528567|gb|EEF30589.1| ATP binding protein, putative [Ricinus communis]
Unigene14299_All	1652	30.5939	28.9518	-0.0795907	0.999994	*	0.837765	gi|255559743|ref|XP_002520891.1|/8.2e-205/PREDICTED: rhodanese-like domain-containing protein 7 isoform X2 [Ricinus communis] >gi|223540022|gb|EEF41600.1| conserved hypothetical protein [Ricinus communis]
CL4183.Contig7_All	1887	19.4828	14.472	-0.428941	0.999994	*	0.418313	gi|255562318|ref|XP_002522166.1|/2.2e-201/PREDICTED: alpha-glucosidase YihQ [Ricinus communis] >gi|223538604|gb|EEF40207.1| alpha-xylosidase, putative [Ricinus communis]
Unigene41442_All	279	1.72288	1.53875	-0.163063	0.999994	*	0.742919	NA
CL9532.Contig2_All	4424	9030.61	8764.89	-0.0430872	0.999994	*	0.722486	gi|802544789|ref|XP_012083128.1|/0.0e+00/PREDICTED: ABC transporter B family member 19 [Jatropha curcas] >gi|643739760|gb|KDP45498.1| hypothetical protein JCGZ_09747 [Jatropha curcas]
CL17020.Contig2_All	422	1.56521	1.73711	0.150339	0.999994	*	0.764739	gi|147854680|emb|CAN82359.1|/6.4e-13/hypothetical protein VITISV_027367 [Vitis vinifera]
CL8132.Contig3_All	4537	269.163	221.354	-0.282123	0.999994	*	0.111618	gi|255572487|ref|XP_002527178.1|/0.0e+00/PREDICTED: topless-related protein 4 [Ricinus communis] >gi|223533443|gb|EEF35191.1| WD-repeat protein, putative [Ricinus communis]
CL5030.Contig9_All	2498	41.5278	45.7608	0.140033	0.999994	*	0.779397	gi|1000941290|ref|XP_015582693.1|/2.3e-134/PREDICTED: uncharacterized protein LOC8271829 [Ricinus communis]
Unigene47579_All	244	0.158252	0.164257	0.0537299	0.999994	*	0.721387	NA
Unigene35342_All	860	12.9902	15.5626	0.260664	0.999994	*	0.597199	gi|1000956607|ref|XP_015577476.1|/1.5e-130/PREDICTED: LOW QUALITY PROTEIN: ATPase 8, plasma membrane-type [Ricinus communis]
CL2156.Contig7_All	275	2.23807	1.73788	-0.364925	0.999994	*	0.496568	NA
Unigene55763_All	232	1.88127	2.03705	0.114772	0.999994	*	0.819177	NA
Unigene16806_All	297	0.318172	0.318437	0.00119941	0.999994	*	0.995807	NA
CL15992.Contig6_All	2306	233.318	266.417	0.191391	0.999994	*	0.266749	gi|802731991|ref|XP_012086297.1|/8.8e-56/PREDICTED: probable carboxylesterase 1 [Jatropha curcas]
CL9346.Contig9_All	2382	104.403	76.9642	-0.439907	0.999994	*	0.163065	gi|802538956|ref|XP_012069266.1|/1.1e-58/PREDICTED: uncharacterized protein LOC105631693 isoform X2 [Jatropha curcas]
Unigene13655_All	324	1.63528	1.64857	0.011676	0.999994	*	0.979559	NA
Unigene45072_All	1146	37.6942	32.2031	-0.227143	0.999994	*	0.605381	gi|802741639|ref|XP_012087130.1|/5.3e-110/PREDICTED: thylakoid lumenal protein At1g12250, chloroplastic isoform X1 [Jatropha curcas] >gi|643712199|gb|KDP25627.1| hypothetical protein JCGZ_20783 [Jatropha curcas]
CL11125.Contig1_All	344	23.6834	24.9511	0.0752271	0.999994	*	0.868712	NA
CL14036.Contig4_All	823	64.989	63.9242	-0.0238339	0.999994	*	0.935966	gi|802771103|ref|XP_012090684.1|/2.2e-78/PREDICTED: thylakoid lumenal 17.9 kDa protein, chloroplastic [Jatropha curcas] >gi|643706476|gb|KDP22608.1| hypothetical protein JCGZ_26439 [Jatropha curcas]
CL1381.Contig4_All	2714	9.63425	6.07077	-0.666293	0.999994	*	0.129511	gi|255570108|ref|XP_002526016.1|/4.6e-213/PREDICTED: uncharacterized protein LOC8258187 [Ricinus communis] >gi|1000952207|ref|XP_015578976.1| PREDICTED: uncharacterized protein LOC8258187 [Ricinus communis] >gi|223534663|gb|EEF36356.1| conserved hypothetical protein [Ricinus communis]
Unigene50650_All	243	1.52702	1.68553	0.142481	0.999994	*	0.774267	NA
Unigene27030_All	1184	58.117	48.0723	-0.273755	0.999994	*	0.461558	gi|743853523|ref|XP_011029536.1|/3.6e-53/PREDICTED: F-box protein SKIP19-like [Populus euphratica]
CL4795.Contig4_All	1600	37.3221	35.4563	-0.0739869	0.999994	*	0.840225	gi|802541802|ref|XP_012080675.1|/1.3e-154/PREDICTED: protein ABIL2 [Jatropha curcas] >gi|802541812|ref|XP_012080683.1| PREDICTED: protein ABIL2 [Jatropha curcas] >gi|802541819|ref|XP_012080691.1| PREDICTED: protein ABIL2 [Jatropha curcas] >gi|802541828|ref|XP_012080699.1| PREDICTED: protein ABIL2 [Jatropha curcas] >gi|643739840|gb|KDP45550.1| hypothetical protein JCGZ_18175 [Jatropha curcas]
Unigene47444_All	225	0.299757	0.320896	0.098311	0.999994	*	0.624615	NA
Unigene55104_All	246	0.308543	0.348174	0.174336	0.999994	*	0.505743	NA
CL1564.Contig9_All	1775	5.04686	4.10166	-0.299178	0.999994	*	0.556691	gi|1000938344|ref|XP_015583643.1|/7.3e-18/PREDICTED: uncharacterized protein LOC8284764 [Ricinus communis]
Unigene50598_All	204	0.542707	0.457906	-0.24512	0.999994	*	0.419287	NA
CL5947.Contig1_All	1262	7.03581	7.03155	-0.000873618	0.999994	*	0.998756	gi|802666808|ref|XP_012081272.1|/9.0e-111/PREDICTED: membrane-associated progesterone-binding protein 4 [Jatropha curcas] >gi|643719212|gb|KDP30136.1| hypothetical protein JCGZ_18131 [Jatropha curcas]
Unigene55572_All	235	0.860959	0.800976	-0.104185	0.999994	*	0.797585	gi|743930945|ref|XP_011009735.1|/3.3e-11/PREDICTED: disease resistance protein RGA2-like isoform X1 [Populus euphratica]
CL10034.Contig4_All	889	41.6716	57.3189	0.459946	0.999994	*	0.20655	gi|1000957023|ref|XP_002523254.2|/3.6e-98/PREDICTED: lamin-like protein [Ricinus communis]
Unigene54425_All	285	1.12381	1.17029	0.0584614	0.999994	*	0.89321	NA
Unigene51104_All	744	24.2888	25.6079	0.0762984	0.999994	*	0.855357	gi|802769500|ref|XP_012090375.1|/6.4e-32/PREDICTED: K(+) efflux antiporter 5 [Jatropha curcas] >gi|643706242|gb|KDP22374.1| hypothetical protein JCGZ_26205 [Jatropha curcas]
Unigene41959_All	317	3.7669	3.81169	0.0170551	0.999994	*	0.975119	gi|743940955|ref|XP_011014954.1|/4.2e-09/PREDICTED: formin-like protein 18 [Populus euphratica]
CL5946.Contig5_All	2706	80.5508	58.1882	-0.469172	0.999994	*	0.180601	gi|802707376|ref|XP_012084303.1|/3.0e-111/PREDICTED: uncharacterized protein LOC105643717 [Jatropha curcas] >gi|643715945|gb|KDP27760.1| hypothetical protein JCGZ_19789 [Jatropha curcas]
CL1131.Contig2_All	368	0.87626	0.74878	-0.226818	0.999994	*	0.538531	NA
CL12901.Contig5_All	1922	34.141	29.0632	-0.232311	0.999994	*	0.531976	gi|802681102|ref|XP_012082067.1|/2.9e-100/PREDICTED: uncharacterized protein LOC105642006 isoform X3 [Jatropha curcas] >gi|643718033|gb|KDP29389.1| hypothetical protein JCGZ_18310 [Jatropha curcas]
CL6772.Contig7_All	1680	58.0779	53.4498	-0.119806	0.999994	*	0.711987	gi|743938555|ref|XP_011013709.1|/4.3e-185/PREDICTED: probable receptor-like protein kinase At5g15080 isoform X2 [Populus euphratica]
Unigene10096_All	1681	20.1334	18.6433	-0.110939	0.999994	*	0.797926	NA
CL17342.Contig5_All	423	15.1093	13.5929	-0.152579	0.999994	*	0.768685	gi|802546283|ref|XP_012084235.1|/7.5e-22/PREDICTED: uncharacterized protein LOC105643645 isoform X2 [Jatropha curcas]
CL2674.Contig4_All	2670	68.8805	45.6166	-0.594535	0.999994	*	0.132912	gi|802761255|ref|XP_012089726.1|/6.2e-295/PREDICTED: target of Myb protein 1-like [Jatropha curcas] >gi|643706989|gb|KDP22799.1| hypothetical protein JCGZ_00386 [Jatropha curcas]
CL8982.Contig5_All	2069	530.765	543.592	0.0344489	0.999994	*	0.769592	gi|255563725|ref|XP_002522864.1|/1.8e-238/PREDICTED: protein disulfide isomerase-like 5-4 [Ricinus communis] >gi|223537948|gb|EEF39562.1| thioredoxin domain-containing protein, putative [Ricinus communis]
CL517.Contig10_All	3677	82.6249	70.5822	-0.227272	0.999994	*	0.552378	gi|255581299|ref|XP_002531460.1|/0.0e+00/PREDICTED: E3 ubiquitin-protein ligase HOS1 isoform X1 [Ricinus communis] >gi|223528914|gb|EEF30910.1| conserved hypothetical protein [Ricinus communis]
Unigene26804_All	2880	172.521	167.642	-0.041394	0.999994	*	0.849983	gi|1000951551|ref|XP_002526459.2|/3.1e-66/PREDICTED: probable sodium/metabolite cotransporter BASS1, chloroplastic [Ricinus communis] >gi|1000951553|ref|XP_015579223.1| PREDICTED: probable sodium/metabolite cotransporter BASS1, chloroplastic [Ricinus communis]
CL11038.Contig2_All	1220	17.4444	19.3518	0.149707	0.999994	*	0.751446	NA
Unigene8461_All	606	1.44073	1.75586	0.285374	0.999994	*	0.56001	NA
CL6498.Contig3_All	1549	324.538	386.299	0.251331	0.999994	*	0.181844	gi|802588479|ref|XP_012070908.1|/5.8e-128/PREDICTED: grpE protein homolog, mitochondrial isoform X2 [Jatropha curcas]
Unigene341_All	2303	27.762	22.9636	-0.273763	0.999994	*	0.51696	gi|566210039|ref|XP_002323605.2|/1.0e-11/hypothetical protein POPTR_0016s13110g, partial [Populus trichocarpa] >gi|550321404|gb|EEF05366.2| hypothetical protein POPTR_0016s13110g, partial [Populus trichocarpa]
CL1711.Contig6_All	4558	217.558	226.745	0.0596738	0.999994	*	0.725567	gi|1000976128|ref|XP_015572028.1|/2.1e-173/PREDICTED: putative G3BP-like protein isoform X1 [Ricinus communis]
Unigene5670_All	330	5.65953	5.79223	0.0334365	0.999994	*	0.952217	gi|255549016|ref|XP_002515564.1|/1.2e-22/PREDICTED: palmitoyl-acyl carrier protein thioesterase, chloroplastic [Ricinus communis] >gi|157417724|gb|ABV54795.1| acyl-ACP thioesterase [Ricinus communis] >gi|223545508|gb|EEF47013.1| palmitoyl-acyl carrier protein thioesterase [Ricinus communis]
CL392.Contig3_All	1744	9.11583	5.8888	-0.630399	0.999994	*	0.261375	gi|255564248|ref|XP_002523121.1|/1.8e-40/PREDICTED: glutamic acid-rich protein [Ricinus communis] >gi|223537683|gb|EEF39306.1| conserved hypothetical protein [Ricinus communis]
Unigene43082_All	841	7.36526	6.50116	-0.180039	0.999994	*	0.747537	NA
Unigene13425_All	261	0.926618	1.06096	0.195324	0.999994	*	0.670744	NA
CL3624.Contig12_All	3188	633.324	639.995	0.0151161	0.999994	*	0.942377	gi|255562800|ref|XP_002522405.1|/3.0e-155/PREDICTED: transcription factor TCP14 [Ricinus communis] >gi|223538290|gb|EEF39897.1| hypothetical protein RCOM_0835810 [Ricinus communis]
Unigene5837_All	4568	11.3217	14.5708	0.363986	0.999994	*	0.516632	gi|802559038|ref|XP_012065966.1|/2.1e-210/PREDICTED: DDB1- and CUL4-associated factor 4 [Jatropha curcas] >gi|643736875|gb|KDP43121.1| hypothetical protein JCGZ_26654 [Jatropha curcas]
Unigene47471_All	231	0.555035	0.7467	0.427948	0.999994	*	0.263574	NA
CL1076.Contig6_All	455	2.75219	2.83697	0.0437715	0.999994	*	0.935704	NA
Unigene42144_All	637	38.3866	33.3963	-0.200915	0.999994	*	0.58121	gi|255570655|ref|XP_002526282.1|/1.4e-43/PREDICTED: phosphopantothenoylcysteine decarboxylase [Ricinus communis] >gi|1000951707|ref|XP_015579109.1| PREDICTED: phosphopantothenoylcysteine decarboxylase [Ricinus communis] >gi|223534363|gb|EEF36071.1| phosphopentothenoylcysteine decarboxylase, putative [Ricinus communis]
CL9615.Contig1_All	626	9.7891	10.4352	0.0922124	0.999994	*	0.860221	NA
CL3742.Contig6_All	2589	83.7754	84.6368	0.0147568	0.999994	*	0.96621	gi|1000980207|ref|XP_015570987.1|/1.4e-155/PREDICTED: uncharacterized protein LOC8285303 [Ricinus communis]
CL14485.Contig2_All	469	3.10858	3.865	0.314213	0.999994	*	0.574894	NA
CL913.Contig20_All	2086	19.0742	19.008	-0.00500967	0.999994	*	0.9914	gi|802741699|ref|XP_012087143.1|/3.0e-111/PREDICTED: flavin-containing monooxygenase FMO GS-OX-like 4 [Jatropha curcas]
CL9399.Contig3_All	5737	91.0554	104.243	0.195129	0.999994	*	0.439705	gi|1000949678|ref|XP_002527453.2|/2.2e-172/PREDICTED: uncharacterized protein LOC8267010 [Ricinus communis]
Unigene33116_All	375	2.71528	3.21584	0.244093	0.999994	*	0.658704	NA
CL5958.Contig1_All	1337	174.457	178.238	0.0309325	0.999994	*	0.871184	gi|1000938119|ref|XP_015583718.1|/1.0e-157/PREDICTED: uncharacterized protein LOC8263602 isoform X1 [Ricinus communis]
CL140.Contig1_All	3499	130.203	139.807	0.102673	0.999994	*	0.700125	gi|1000957332|ref|XP_015577233.1|/0.0e+00/PREDICTED: DExH-box ATP-dependent RNA helicase DExH8 isoform X1 [Ricinus communis]
CL17101.Contig2_All	1981	127.513	162.457	0.349409	0.999994	*	0.496345	gi|802779406|ref|XP_012091392.1|/8.3e-204/PREDICTED: glucose-6-phosphate/phosphate translocator 2, chloroplastic [Jatropha curcas] >gi|643703715|gb|KDP20779.1| hypothetical protein JCGZ_21250 [Jatropha curcas]
CL15973.Contig1_All	586	2.30888	2.56049	0.149226	0.999994	*	0.771757	NA
Unigene4294_All	589	5.44558	5.93778	0.124838	0.999994	*	0.823963	NA
CL15736.Contig1_All	2034	46.5078	44.9642	-0.0486958	0.999994	*	0.897646	gi|802559329|ref|XP_012066124.1|/5.8e-269/PREDICTED: pentatricopeptide repeat-containing protein At1g43980, mitochondrial [Jatropha curcas]
CL10896.Contig3_All	372	0.476151	0.506849	0.090139	0.999994	*	0.776685	NA
Unigene36091_All	431	5.37347	4.8368	-0.151801	0.999994	*	0.786505	NA
Unigene2073_All	1093	8.4023	8.73857	0.0566133	0.999994	*	0.914558	gi|802762166|ref|XP_012089946.1|/7.0e-27/PREDICTED: uncharacterized protein LOC105648237 [Jatropha curcas]
CL9967.Contig2_All	250	0.443159	0.48782	0.138524	0.999994	*	0.556302	NA
CL10665.Contig12_All	5753	224.245	150.911	-0.571374	0.999994	*	0.00709687	gi|802720270|ref|XP_012085397.1|/8.1e-183/PREDICTED: pantothenate kinase 1 [Jatropha curcas] >gi|643713933|gb|KDP26598.1| hypothetical protein JCGZ_17756 [Jatropha curcas]
CL9254.Contig1_All	364	16.706	18.1343	0.118351	0.999994	*	0.799861	NA
Unigene39617_All	1813	317.563	324.475	0.0310655	0.999994	*	0.854529	gi|802630110|ref|XP_012077220.1|/5.0e-179/PREDICTED: omega-amidase,chloroplastic [Jatropha curcas] >gi|643724847|gb|KDP34048.1| hypothetical protein JCGZ_07619 [Jatropha curcas]
CL8614.Contig4_All	268	0.990884	0.995864	0.0072323	0.999994	*	0.986282	NA
CL5869.Contig5_All	1593	79.0435	121.466	0.619832	0.999994	*	0.0141526	gi|802633670|ref|XP_012077608.1|/2.7e-128/PREDICTED: auxin-responsive protein IAA13 isoform X1 [Jatropha curcas] >gi|643724025|gb|KDP33325.1| hypothetical protein JCGZ_12874 [Jatropha curcas]
Unigene21036_All	432	2.68018	2.13992	-0.32477	0.999994	*	0.533359	NA
CL1931.Contig3_All	2954	155.769	148.009	-0.0737209	0.999994	*	0.725991	gi|802582463|ref|XP_012070053.1|/1.0e-117/PREDICTED: nudix hydrolase 8 [Jatropha curcas] >gi|643732927|gb|KDP39916.1| hypothetical protein JCGZ_03447 [Jatropha curcas]
Unigene55323_All	204	0.327081	0.325832	-0.00551837	0.999994	*	0.980866	NA
CL951.Contig6_All	1479	28.5341	22.8476	-0.320644	0.999994	*	0.43055	gi|255551394|ref|XP_002516743.1|/1.3e-73/PREDICTED: uncharacterized protein LOC8261196 [Ricinus communis] >gi|223544116|gb|EEF45641.1| conserved hypothetical protein [Ricinus communis]
Unigene36989_All	382	0.923461	0.793946	-0.21801	0.999994	*	0.552725	NA
CL9141.Contig1_All	1120	95.8601	96.5466	0.0102941	0.999994	*	0.969103	gi|255540025|ref|XP_002511077.1|/1.2e-138/PREDICTED: chromophore lyase CRL, chloroplastic isoform X1 [Ricinus communis] >gi|223550192|gb|EEF51679.1| conserved hypothetical protein [Ricinus communis]
CL7719.Contig2_All	1038	150.7	156.222	0.0519175	0.999994	*	0.815107	gi|255541074|ref|XP_002511601.1|/1.7e-75/PREDICTED: protein ARABIDILLO 1 [Ricinus communis] >gi|223548781|gb|EEF50270.1| ubiquitin-protein ligase, putative [Ricinus communis]
Unigene57553_All	313	0.498955	0.468728	-0.0901582	0.999994	*	0.77595	NA
Unigene27156_All	804	1.32242	1.30967	-0.0139781	0.999994	*	0.977971	gi|255571849|ref|XP_002526867.1|/1.1e-08/PREDICTED: probable aquaporin PIP-type 7a [Ricinus communis] >gi|38198152|emb|CAE53882.1| aquaporin [Ricinus communis] >gi|223533766|gb|EEF35498.1| Aquaporin PIP1.3, putative [Ricinus communis]
CL8166.Contig7_All	2103	11.3185	10.3814	-0.124683	0.999994	*	0.814005	gi|802795572|ref|XP_012092540.1|/1.3e-178/PREDICTED: protein kinase APK1B, chloroplastic-like [Jatropha curcas] >gi|643702006|gb|KDP20446.1| hypothetical protein JCGZ_05291 [Jatropha curcas]
CL6466.Contig1_All	236	1.96929	2.37748	0.271761	0.999994	*	0.575564	NA
Unigene46939_All	204	0.431413	0.547813	0.344613	0.999994	*	0.327326	NA
CL13534.Contig1_All	1126	77.2065	53.0652	-0.540955	0.999994	*	0.0538293	gi|1000965807|ref|XP_015574837.1|/2.1e-103/PREDICTED: thylakoid lumenal 15.0 kDa protein 2, chloroplastic [Ricinus communis]
CL1714.Contig1_All	642	51.3505	43.7968	-0.229553	0.999994	*	0.49738	gi|629115017|gb|KCW79692.1|/7.9e-23/hypothetical protein EUGRSUZ_C01044 [Eucalyptus grandis]
Unigene29340_All	226	0.45977	0.487166	0.0834985	0.999994	*	0.79097	NA
CL4448.Contig3_All	3687	367.868	411.655	0.162247	0.999994	*	0.226973	gi|1000962421|ref|XP_015575764.1|/0.0e+00/PREDICTED: uncharacterized protein LOC8276641 [Ricinus communis]
CL13696.Contig3_All	2835	77.6173	74.5123	-0.0589005	0.999994	*	0.82383	gi|802566305|ref|XP_012067595.1|/1.6e-237/PREDICTED: uncharacterized protein LOC105630404 isoform X1 [Jatropha curcas] >gi|643734494|gb|KDP41164.1| hypothetical protein JCGZ_15571 [Jatropha curcas] >gi|696739792|gb|AIT52216.1| MYB family protein [Jatropha curcas]
CL11676.Contig3_All	6103	1052.55	1093.64	0.0552496	0.999994	*	0.63075	gi|802732943|ref|XP_012086506.1|/0.0e+00/PREDICTED: uncharacterized protein LOC105645502 [Jatropha curcas] >gi|643712379|gb|KDP25729.1| hypothetical protein JCGZ_23950 [Jatropha curcas]
CL458.Contig1_All	624	4.58225	5.63884	0.299343	0.999994	*	0.583924	gi|802658920|ref|XP_012080737.1|/1.1e-37/PREDICTED: sterol 3-beta-glucosyltransferase UGT80B1 isoform X1 [Jatropha curcas] >gi|802658924|ref|XP_012080738.1| PREDICTED: sterol 3-beta-glucosyltransferase UGT80B1 isoform X1 [Jatropha curcas]
Unigene42856_All	1618	367.862	395.027	0.102786	0.999994	*	0.636415	gi|590565172|ref|XP_007009874.1|/1.6e-184/Adenosine kinase 2 [Theobroma cacao] >gi|508726787|gb|EOY18684.1| Adenosine kinase 2 [Theobroma cacao]
CL12188.Contig1_All	3865	234.053	237.855	0.0232461	0.999994	*	0.911594	gi|802639743|ref|XP_012078515.1|/0.0e+00/PREDICTED: valine--tRNA ligase [Jatropha curcas] >gi|643722944|gb|KDP32641.1| hypothetical protein JCGZ_13191 [Jatropha curcas]
CL16922.Contig28_All	1781	0.94717	1.28603	0.441228	0.999994	*	0.251417	gi|590608540|ref|XP_007021292.1|/2.4e-130/Uncharacterized protein isoform 2 [Theobroma cacao] >gi|508720920|gb|EOY12817.1| Uncharacterized protein isoform 2 [Theobroma cacao]
CL10588.Contig31_All	2472	3.70548	7.38727	0.995382	0.999994	*	0.0502858	gi|731402426|ref|XP_010654659.1|/7.1e-144/PREDICTED: probable plastidic glucose transporter 3 isoform X2 [Vitis vinifera]
CL8929.Contig1_All	1409	128.583	123.472	-0.0585129	0.999994	*	0.806752	gi|224111404|ref|XP_002315842.1|/1.2e-167/xyloglucan endotransglycosylase family protein [Populus trichocarpa] >gi|222864882|gb|EEF02013.1| xyloglucan endotransglycosylase family protein [Populus trichocarpa]
CL9406.Contig6_All	1132	86.8336	85.8944	-0.0156898	0.999994	*	0.950275	gi|802547093|ref|XP_012088499.1|/2.7e-106/PREDICTED: PRA1 family protein A3 [Jatropha curcas] >gi|643739061|gb|KDP44875.1| hypothetical protein JCGZ_01375 [Jatropha curcas]
CL16108.Contig1_All	938	65.4601	91.4682	0.482656	0.999994	*	0.0776445	gi|802597457|ref|XP_012072401.1|/4.6e-96/PREDICTED: uncharacterized protein LOC105634192 [Jatropha curcas] >gi|643730764|gb|KDP38196.1| hypothetical protein JCGZ_04839 [Jatropha curcas]
CL5596.Contig7_All	1967	17.5117	20.4145	0.221276	0.999994	*	0.670922	gi|802634370|ref|XP_012077968.1|/6.2e-260/PREDICTED: probable dolichyl pyrophosphate Man9GlcNAc2 alpha-1,3-glucosyltransferase isoform X2 [Jatropha curcas] >gi|643723367|gb|KDP32946.1| hypothetical protein JCGZ_12977 [Jatropha curcas]
Unigene4380_All	1831	2.35333	3.18892	0.438361	0.999994	*	0.250483	gi|802724402|ref|XP_012085716.1|/1.0e-155/PREDICTED: probable DNA primase large subunit isoform X2 [Jatropha curcas] >gi|802724405|ref|XP_012085717.1| PREDICTED: probable DNA primase large subunit isoform X2 [Jatropha curcas]
Unigene13886_All	2696	153.152	157.41	0.0395602	0.999994	*	0.850087	gi|1000957250|ref|XP_002523072.2|/1.3e-55/PREDICTED: beta-glucosidase 11 [Ricinus communis]
CL2729.Contig26_All	2512	120.462	111.079	-0.116984	0.999994	*	0.634231	gi|802645968|ref|XP_012079418.1|/2.0e-109/PREDICTED: pentatricopeptide repeat-containing protein At5g67570, chloroplastic-like isoform X2 [Jatropha curcas]
Unigene14356_All	440	2.93684	3.22406	0.134614	0.999994	*	0.801892	gi|802609659|ref|XP_012074147.1|/1.4e-34/PREDICTED: actin-related protein 8 [Jatropha curcas] >gi|643728129|gb|KDP36317.1| hypothetical protein JCGZ_09532 [Jatropha curcas]
Unigene46534_All	209	0.45874	0.476013	0.0533235	0.999994	*	0.836627	NA
CL140.Contig25_All	4229	58.4783	74.3369	0.346178	0.999994	*	0.310451	gi|1000957334|ref|XP_015577234.1|/0.0e+00/PREDICTED: DExH-box ATP-dependent RNA helicase DExH8 isoform X2 [Ricinus communis]
Unigene5409_All	2510	23.8641	18.5426	-0.363997	0.999994	*	0.40574	gi|802546939|ref|XP_012087700.1|/6.1e-268/PREDICTED: auxin transporter-like protein 2 [Jatropha curcas] >gi|802546941|ref|XP_012087706.1| PREDICTED: auxin transporter-like protein 2 [Jatropha curcas] >gi|802546943|ref|XP_012087713.1| PREDICTED: auxin transporter-like protein 2 [Jatropha curcas] >gi|802546945|ref|XP_012087718.1| PREDICTED: auxin transporter-like protein 2 [Jatropha curcas] >gi|802…
CL1239.Contig64_All	2430	22.2399	13.7048	-0.69847	0.999994	*	0.196961	gi|802611178|ref|XP_012074348.1|/6.8e-115/PREDICTED: transcription factor E2FA [Jatropha curcas]
CL756.Contig13_All	2331	32.5122	33.2423	0.0320367	0.999994	*	0.917634	gi|255564148|ref|XP_002523071.1|/2.2e-110/PREDICTED: beta-glucosidase 11 [Ricinus communis] >gi|223537633|gb|EEF39256.1| beta-glucosidase, putative [Ricinus communis]
Unigene9914_All	1451	10.0652	9.55181	-0.0755239	0.999994	*	0.88547	gi|113205323|gb|AAT38747.2|/1.6e-31/Polyprotein, putative [Solanum demissum]
Unigene13109_All	247	1.89638	1.62564	-0.222239	0.999994	*	0.655736	NA
CL6236.Contig6_All	1262	6.11705	5.43396	-0.170832	0.999994	*	0.760136	gi|255558164|ref|XP_002520109.1|/2.7e-107/PREDICTED: binding partner of ACD11 1 [Ricinus communis] >gi|1000964136|ref|XP_015575253.1| PREDICTED: binding partner of ACD11 1 [Ricinus communis] >gi|223540601|gb|EEF42164.1| nucleic acid binding protein, putative [Ricinus communis]
CL8686.Contig2_All	1693	34.1122	39.4024	0.207995	0.999994	*	0.572448	gi|802640484|ref|XP_012078835.1|/2.6e-129/PREDICTED: RNA pseudouridine synthase 2, chloroplastic [Jatropha curcas] >gi|802640486|ref|XP_012078836.1| PREDICTED: RNA pseudouridine synthase 2, chloroplastic [Jatropha curcas]
CL6336.Contig7_All	2222	186.966	181.934	-0.039363	0.999994	*	0.820196	gi|255542430|ref|XP_002512278.1|/2.5e-257/PREDICTED: probable serine/threonine-protein kinase At1g54610 [Ricinus communis] >gi|223548239|gb|EEF49730.1| Serine/threonine-protein kinase cdk9, putative [Ricinus communis]
Unigene37013_All	1203	5.59976	4.55597	-0.297607	0.999994	*	0.550008	gi|1000982645|ref|XP_015584523.1|/2.1e-146/PREDICTED: glycine--tRNA ligase, chloroplastic/mitochondrial 2 isoform X1 [Ricinus communis]
CL2192.Contig2_All	2355	414.361	398.375	-0.0567594	0.999994	*	0.683517	gi|1000939687|ref|XP_015583232.1|/3.1e-189/PREDICTED: uncharacterized protein LOC8266776 [Ricinus communis]
CL9024.Contig1_All	250	43.2947	33.2937	-0.37894	0.999994	*	0.34246	NA
CL6293.Contig1_All	1375	21.6529	13.1477	-0.719752	0.999994	*	0.156282	gi|802627095|ref|XP_012076548.1|/9.1e-24/PREDICTED: uncharacterized protein LOC105637628 isoform X3 [Jatropha curcas] >gi|802627098|ref|XP_012076549.1| PREDICTED: uncharacterized protein LOC105637628 isoform X3 [Jatropha curcas]
Unigene2794_All	488	8.49209	6.42938	-0.40144	0.999994	*	0.455214	NA
CL8997.Contig4_All	1790	71.6026	21.8309	-1.71364	0.0699842	*	0.000100473	gi|255586512|ref|XP_002533895.1|/2.8e-65/PREDICTED: probable E3 ubiquitin-protein ligase XERICO [Ricinus communis] >gi|1000938239|ref|XP_015583687.1| PREDICTED: probable E3 ubiquitin-protein ligase XERICO [Ricinus communis] >gi|1000938241|ref|XP_015583688.1| PREDICTED: probable E3 ubiquitin-protein ligase XERICO [Ricinus communis] >gi|1000938243|ref|XP_015583689.1| PREDICTED: probable E3 ubiquiti…
CL884.Contig2_All	1148	7.91685	6.69116	-0.24267	0.999994	*	0.659526	gi|255578597|ref|XP_002530160.1|/4.2e-83/PREDICTED: transcription repressor OFP15 [Ricinus communis] >gi|223530321|gb|EEF32215.1| conserved hypothetical protein [Ricinus communis]
CL4749.Contig1_All	1883	179.159	190.702	0.0900844	0.999994	*	0.662952	gi|802598125|ref|XP_012072439.1|/2.4e-213/PREDICTED: putative nuclease HARBI1 [Jatropha curcas] >gi|643730792|gb|KDP38224.1| hypothetical protein JCGZ_04867 [Jatropha curcas]
Unigene17167_All	287	3.06287	3.16127	0.0456183	0.999994	*	0.93445	NA
Unigene14940_All	1201	6.54829	7.00749	0.0977779	0.999994	*	0.859284	gi|802758836|ref|XP_012089310.1|/2.0e-80/PREDICTED: uncharacterized protein LOC105647727 [Jatropha curcas] >gi|643708782|gb|KDP23698.1| hypothetical protein JCGZ_23531 [Jatropha curcas]
Unigene11152_All	1076	151.825	156.121	0.0402519	0.999994	*	0.866782	gi|802694940|ref|XP_012083310.1|/5.9e-63/PREDICTED: FK506-binding protein 4 [Jatropha curcas] >gi|643716939|gb|KDP28565.1| hypothetical protein JCGZ_14336 [Jatropha curcas]
CL6216.Contig3_All	2313	88.9875	89.0103	0.000370475	0.999994	*	0.999057	gi|593694306|ref|XP_007147674.1|/2.7e-52/hypothetical protein PHAVU_006G144800g [Phaseolus vulgaris] >gi|561020897|gb|ESW19668.1| hypothetical protein PHAVU_006G144800g [Phaseolus vulgaris]
Unigene20522_All	393	2.20469	2.0595	-0.0982856	0.999994	*	0.855009	gi|743889914|ref|XP_011038898.1|/9.2e-06/PREDICTED: RNA exonuclease 4 [Populus euphratica]
Unigene13883_All	2199	182.186	209.722	0.203066	0.999994	*	0.406954	gi|223537637|gb|EEF39260.1|/3.9e-170/beta-glucosidase, putative [Ricinus communis]
CL7397.Contig2_All	1176	20.2772	20.683	0.0285928	0.999994	*	0.949363	gi|731437978|ref|XP_010646117.1|/1.5e-11/PREDICTED: uncharacterized protein LOC100263200 [Vitis vinifera]
CL17301.Contig2_All	1414	22.5276	13.2392	-0.766878	0.999994	*	0.0966626	NA
CL2359.Contig3_All	2506	36.2128	29.3544	-0.302923	0.999994	*	0.4113	gi|802752471|ref|XP_012088255.1|/0.0e+00/PREDICTED: transmembrane E3 ubiquitin-protein ligase 1-like [Jatropha curcas] >gi|643709699|gb|KDP24108.1| hypothetical protein JCGZ_25765 [Jatropha curcas]
CL1699.Contig17_All	4299	5.46355	7.71218	0.497301	0.999994	*	0.351391	gi|255554448|ref|XP_002518263.1|/0.0e+00/PREDICTED: calcium-transporting ATPase 10, plasma membrane-type [Ricinus communis] >gi|1000968053|ref|XP_015574145.1| PREDICTED: calcium-transporting ATPase 10, plasma membrane-type [Ricinus communis] >gi|1000968056|ref|XP_015574146.1| PREDICTED: calcium-transporting ATPase 10, plasma membrane-type [Ricinus communis] >gi|223542610|gb|EEF44149.1| cation-tra…
Unigene26003_All	1998	23.6465	19.82	-0.254669	0.999994	*	0.595357	gi|255541506|ref|XP_002511817.1|/1.2e-130/PREDICTED: methionine adenosyltransferase 2 subunit beta [Ricinus communis] >gi|223548997|gb|EEF50486.1| dtdp-4-dehydrorhamnose dehydrogenase, putative [Ricinus communis]
CL11860.Contig2_All	3654	620.571	617.303	-0.00761915	0.999994	*	0.957247	gi|802552119|ref|XP_012064945.1|/0.0e+00/PREDICTED: probable receptor-like protein kinase At5g59700 [Jatropha curcas] >gi|643738176|gb|KDP44164.1| hypothetical protein JCGZ_05631 [Jatropha curcas]
Unigene22252_All	1672	39.8504	45.5231	0.192006	0.999994	*	0.699901	gi|1000974582|ref|XP_015572542.1|/2.8e-43/PREDICTED: adenine phosphoribosyltransferase 5 isoform X2 [Ricinus communis]
Unigene17165_All	1379	0.720709	0.830923	0.205299	0.999994	*	0.464426	gi|821325069|ref|NP_001295711.1|/3.6e-137/thylakoid lumenal 29 kDa protein, chloroplastic [Jatropha curcas] >gi|585866520|gb|AHJ59942.1| ascorbate peroxidase [Jatropha curcas] >gi|643734748|gb|KDP41418.1| hypothetical protein JCGZ_15825 [Jatropha curcas]
CL5607.Contig12_All	2104	36.3649	28.4082	-0.35624	0.999994	*	0.380886	gi|1000967942|ref|XP_002518352.2|/2.6e-171/PREDICTED: L-type lectin-domain containing receptor kinase IX.1 [Ricinus communis]
CL520.Contig6_All	1167	9.34033	7.90627	-0.240477	0.999994	*	0.665192	gi|802660274|ref|XP_012080939.1|/7.9e-138/PREDICTED: OTU domain-containing protein DDB_G0284757 [Jatropha curcas] >gi|802660280|ref|XP_012080940.1| PREDICTED: OTU domain-containing protein DDB_G0284757 [Jatropha curcas] >gi|643719792|gb|KDP30467.1| hypothetical protein JCGZ_16146 [Jatropha curcas]
CL16362.Contig4_All	2152	36.926	42.6482	0.207846	0.999994	*	0.561293	gi|255547572|ref|XP_002514843.1|/1.8e-95/PREDICTED: pentatricopeptide repeat-containing protein At3g22470, mitochondrial [Ricinus communis] >gi|223545894|gb|EEF47397.1| pentatricopeptide repeat-containing protein, putative [Ricinus communis]
CL1821.Contig9_All	1432	65.8319	66.7177	0.0192829	0.999994	*	0.943987	gi|1000942954|ref|XP_015582117.1|/5.7e-130/PREDICTED: uncharacterized protein LOC8268130 [Ricinus communis] >gi|1000942956|ref|XP_015582118.1| PREDICTED: uncharacterized protein LOC8268130 [Ricinus communis]
Unigene31495_All	581	3.66221	3.59724	-0.025822	0.999994	*	0.963123	NA
CL9293.Contig3_All	217	1.0342	1.03474	0.00075057	0.999994	*	0.998093	gi|976926017|gb|KVI09895.1|/7.1e-16/hypothetical protein Ccrd_011711 [Cynara cardunculus var. scolymus]
CL8079.Contig3_All	1423	32.8729	43.0204	0.388123	0.999994	*	0.247637	gi|802611150|ref|XP_012074332.1|/8.6e-86/PREDICTED: uncharacterized protein LOC105635822 isoform X1 [Jatropha curcas] >gi|643727831|gb|KDP36124.1| hypothetical protein JCGZ_08768 [Jatropha curcas]
Unigene19390_All	433	5.69512	7.01434	0.300583	0.999994	*	0.591862	NA
CL14730.Contig2_All	347	2.1657	2.35681	0.122	0.999994	*	0.813096	NA
CL6178.Contig7_All	241	2.05553	2.15483	0.0680619	0.999994	*	0.896108	NA
Unigene43720_All	308	5.06246	3.88079	-0.383489	0.999994	*	0.494198	gi|1000963570|ref|XP_015575433.1|/8.5e-23/PREDICTED: LOW QUALITY PROTEIN: uncharacterized protein LOC8277800 [Ricinus communis]
Unigene977_All	457	2.31761	2.69275	0.216441	0.999994	*	0.690404	NA
CL3501.Contig27_All	2431	8.0364	6.95563	-0.208367	0.999994	*	0.686848	gi|743866822|ref|XP_010905160.1|/1.6e-52/PREDICTED: LOW QUALITY PROTEIN: probable UDP-N-acetylglucosamine--peptide N-acetylglucosaminyltransferase SEC [Elaeis guineensis]
CL1128.Contig1_All	1362	0.65561	0.651556	-0.00894811	0.999994	*	0.974745	gi|802569663|ref|XP_012067888.1|/3.2e-114/PREDICTED: RNA-binding protein 38 [Jatropha curcas] >gi|643734724|gb|KDP41394.1| hypothetical protein JCGZ_15801 [Jatropha curcas]
CL12942.Contig5_All	2036	53.1342	58.3833	0.135916	0.999994	*	0.670666	gi|802627278|ref|XP_012076624.1|/1.5e-51/PREDICTED: uncharacterized protein LOC105637675 [Jatropha curcas]
CL8981.Contig4_All	1225	35.6705	32.1293	-0.150841	0.999994	*	0.666258	gi|802540716|ref|XP_012077908.1|/3.1e-76/PREDICTED: pathogenesis-related genes transcriptional activator PTI6-like [Jatropha curcas]
CL5135.Contig3_All	3578	458.561	436.408	-0.0714353	0.999994	*	0.702348	gi|802660596|ref|XP_012080962.1|/0.0e+00/PREDICTED: protein FLOWERING LOCUS D [Jatropha curcas] >gi|643719803|gb|KDP30478.1| hypothetical protein JCGZ_16157 [Jatropha curcas]
CL16844.Contig4_All	630	280.975	200.485	-0.486951	0.999994	*	0.0270013	gi|290886187|gb|ADD69807.1|/2.1e-36/copper transport protein ATOX1 [Hevea brasiliensis]
CL87.Contig4_All	2313	44.9724	37.3889	-0.266431	0.999994	*	0.445743	gi|802758385|ref|XP_012089263.1|/5.7e-196/PREDICTED: pentatricopeptide repeat-containing protein At3g04750, mitochondrial [Jatropha curcas]
CL5771.Contig1_All	218	0.49407	0.448231	-0.140475	0.999994	*	0.55286	NA
CL15537.Contig1_All	1911	27.5776	27.4731	-0.00547388	0.999994	*	0.991079	NA
Unigene53905_All	211	0.175029	0.168227	-0.0571868	0.999994	*	0.712292	gi|802717220|ref|XP_012085273.1|/4.0e-08/PREDICTED: long-chain-alcohol oxidase FAO2-like [Jatropha curcas]
CL10986.Contig8_All	2058	9.19191	6.14795	-0.58026	0.999994	*	0.293911	gi|255547636|ref|XP_002514875.1|/2.3e-156/PREDICTED: ACT domain-containing protein ACR4 [Ricinus communis] >gi|223545926|gb|EEF47429.1| amino acid binding protein, putative [Ricinus communis]
CL13989.Contig2_All	761	8.37409	12.3185	0.556825	0.999994	*	0.268822	NA
CL14357.Contig3_All	1583	382.686	322.512	-0.24681	0.999994	*	0.263447	gi|255568563|ref|XP_002525255.1|/1.3e-114/PREDICTED: LOB domain-containing protein 37 [Ricinus communis] >gi|223535413|gb|EEF37083.1| LOB domain-containing protein, putative [Ricinus communis]
CL11970.Contig1_All	2429	675.974	777.343	0.201582	0.999994	*	0.177252	gi|1000986980|ref|XP_015576555.1|/7.4e-247/PREDICTED: probable protein phosphatase 2C 55 isoform X1 [Ricinus communis]
CL442.Contig2_All	2430	59.1625	55.6323	-0.0887616	0.999994	*	0.785669	gi|802666061|ref|XP_012081164.1|/1.2e-39/PREDICTED: actin-related protein 2/3 complex subunit 3 [Jatropha curcas] >gi|643719357|gb|KDP30227.1| hypothetical protein JCGZ_17009 [Jatropha curcas]
CL868.Contig4_All	2881	10.3331	6.73732	-0.617032	0.999994	*	0.269569	gi|1000983667|ref|XP_015570685.1|/0.0e+00/PREDICTED: cation/H(+) antiporter 18 [Ricinus communis] >gi|1000983669|ref|XP_015570689.1| PREDICTED: cation/H(+) antiporter 18 [Ricinus communis] >gi|223549794|gb|EEF51282.1| Na(+)/H(+) antiporter, putative [Ricinus communis]
Unigene36638_All	425	1.23602	1.35278	0.130222	0.999994	*	0.769786	NA
Unigene3964_All	380	1.33823	2.21217	0.725137	0.999994	*	0.144868	NA
Unigene18561_All	2460	4.18364	3.31607	-0.335284	0.999994	*	0.459043	gi|802621232|ref|XP_012075898.1|/1.4e-160/PREDICTED: uncharacterized protein LOC105637106 [Jatropha curcas]
CL6604.Contig2_All	1295	30.3165	48.3188	0.672479	0.999994	*	0.121351	gi|802574207|ref|XP_012068715.1|/1.9e-103/PREDICTED: cilia- and flagella-associated protein 20 [Jatropha curcas] >gi|802574209|ref|XP_012068716.1| PREDICTED: cilia- and flagella-associated protein 20 [Jatropha curcas] >gi|643733720|gb|KDP40563.1| hypothetical protein JCGZ_24562 [Jatropha curcas]
Unigene41911_All	2930	4.379	3.58682	-0.287895	0.999994	*	0.570346	gi|1000955603|ref|XP_015577826.1|/3.4e-238/PREDICTED: myosin-binding protein 7 [Ricinus communis] >gi|1000955605|ref|XP_015577827.1| PREDICTED: myosin-binding protein 7 [Ricinus communis] >gi|1000955608|ref|XP_015577828.1| PREDICTED: myosin-binding protein 7 [Ricinus communis]
CL9040.Contig2_All	1742	2.14163	1.47885	-0.534234	0.999994	*	0.278899	gi|255561389|ref|XP_002521705.1|/5.4e-191/PREDICTED: uncharacterized protein LOC8268760 [Ricinus communis] >gi|223539096|gb|EEF40692.1| poly(A) polymerase, putative [Ricinus communis]
CL7795.Contig1_All	592	19.5785	18.5557	-0.077402	0.999994	*	0.865596	gi|1000951404|ref|XP_015579245.1|/3.3e-31/PREDICTED: 3-hydroxyisobutyryl-CoA hydrolase 1 isoform X3 [Ricinus communis]
CL108.Contig1_All	1270	62.7195	49.4621	-0.342591	0.999994	*	0.287988	gi|1000966854|ref|XP_015574446.1|/1.5e-89/PREDICTED: uncharacterized protein LOC8278511 [Ricinus communis]
Unigene22744_All	1198	30.0614	23.3505	-0.36446	0.999994	*	0.369497	gi|802763456|ref|XP_012090005.1|/1.0e-39/PREDICTED: armadillo repeat-containing protein 8 [Jatropha curcas] >gi|802763460|ref|XP_012090006.1| PREDICTED: armadillo repeat-containing protein 8 [Jatropha curcas] >gi|802763575|ref|XP_012090007.1| PREDICTED: armadillo repeat-containing protein 8 [Jatropha curcas] >gi|643705962|gb|KDP22094.1| hypothetical protein JCGZ_25925 [Jatropha curcas]
CL11028.Contig2_All	1221	54.5253	98.9991	0.860489	0.999994	*	0.00976441	gi|255569924|ref|XP_002525925.1|/2.3e-132/PREDICTED: cytosolic sulfotransferase 5 [Ricinus communis] >gi|223534754|gb|EEF36445.1| Flavonol 4'-sulfotransferase, putative [Ricinus communis]
Unigene32596_All	247	0.977185	0.680115	-0.522853	0.999994	*	0.203625	NA
CL10810.Contig2_All	4029	188.094	209.586	0.156088	0.999994	*	0.427504	gi|802561489|ref|XP_012066313.1|/0.0e+00/PREDICTED: pentatricopeptide repeat-containing protein At5g16860 [Jatropha curcas] >gi|643736637|gb|KDP42927.1| hypothetical protein JCGZ_23869 [Jatropha curcas]
Unigene56664_All	317	2.15394	2.37269	0.139547	0.999994	*	0.796962	NA
CL11852.Contig5_All	2781	876.898	853.202	-0.0395207	0.999994	*	0.789803	gi|643703989|gb|KDP21053.1|/5.0e-271/hypothetical protein JCGZ_21524 [Jatropha curcas]
CL2388.Contig16_All	235	0.158252	0.164257	0.0537299	0.999994	*	0.721387	NA
Unigene14164_All	2551	7.18694	4.14917	-0.792555	0.999994	*	0.14392	gi|1000986971|ref|XP_015576521.1|/9.3e-208/PREDICTED: uncharacterized protein LOC8275774 [Ricinus communis] >gi|223551138|gb|EEF52624.1| ubiquitin-protein ligase, putative [Ricinus communis]
CL1120.Contig15_All	721	8.73998	7.47802	-0.224973	0.999994	*	0.686724	gi|985428199|ref|XP_015383197.1|/9.8e-70/PREDICTED: acyl-coenzyme A oxidase 2, peroxisomal isoform X1 [Citrus sinensis]
Unigene54835_All	241	0.314	0.354899	0.176643	0.999994	*	0.502643	NA
Unigene7487_All	1032	10.1687	11.145	0.132258	0.999994	*	0.795947	gi|335353379|emb|CCA94638.1|/4.8e-54/maturase K, partial [Mercurialis perennis]
CL474.Contig20_All	5986	58.8494	40.0417	-0.555527	0.999994	*	0.176111	gi|802778040|ref|XP_012091040.1|/0.0e+00/PREDICTED: phospholipid-transporting ATPase 1-like [Jatropha curcas] >gi|643705242|gb|KDP21859.1| hypothetical protein JCGZ_00646 [Jatropha curcas]
Unigene54293_All	246	14.7386	12.7029	-0.214434	0.999994	*	0.65214	gi|802700194|ref|XP_012083636.1|/5.7e-14/PREDICTED: CCR4-NOT transcription complex subunit 1 [Jatropha curcas]
Unigene502_All	700	9.51997	9.94168	0.0625331	0.999994	*	0.906537	gi|470132931|ref|XP_004302328.1|/8.7e-23/PREDICTED: anaphase-promoting complex subunit 11 [Fragaria vesca subsp. vesca]
Unigene39023_All	1927	50.2072	54.5156	0.118774	0.999994	*	0.717502	gi|743942343|ref|XP_011015670.1|/7.8e-191/PREDICTED: cytochrome P450 89A2-like [Populus euphratica]
CL992.Contig4_All	4032	45.5488	42.7393	-0.0918501	0.999994	*	0.821338	gi|1000966710|ref|XP_015574609.1|/0.0e+00/PREDICTED: uncharacterized protein LOC8275559 isoform X1 [Ricinus communis]
CL4090.Contig5_All	3002	261.534	245.021	-0.0940925	0.999994	*	0.591771	gi|802577618|ref|XP_012069093.1|/0.0e+00/PREDICTED: uncharacterized protein LOC105631550 isoform X1 [Jatropha curcas]
Unigene34747_All	1236	24.6026	24.9769	0.0217812	0.999994	*	0.960463	gi|1000958401|ref|XP_002522417.2|/3.3e-17/PREDICTED: haloacid dehalogenase-like hydrolase domain-containing protein 3 isoform X1 [Ricinus communis]
CL2928.Contig12_All	1694	160.506	197.946	0.302478	0.999994	*	0.442567	gi|255579212|ref|XP_002530452.1|/1.5e-100/PREDICTED: 3-isopropylmalate dehydrogenase 2, chloroplastic [Ricinus communis] >gi|223529997|gb|EEF31922.1| 3-isopropylmalate dehydrogenase, putative [Ricinus communis]
CL814.Contig4_All	789	17.1168	14.8393	-0.20599	0.999994	*	0.665053	gi|224085479|ref|XP_002307589.1|/4.4e-39/hypothetical protein POPTR_0005s23230g [Populus trichocarpa] >gi|222857038|gb|EEE94585.1| hypothetical protein POPTR_0005s23230g [Populus trichocarpa]
CL5889.Contig1_All	1400	3243.33	3684.18	0.183867	0.999994	*	0.282205	gi|1000975006|ref|XP_015572366.1|/1.2e-225/PREDICTED: S-adenosylmethionine synthase 1 [Ricinus communis] >gi|223545684|gb|EEF47188.1| s-adenosylmethionine synthetase, putative [Ricinus communis]
CL12864.Contig2_All	1052	112.548	102.31	-0.137602	0.999994	*	0.591872	gi|255581313|ref|XP_002531467.1|/2.1e-121/PREDICTED: putative dual specificity protein phosphatase DSP8 [Ricinus communis] >gi|223528921|gb|EEF30917.1| Protein-tyrosine phosphatase mitochondrial 1, mitochondrial precursor, putative [Ricinus communis]
CL15990.Contig2_All	724	13.4895	19.7321	0.548708	0.999994	*	0.264841	gi|255555829|ref|XP_002518950.1|/8.5e-90/PREDICTED: heavy metal-associated isoprenylated plant protein 26 [Ricinus communis] >gi|223541937|gb|EEF43483.1| metal ion binding protein, putative [Ricinus communis]
CL15023.Contig4_All	1508	5.41201	4.9288	-0.134929	0.999994	*	0.803855	gi|802794885|ref|XP_012092351.1|/1.4e-174/PREDICTED: RNA-binding protein BRN1 [Jatropha curcas] >gi|643704482|gb|KDP21546.1| hypothetical protein JCGZ_22017 [Jatropha curcas]
Unigene42425_All	994	293.69	339.141	0.20759	0.999994	*	0.161447	gi|255562743|ref|XP_002522377.1|/1.4e-74/PREDICTED: uncharacterized protein LOC8260573 [Ricinus communis] >gi|223538455|gb|EEF40061.1| conserved hypothetical protein [Ricinus communis]
Unigene33614_All	2897	1158.31	1118.82	-0.0500381	0.999994	*	0.659481	gi|802630352|ref|XP_012077233.1|/0.0e+00/PREDICTED: aminopeptidase M1-like [Jatropha curcas] >gi|643724864|gb|KDP34065.1| hypothetical protein JCGZ_07636 [Jatropha curcas]
CL4908.Contig7_All	472	21.688	17.3178	-0.324641	0.999994	*	0.452572	gi|255585622|ref|XP_002533498.1|/4.2e-29/PREDICTED: E3 ubiquitin-protein ligase CHIP [Ricinus communis] >gi|223526642|gb|EEF28885.1| heat shock protein 70 (HSP70)-interacting protein, putative [Ricinus communis]
CL7517.Contig2_All	1241	11.0681	10.1507	-0.124829	0.999994	*	0.808624	gi|743818227|ref|XP_011020606.1|/1.0e-114/PREDICTED: probable WRKY transcription factor 40 [Populus euphratica]
CL3974.Contig1_All	298	0.799128	0.818363	0.0343144	0.999994	*	0.908401	NA
CL17182.Contig33_All	4313	21.1116	18.2818	-0.207628	0.999994	*	0.688742	gi|802620989|ref|XP_012075794.1|/7.1e-208/PREDICTED: uncharacterized protein LOC105637003 [Jatropha curcas]
Unigene4460_All	2642	36.2131	40.5158	0.161973	0.999994	*	0.706984	gi|802557775|ref|XP_012065731.1|/5.3e-222/PREDICTED: putative 3,4-dihydroxy-2-butanone kinase [Jatropha curcas] >gi|643737278|gb|KDP43412.1| hypothetical protein JCGZ_26536 [Jatropha curcas]
CL15092.Contig3_All	1718	13.8481	18.6276	0.427759	0.999994	*	0.345185	gi|802744526|ref|XP_012087454.1|/1.4e-103/PREDICTED: protein CHROMATIN REMODELING 4-like [Jatropha curcas]
Unigene25984_All	886	95.4883	82.465	-0.211541	0.999994	*	0.447458	gi|802558819|ref|XP_012065843.1|/8.8e-97/PREDICTED: F-box protein At2g26850 isoform X1 [Jatropha curcas]
CL16497.Contig2_All	1507	94.1559	96.9182	0.0417161	0.999994	*	0.863474	gi|802600214|ref|XP_012072829.1|/7.8e-37/PREDICTED: uncharacterized protein LOC105634567 [Jatropha curcas] >gi|643729769|gb|KDP37502.1| hypothetical protein JCGZ_05941 [Jatropha curcas]
Unigene56376_All	217	0.616037	0.681895	0.146534	0.999994	*	0.670062	NA
CL7101.Contig10_All	1230	6.2163	4.92181	-0.336867	0.999994	*	0.545709	NA
CL1201.Contig19_All	2014	43.6431	52.6309	0.270158	0.999994	*	0.47736	gi|255581050|ref|XP_002531341.1|/7.1e-203/PREDICTED: UNC93-like protein 3 [Ricinus communis] >gi|223529063|gb|EEF31048.1| conserved hypothetical protein [Ricinus communis]
CL16853.Contig5_All	2476	50.2013	56.5428	0.17162	0.999994	*	0.643108	gi|255583121|ref|XP_002532327.1|/3.0e-251/PREDICTED: uncharacterized protein LOC8268281 isoform X2 [Ricinus communis] >gi|223527970|gb|EEF30054.1| myb3r3, putative [Ricinus communis]
CL16705.Contig2_All	757	4.21369	3.08808	-0.448372	0.999994	*	0.41326	NA
CL7203.Contig1_All	881	5.83589	5.78583	-0.0124295	0.999994	*	0.982304	gi|802546445|ref|XP_012084899.1|/4.7e-34/PREDICTED: uncharacterized protein LOC105644228 isoform X1 [Jatropha curcas] >gi|643739494|gb|KDP45248.1| hypothetical protein JCGZ_15113 [Jatropha curcas]
CL10515.Contig2_All	1157	135.648	115.937	-0.226534	0.999994	*	0.624112	gi|802640013|ref|XP_012078634.1|/1.9e-136/PREDICTED: gibberellin 3-beta-dioxygenase 1-like [Jatropha curcas] >gi|643722544|gb|KDP32294.1| hypothetical protein JCGZ_13219 [Jatropha curcas]
Unigene16553_All	454	3.25433	2.76103	-0.237151	0.999994	*	0.651851	gi|698521181|ref|XP_009757395.1|/8.7e-08/PREDICTED: uncharacterized protein LOC104210242 [Nicotiana sylvestris]
Unigene57950_All	249	0.159912	0.154188	-0.0525846	0.999994	*	0.724005	NA
CL5305.Contig3_All	621	33.9086	30.485	-0.153548	0.999994	*	0.727292	gi|951029122|ref|XP_014514601.1|/2.0e-10/PREDICTED: extensin-3-like [Vigna radiata var. radiata] >gi|951029126|ref|XP_014514602.1| PREDICTED: extensin-3-like [Vigna radiata var. radiata]
CL9145.Contig5_All	1915	413.555	384.999	-0.103224	0.999994	*	0.446371	gi|802633674|ref|XP_012077610.1|/1.1e-282/PREDICTED: 3-isopropylmalate dehydratase large subunit [Jatropha curcas] >gi|643724027|gb|KDP33327.1| hypothetical protein JCGZ_12876 [Jatropha curcas]
CL15518.Contig2_All	2090	76.0904	74.6437	-0.0276946	0.999994	*	0.919211	gi|802628967|ref|XP_012077158.1|/4.8e-101/PREDICTED: uncharacterized protein LOC105638053 isoform X1 [Jatropha curcas] >gi|802628970|ref|XP_012077159.1| PREDICTED: uncharacterized protein LOC105638053 isoform X1 [Jatropha curcas] >gi|643724798|gb|KDP33999.1| hypothetical protein JCGZ_07570 [Jatropha curcas]
CL2093.Contig3_All	1218	14.1421	13.8726	-0.0277531	0.999994	*	0.95504	NA
Unigene50015_All	205	0.431413	0.547813	0.344613	0.999994	*	0.327326	NA
Unigene29954_All	2428	4.97154	5.11984	0.0424056	0.999994	*	0.934278	gi|643708729|gb|KDP23645.1|/2.2e-190/hypothetical protein JCGZ_23478 [Jatropha curcas]
CL2454.Contig1_All	905	1.85235	2.06203	0.154705	0.999994	*	0.772101	gi|802732245|ref|XP_012086354.1|/3.1e-113/PREDICTED: uncharacterized protein LOC105645377 [Jatropha curcas] >gi|802732250|ref|XP_012086356.1| PREDICTED: uncharacterized protein LOC105645377 [Jatropha curcas] >gi|802732255|ref|XP_012086357.1| PREDICTED: uncharacterized protein LOC105645377 [Jatropha curcas] >gi|643712607|gb|KDP25846.1| hypothetical protein JCGZ_22876 [Jatropha curcas]
CL113.Contig7_All	846	1.52152	1.8717	0.298841	0.999994	*	0.542122	gi|802569272|ref|XP_012067859.1|/5.2e-14/PREDICTED: probable LRR receptor-like serine/threonine-protein kinase At4g08850 [Jatropha curcas]
Unigene19517_All	860	67.6304	72.6933	0.10415	0.999994	*	0.699073	NA
Unigene56313_All	208	0.632209	0.702456	0.152005	0.999994	*	0.660329	NA
CL1507.Contig23_All	1201	122.222	133.882	0.131461	0.999994	*	0.552966	gi|802556493|ref|XP_012065663.1|/5.0e-95/PREDICTED: partner of Y14 and mago-like [Jatropha curcas] >gi|643737521|gb|KDP43633.1| hypothetical protein JCGZ_16920 [Jatropha curcas]
CL1901.Contig14_All	823	2.56108	2.72848	0.0913453	0.999994	*	0.852153	gi|802603838|ref|XP_012073298.1|/5.6e-45/PREDICTED: DNA-repair protein XRCC1 [Jatropha curcas] >gi|802603840|ref|XP_012073299.1| PREDICTED: DNA-repair protein XRCC1 [Jatropha curcas] >gi|802603842|ref|XP_012073300.1| PREDICTED: DNA-repair protein XRCC1 [Jatropha curcas] >gi|802603844|ref|XP_012073301.1| PREDICTED: DNA-repair protein XRCC1 [Jatropha curcas] >gi|643729302|gb|KDP37182.1| hypothetica…
CL12821.Contig4_All	2807	948.862	1030.03	0.118421	0.999994	*	0.500312	gi|255544868|ref|XP_002513495.1|/0.0e+00/PREDICTED: sulfite reductase [ferredoxin], chloroplastic [Ricinus communis] >gi|223547403|gb|EEF48898.1| Sulfite reductase [ferredoxin], putative [Ricinus communis]
CL7467.Contig1_All	2219	10.4979	12.3631	0.235939	0.999994	*	0.673457	gi|802709230|ref|XP_012084541.1|/1.1e-143/PREDICTED: pentatricopeptide repeat-containing protein At5g57250, mitochondrial [Jatropha curcas]
CL7130.Contig1_All	2591	3599.07	3650.62	0.0205197	0.999994	*	0.78833	gi|802611590|ref|XP_012074575.1|/0.0e+00/PREDICTED: heat shock 70 kDa protein, mitochondrial [Jatropha curcas] >gi|643727564|gb|KDP35950.1| hypothetical protein JCGZ_09922 [Jatropha curcas]
CL16892.Contig7_All	1336	21.3259	19.0757	-0.160869	0.999994	*	0.707965	gi|1000957080|ref|XP_015577320.1|/8.9e-101/PREDICTED: cysteine desulfurase 1, chloroplastic isoform X1 [Ricinus communis]
CL1511.Contig19_All	4988	9.01177	5.74825	-0.648687	0.999994	*	0.136649	gi|1000986701|ref|XP_015575706.1|/3.1e-82/PREDICTED: histone-lysine N-methyltransferase ATXR7 isoform X2 [Ricinus communis]
Unigene19698_All	817	254.523	263.888	0.0521277	0.999994	*	0.751628	gi|802758325|ref|XP_012089257.1|/1.9e-61/PREDICTED: sec-independent protein translocase protein TATA, chloroplastic [Jatropha curcas] >gi|643708746|gb|KDP23662.1| hypothetical protein JCGZ_23495 [Jatropha curcas]
CL13517.Contig1_All	1667	33.7671	42.2773	0.324266	0.999994	*	0.495825	gi|970022334|ref|XP_015072458.1|/5.1e-29/PREDICTED: uncharacterized protein LOC107016532 [Solanum pennellii]
CL1946.Contig6_All	1333	22.5637	17.5009	-0.366573	0.999994	*	0.487944	gi|1000970338|ref|XP_015573576.1|/1.4e-167/PREDICTED: FAD synthetase 2, chloroplastic [Ricinus communis] >gi|1000970341|ref|XP_002517319.2| PREDICTED: FAD synthetase 2, chloroplastic [Ricinus communis]
Unigene15571_All	1225	16.8598	15.118	-0.157323	0.999994	*	0.749193	gi|223549041|gb|EEF50530.1|/3.0e-87/pentatricopeptide repeat-containing protein, putative [Ricinus communis]
CL582.Contig13_All	2592	31.5264	22.9233	-0.459746	0.999994	*	0.362495	gi|255565021|ref|XP_002523503.1|/3.2e-86/PREDICTED: glycerophosphodiester phosphodiesterase GDPDL6 [Ricinus communis] >gi|223537210|gb|EEF38842.1| glycerophosphoryl diester phosphodiesterase, putative [Ricinus communis]
Unigene1977_All	750	10.2199	10.1209	-0.0140415	0.999994	*	0.977947	gi|802707388|ref|XP_012084305.1|/1.1e-28/PREDICTED: uncharacterized protein LOC105643719 [Jatropha curcas]
CL14623.Contig2_All	1070	428.118	414.983	-0.0449561	0.999994	*	0.713456	gi|255558950|ref|XP_002520498.1|/2.0e-95/PREDICTED: DNA-directed RNA polymerase II subunit RPB7 [Ricinus communis] >gi|223540340|gb|EEF41911.1| DNA-directed RNA polymerase II 19 kD polypeptide rpb7, putative [Ricinus communis]
CL8951.Contig3_All	613	6.45068	9.4142	0.545386	0.999994	*	0.305907	gi|802553845|ref|XP_012065031.1|/4.2e-66/PREDICTED: uncharacterized protein LOC105628258 [Jatropha curcas] >gi|643738245|gb|KDP44233.1| hypothetical protein JCGZ_05700 [Jatropha curcas]
CL3952.Contig14_All	4217	65.7906	52.3673	-0.329215	0.999994	*	0.510298	gi|802633644|ref|XP_012077593.1|/2.2e-270/PREDICTED: uncharacterized protein LOC105638411 [Jatropha curcas] >gi|802633646|ref|XP_012077594.1| PREDICTED: uncharacterized protein LOC105638411 [Jatropha curcas] >gi|643724011|gb|KDP33311.1| hypothetical protein JCGZ_12860 [Jatropha curcas]
CL8737.Contig2_All	1945	374.014	470.305	0.330505	0.999994	*	0.0507357	gi|802706832|ref|XP_012084200.1|/1.5e-152/PREDICTED: 50S ribosomal protein L3-2, chloroplastic [Jatropha curcas] >gi|643716236|gb|KDP28009.1| hypothetical protein JCGZ_19089 [Jatropha curcas]
CL2717.Contig5_All	3320	57.7454	45.3966	-0.347123	0.999994	*	0.423194	gi|802562820|ref|XP_012066572.1|/1.5e-237/PREDICTED: transcriptional corepressor SEUSS-like [Jatropha curcas] >gi|802562822|ref|XP_012066573.1| PREDICTED: transcriptional corepressor SEUSS-like [Jatropha curcas] >gi|643736225|gb|KDP42600.1| hypothetical protein JCGZ_24374 [Jatropha curcas]
Unigene19788_All	384	24.5458	20.5976	-0.253001	0.999994	*	0.611381	NA
CL14276.Contig1_All	2416	154.581	176.161	0.188532	0.999994	*	0.336466	gi|255559812|ref|XP_002520925.1|/2.5e-101/PREDICTED: photosystem II stability/assembly factor HCF136, chloroplastic [Ricinus communis] >gi|223539891|gb|EEF41470.1| Photosystem II stability/assembly factor HCF136, chloroplast precursor, putative [Ricinus communis]
CL12460.Contig1_All	284	0.158252	0.164257	0.0537299	0.999994	*	0.721387	gi|1000937468|ref|XP_015583938.1|/4.0e-11/PREDICTED: type I inositol polyphosphate 5-phosphatase 8 [Ricinus communis]
CL17111.Contig1_All	1674	300.455	278.776	-0.108043	0.999994	*	0.522026	gi|802646360|ref|XP_012079530.1|/2.8e-184/PREDICTED: uncharacterized protein At4g37920, chloroplastic [Jatropha curcas] >gi|643722285|gb|KDP32164.1| hypothetical protein JCGZ_12625 [Jatropha curcas]
Unigene12030_All	674	8.96471	7.47773	-0.261656	0.999994	*	0.616567	NA
Unigene11414_All	613	23.8649	23.9903	0.00755985	0.999994	*	0.984966	gi|703117071|ref|XP_010101297.1|/3.5e-20/T-complex protein 1 subunit beta [Morus notabilis] >gi|587899852|gb|EXB88232.1| T-complex protein 1 subunit beta [Morus notabilis]
CL773.Contig8_All	932	8.00521	9.51185	0.248787	0.999994	*	0.657187	gi|802753197|ref|XP_012088437.1|/1.8e-15/PREDICTED: probable vacuolar amino acid transporter YPQ1 isoform X2 [Jatropha curcas]
CL2984.Contig3_All	1018	15.4347	18.7837	0.283301	0.999994	*	0.54737	NA
CL10482.Contig6_All	1655	64.8978	75.7024	0.222169	0.999994	*	0.430838	gi|255571275|ref|XP_002526587.1|/1.1e-190/PREDICTED: uncharacterized protein LOC8266512 [Ricinus communis] >gi|1000951238|ref|XP_015579302.1| PREDICTED: uncharacterized protein LOC8266512 [Ricinus communis] >gi|1000951240|ref|XP_015579303.1| PREDICTED: uncharacterized protein LOC8266512 [Ricinus communis] >gi|223534081|gb|EEF35799.1| conserved hypothetical protein [Ricinus communis]
CL11064.Contig3_All	1889	517.151	494.933	-0.0633532	0.999994	*	0.65466	gi|802665256|ref|XP_012081095.1|/2.8e-201/PREDICTED: protein SENSITIVE TO PROTON RHIZOTOXICITY 1 [Jatropha curcas] >gi|643719446|gb|KDP30293.1| hypothetical protein JCGZ_17163 [Jatropha curcas]
CL4095.Contig9_All	2343	233.914	201.517	-0.215076	0.999994	*	0.254031	gi|802628081|ref|XP_012076948.1|/1.4e-194/PREDICTED: lycopene epsilon cyclase, chloroplastic [Jatropha curcas] >gi|802628084|ref|XP_012076949.1| PREDICTED: lycopene epsilon cyclase, chloroplastic [Jatropha curcas] >gi|643724646|gb|KDP33847.1| hypothetical protein JCGZ_07418 [Jatropha curcas]
Unigene13058_All	715	3.58115	5.60748	0.646929	0.999994	*	0.242882	gi|502129594|ref|XP_004500358.1|/9.0e-84/PREDICTED: nardilysin [Cicer arietinum]
Unigene52617_All	248	1.03211	0.914099	-0.175176	0.999994	*	0.679258	NA
CL327.Contig30_All	2591	8.31458	9.21186	0.147849	0.999994	*	0.777713	gi|566203263|ref|XP_006375350.1|/5.7e-11/hypothetical protein POPTR_0014s08590g [Populus trichocarpa] >gi|566203265|ref|XP_002320157.2| exocyst complex component Sec10-related family protein [Populus trichocarpa] >gi|550323780|gb|ERP53147.1| hypothetical protein POPTR_0014s08590g [Populus trichocarpa] >gi|550323781|gb|EEE98472.2| exocyst complex component Sec10-related family protein [Populus tri…
CL4247.Contig4_All	1288	329.215	243.153	-0.437164	0.999994	*	0.0790541	gi|255569707|ref|XP_002525818.1|/9.5e-193/PREDICTED: caffeic acid 3-O-methyltransferase 1 [Ricinus communis] >gi|223534882|gb|EEF36570.1| o-methyltransferase, putative [Ricinus communis]
CL11141.Contig4_All	2751	136.239	143.831	0.0782294	0.999994	*	0.753671	gi|802732180|ref|XP_012086340.1|/4.1e-241/PREDICTED: pentatricopeptide repeat-containing protein At2g01740 [Jatropha curcas] >gi|802732188|ref|XP_012086341.1| PREDICTED: pentatricopeptide repeat-containing protein At2g01740 [Jatropha curcas] >gi|802732190|ref|XP_012086342.1| PREDICTED: pentatricopeptide repeat-containing protein At2g01740 [Jatropha curcas]
CL7991.Contig1_All	2057	371.023	400.837	0.111505	0.999994	*	0.502432	gi|802627388|ref|XP_012076667.1|/6.7e-241/PREDICTED: FRIGIDA-like protein 4a [Jatropha curcas] >gi|643724453|gb|KDP33654.1| hypothetical protein JCGZ_07225 [Jatropha curcas]
CL7434.Contig5_All	825	4.28177	3.62519	-0.240153	0.999994	*	0.667968	gi|802546775|ref|XP_012086914.1|/3.9e-99/PREDICTED: uncharacterized protein At5g39865-like [Jatropha curcas] >gi|643738906|gb|KDP44720.1| hypothetical protein JCGZ_01220 [Jatropha curcas]
Unigene6649_All	1584	23.0559	24.4115	0.0824278	0.999994	*	0.850653	gi|568846218|ref|XP_006476954.1|/7.0e-12/PREDICTED: phosphopantothenoylcysteine decarboxylase-like isoform X1 [Citrus sinensis]
CL8373.Contig2_All	1619	56.7607	49.3472	-0.201926	0.999994	*	0.665409	gi|802607610|ref|XP_012073897.1|/6.8e-172/PREDICTED: 3-methyl-2-oxobutanoate hydroxymethyltransferase 1, mitochondrial-like [Jatropha curcas] >gi|643728690|gb|KDP36668.1| hypothetical protein JCGZ_07886 [Jatropha curcas]
CL6176.Contig8_All	4373	97.1416	129.916	0.419423	0.999994	*	0.114226	gi|802563779|ref|XP_012067072.1|/0.0e+00/PREDICTED: putative pentatricopeptide repeat-containing protein At1g13630 [Jatropha curcas] >gi|802563781|ref|XP_012067073.1| PREDICTED: putative pentatricopeptide repeat-containing protein At1g13630 [Jatropha curcas]
CL14208.Contig1_All	376	0.356033	0.33048	-0.107449	0.999994	*	0.607496	NA
Unigene28135_All	496	5.01303	5.18049	0.0474052	0.999994	*	0.932696	gi|823243339|ref|XP_012454322.1|/5.6e-08/PREDICTED: histone acetyltransferase HAC1-like [Gossypium raimondii] >gi|823243341|ref|XP_012454323.1| PREDICTED: histone acetyltransferase HAC1-like [Gossypium raimondii] >gi|763802038|gb|KJB68976.1| hypothetical protein B456_011G001400 [Gossypium raimondii]
CL14435.Contig3_All	1768	505.656	677.067	0.421144	0.999994	*	0.0276959	gi|802649492|ref|XP_012079947.1|/4.0e-149/PREDICTED: 28 kDa ribonucleoprotein, chloroplastic-like [Jatropha curcas] >gi|643720742|gb|KDP31006.1| hypothetical protein JCGZ_11382 [Jatropha curcas]
CL10110.Contig8_All	2295	53.7379	71.1161	0.404237	0.999994	*	0.244494	gi|255568860|ref|XP_002525401.1|/7.1e-231/PREDICTED: protein trichome birefringence-like 2 [Ricinus communis] >gi|223535364|gb|EEF37039.1| conserved hypothetical protein [Ricinus communis]
Unigene36341_All	326	1.4239	1.51439	0.0888937	0.999994	*	0.862233	NA
CL692.Contig7_All	1073	8.54473	4.96035	-0.784592	0.999994	*	0.151973	gi|223543437|gb|EEF44968.1|/3.5e-71/type I inositol polyphosphate 5-phosphatase, putative [Ricinus communis]
CL3481.Contig26_All	4702	69.7579	62.9311	-0.148584	0.999994	*	0.653711	gi|802696186|ref|XP_012083448.1|/7.1e-145/PREDICTED: pentatricopeptide repeat-containing protein At3g42630 isoform X1 [Jatropha curcas] >gi|643717042|gb|KDP28668.1| hypothetical protein JCGZ_14439 [Jatropha curcas]
CL8040.Contig8_All	2137	48.9783	53.5214	0.127972	0.999994	*	0.674042	gi|1000952519|ref|XP_015578860.1|/4.9e-242/PREDICTED: protein DETOXIFICATION 45, chloroplastic [Ricinus communis]
CL17442.Contig26_All	3534	71.0887	48.2368	-0.559488	0.999994	*	0.116538	gi|1000958764|ref|XP_015576676.1|/3.6e-234/PREDICTED: probable LRR receptor-like serine/threonine-protein kinase At1g29720 [Ricinus communis]
Unigene31347_All	803	9.20854	14.8526	0.689669	0.999994	*	0.17985	gi|694420675|ref|XP_009338236.1|/2.4e-08/PREDICTED: serine/arginine-rich splicing factor SR30-like isoform X1 [Pyrus x bretschneideri]
CL5084.Contig7_All	1395	2451.04	2331.74	-0.0719872	0.999994	*	0.63215	gi|380468130|gb|AFD61600.1|/7.2e-162/aquaporin PIP1 [Hevea brasiliensis]
CL17181.Contig5_All	8809	2112.58	2129.43	0.0114627	0.999994	*	0.90848	gi|743867122|ref|XP_011032648.1|/0.0e+00/PREDICTED: myosin heavy chain, cardiac muscle isoform [Populus euphratica] >gi|743867126|ref|XP_011032649.1| PREDICTED: myosin heavy chain, cardiac muscle isoform [Populus euphratica] >gi|743867128|ref|XP_011032650.1| PREDICTED: myosin heavy chain, cardiac muscle isoform [Populus euphratica]
Unigene25302_All	414	2.80464	2.4984	-0.166807	0.999994	*	0.760293	NA
Unigene23622_All	2764	188.218	196.65	0.0632299	0.999994	*	0.80345	gi|9838468|ref|NP_064081.1|/2.3e-90/orf288 gene product (mitochondrion) [Beta vulgaris subsp. vulgaris] >gi|323435102|ref|YP_004222319.1| hypothetical protein BevumaM_p084 (mitochondrion) [Beta vulgaris subsp. maritima] >gi|346683193|ref|YP_004842125.1| hypothetical protein BemaM_p080 (mitochondrion) [Beta macrocarpa] >gi|9087330|dbj|BAA99474.1| orf288 (mitochondrion) [Beta vulgaris subsp. vulgar…
Unigene16715_All	292	3.5777	4.52942	0.340292	0.999994	*	0.538392	NA
CL9539.Contig7_All	2476	4.77101	2.69316	-0.824994	0.999994	*	0.0796975	gi|802722063|ref|XP_012085472.1|/2.1e-124/PREDICTED: F-box protein At1g70590 [Jatropha curcas] >gi|643713983|gb|KDP26648.1| hypothetical protein JCGZ_17806 [Jatropha curcas]
CL5050.Contig4_All	1917	263.641	287.088	0.122918	0.999994	*	0.444557	gi|1000954672|ref|XP_015578135.1|/4.6e-183/PREDICTED: CDT1-like protein b [Ricinus communis] >gi|1000954674|ref|XP_015578136.1| PREDICTED: CDT1-like protein b [Ricinus communis]
Unigene8851_All	1983	38.5693	46.3454	0.264974	0.999994	*	0.625684	gi|802562655|ref|XP_012066483.1|/3.2e-115/PREDICTED: CAAX prenyl protease 2 [Jatropha curcas] >gi|802562657|ref|XP_012066484.1| PREDICTED: CAAX prenyl protease 2 [Jatropha curcas] >gi|643736414|gb|KDP42733.1| hypothetical protein JCGZ_23673 [Jatropha curcas]
Unigene24389_All	628	5.32499	6.27433	0.236682	0.999994	*	0.669074	NA
CL4700.Contig13_All	3001	240.245	351.376	0.548505	0.999994	*	0.0493223	gi|255540763|ref|XP_002511446.1|/3.1e-162/PREDICTED: nucleobase-ascorbate transporter 6 [Ricinus communis] >gi|1000985085|ref|XP_015580430.1| PREDICTED: nucleobase-ascorbate transporter 6 [Ricinus communis] >gi|1000985087|ref|XP_015580434.1| PREDICTED: nucleobase-ascorbate transporter 6 [Ricinus communis] >gi|1000985089|ref|XP_015580439.1| PREDICTED: nucleobase-ascorbate transporter 6 [Ricinus co…
CL7634.Contig1_All	1952	1114.31	1157.38	0.0547037	0.999994	*	0.713855	gi|590623375|ref|XP_007025305.1|/3.4e-266/SecY protein transport family protein [Theobroma cacao] >gi|508780671|gb|EOY27927.1| SecY protein transport family protein [Theobroma cacao]
CL5632.Contig1_All	4222	67.4789	56.1574	-0.264959	0.999994	*	0.373299	gi|802603726|ref|XP_012073236.1|/4.0e-248/PREDICTED: periodic tryptophan protein 2 homolog [Jatropha curcas] >gi|317106757|dbj|BAJ53251.1| JHL25H03.15 [Jatropha curcas] >gi|643729249|gb|KDP37129.1| hypothetical protein JCGZ_06185 [Jatropha curcas]
CL13719.Contig2_All	410	6.92789	6.81264	-0.0242016	0.999994	*	0.964493	NA
CL975.Contig8_All	2948	82.5764	81.9747	-0.0105519	0.999994	*	0.969629	gi|802769154|ref|XP_012090277.1|/4.7e-118/PREDICTED: LOW QUALITY PROTEIN: methyl-CpG-binding domain-containing protein 13 [Jatropha curcas]
CL15407.Contig2_All	230	1.20328	1.46538	0.284301	0.999994	*	0.52322	NA
CL10302.Contig8_All	1671	12.6412	15.5841	0.301934	0.999994	*	0.590404	gi|1000960237|ref|XP_015576265.1|/9.8e-182/PREDICTED: uncharacterized protein LOC8279127 [Ricinus communis]
CL5700.Contig3_All	2923	763.143	790.634	0.0510566	0.999994	*	0.707442	gi|255546369|ref|XP_002514244.1|/2.4e-247/PREDICTED: dolichyl-diphosphooligosaccharide--protein glycosyltransferase subunit STT3A [Ricinus communis] >gi|223546700|gb|EEF48198.1| oligosaccharyl transferase, putative [Ricinus communis]
Unigene46811_All	303	2.06527	2.13127	0.0453828	0.999994	*	0.930117	NA
Unigene37901_All	2252	19.2113	14.5748	-0.398484	0.999994	*	0.477005	gi|802615112|ref|XP_012075010.1|/1.7e-149/PREDICTED: subtilisin-like protease SBT5.3 [Jatropha curcas]
CL3318.Contig5_All	2337	99.3629	100.87	0.0217174	0.999994	*	0.926946	gi|255579743|ref|XP_002530710.1|/3.1e-242/PREDICTED: bifunctional purine biosynthesis protein PurH [Ricinus communis] >gi|223529724|gb|EEF31664.1| bifunctional purine biosynthesis protein, putative [Ricinus communis]
CL3164.Contig2_All	263	1.85558	1.74007	-0.0927262	0.999994	*	0.860326	gi|743846780|ref|XP_011027819.1|/4.7e-06/PREDICTED: eukaryotic translation initiation factor 3 subunit D-like [Populus euphratica]
CL10081.Contig3_All	1271	328.837	362.985	0.142536	0.999994	*	0.374996	gi|802797051|ref|XP_012092919.1|/3.3e-89/PREDICTED: uncharacterized protein LOC105650619 [Jatropha curcas] >gi|317106654|dbj|BAJ53158.1| JHL10I11.4 [Jatropha curcas] >gi|643686886|gb|KDP20051.1| hypothetical protein JCGZ_05820 [Jatropha curcas]
CL15346.Contig2_All	202	0.159912	0.154188	-0.0525846	0.999994	*	0.724005	NA
CL15257.Contig59_All	5233	111.668	118.788	0.0891762	0.999994	*	0.772895	gi|113205323|gb|AAT38747.2|/4.4e-79/Polyprotein, putative [Solanum demissum]
Unigene10972_All	980	33.4808	28.8354	-0.215495	0.999994	*	0.596988	NA
Unigene3069_All	277	1.5081	1.42245	-0.0843596	0.999994	*	0.86326	NA
Unigene9714_All	675	0.344788	0.344859	0.000293827	0.999994	*	0.998999	gi|802577392|ref|XP_012068973.1|/1.4e-09/PREDICTED: chaperonin CPN60-like 2, mitochondrial isoform X1 [Jatropha curcas]
CL9562.Contig8_All	1612	32.3346	39.3064	0.281684	0.999994	*	0.496546	gi|802611573|ref|XP_012074565.1|/1.4e-177/PREDICTED: APO protein 3, mitochondrial-like [Jatropha curcas] >gi|643727554|gb|KDP35940.1| hypothetical protein JCGZ_09912 [Jatropha curcas]
Unigene42874_All	1085	8.06239	7.61812	-0.0817736	0.999994	*	0.879569	gi|521953395|gb|AGQ04156.1|/9.7e-13/4-hydroxy-3-methylbut-2-enyl diphosphate synthase [Lavandula angustifolia]
CL717.Contig1_All	3262	176.557	193.649	0.133308	0.999994	*	0.513624	gi|802750573|ref|XP_012087825.1|/0.0e+00/PREDICTED: AMP deaminase [Jatropha curcas]
Unigene48308_All	217	0.348291	0.308397	-0.175503	0.999994	*	0.503342	NA
CL16851.Contig2_All	2280	66.5438	56.6086	-0.233284	0.999994	*	0.499724	gi|802539472|ref|XP_012071218.1|/6.7e-274/PREDICTED: serine/threonine protein phosphatase 2A 57 kDa regulatory subunit B' theta isoform-like [Jatropha curcas] >gi|802539474|ref|XP_012071226.1| PREDICTED: serine/threonine protein phosphatase 2A 57 kDa regulatory subunit B' theta isoform-like [Jatropha curcas] >gi|802539476|ref|XP_012071232.1| PREDICTED: serine/threonine protein phosphatase 2A 57 k…
CL853.Contig5_All	1820	107.652	116.138	0.109454	0.999994	*	0.716643	gi|802768906|ref|XP_012090210.1|/8.2e-166/PREDICTED: uncharacterized protein LOC105648437 [Jatropha curcas] >gi|643706113|gb|KDP22245.1| hypothetical protein JCGZ_26076 [Jatropha curcas]
Unigene3869_All	302	0.550274	0.739279	0.42597	0.999994	*	0.264957	NA
Unigene22174_All	287	4.87375	3.18648	-0.61307	0.999994	*	0.274171	NA
CL8741.Contig4_All	3501	522.482	508.157	-0.0401094	0.999994	*	0.800528	gi|802597070|ref|XP_012072373.1|/6.9e-169/PREDICTED: uncharacterized protein LOC105634169 [Jatropha curcas] >gi|643730738|gb|KDP38170.1| hypothetical protein JCGZ_04813 [Jatropha curcas]
CL1961.Contig5_All	1364	38.1509	44.9065	0.235204	0.999994	*	0.515458	gi|595805386|ref|XP_007202287.1|/1.4e-37/hypothetical protein PRUPE_ppa009094mg [Prunus persica] >gi|462397818|gb|EMJ03486.1| hypothetical protein PRUPE_ppa009094mg [Prunus persica]
CL12234.Contig4_All	775	58.4012	64.5641	0.144735	0.999994	*	0.629756	gi|802562528|ref|XP_012066419.1|/5.4e-58/PREDICTED: LOW QUALITY PROTEIN: uncharacterized protein LOC105629437 [Jatropha curcas]
CL11601.Contig2_All	807	208.933	192.055	-0.12152	0.999994	*	0.606457	gi|255582868|ref|XP_002532206.1|/3.3e-34/PREDICTED: RPM1-interacting protein 4 [Ricinus communis] >gi|223528102|gb|EEF30175.1| NOI, putative [Ricinus communis]
Unigene48196_All	235	0.816007	0.838033	0.0384259	0.999994	*	0.897976	NA
Unigene55649_All	201	1.3627	1.23182	-0.145684	0.999994	*	0.743617	NA
CL5916.Contig4_All	1349	101.029	101.442	0.00589508	0.999994	*	0.979627	gi|802581256|ref|XP_012069616.1|/6.8e-149/PREDICTED: uncharacterized protein LOC105631978 isoform X1 [Jatropha curcas]
CL5536.Contig6_All	2966	52.7038	54.2537	0.0418137	0.999994	*	0.899108	gi|1000951551|ref|XP_002526459.2|/2.0e-121/PREDICTED: probable sodium/metabolite cotransporter BASS1, chloroplastic [Ricinus communis] >gi|1000951553|ref|XP_015579223.1| PREDICTED: probable sodium/metabolite cotransporter BASS1, chloroplastic [Ricinus communis]
CL17569.Contig18_All	7697	354.305	391.088	0.142502	0.999994	*	0.347666	gi|802577398|ref|XP_012068977.1|/0.0e+00/PREDICTED: receptor-like serine/threonine-protein kinase ALE2 isoform X1 [Jatropha curcas]
CL13254.Contig2_All	2953	1468.42	1637.81	0.1575	0.999994	*	0.176964	gi|71068360|gb|AAZ23107.1|/0.0e+00/plastid ATP/ADP transport protein 2 [Manihot esculenta]
Unigene37004_All	379	1.22955	1.38312	0.169792	0.999994	*	0.726059	NA
CL6404.Contig3_All	2548	109.114	85.6455	-0.349383	0.999994	*	0.161756	gi|703079200|ref|XP_010091091.1|/1.2e-98/Serine/threonine-protein kinase HT1 [Morus notabilis] >gi|587852251|gb|EXB42381.1| Serine/threonine-protein kinase HT1 [Morus notabilis]
CL8290.Contig3_All	2580	1378.71	1252.03	-0.139056	0.999994	*	0.367993	gi|255585712|ref|XP_002533538.1|/0.0e+00/PREDICTED: ABC transporter B family member 27 [Ricinus communis] >gi|223526588|gb|EEF28841.1| Multidrug resistance protein, putative [Ricinus communis]
CL3501.Contig5_All	1351	14.7403	7.59388	-0.956859	0.999994	*	0.0876671	gi|672159602|ref|XP_008799566.1|/6.8e-24/PREDICTED: probable UDP-N-acetylglucosamine--peptide N-acetylglucosaminyltransferase SEC isoform X1 [Phoenix dactylifera] >gi|672159604|ref|XP_008799567.1| PREDICTED: probable UDP-N-acetylglucosamine--peptide N-acetylglucosaminyltransferase SEC isoform X2 [Phoenix dactylifera]
Unigene24324_All	280	4.98018	3.37886	-0.559659	0.999994	*	0.318755	NA
CL10298.Contig1_All	1388	7.64118	11.0911	0.537539	0.999994	*	0.332912	gi|802758126|ref|XP_012089235.1|/9.9e-103/PREDICTED: protein IQ-DOMAIN 14-like [Jatropha curcas] >gi|643708730|gb|KDP23646.1| hypothetical protein JCGZ_23479 [Jatropha curcas]
Unigene15961_All	377	6.4664	7.01476	0.117432	0.999994	*	0.831961	NA
CL11138.Contig1_All	1970	12.9956	14.929	0.200098	0.999994	*	0.708136	gi|255559941|ref|XP_002520989.1|/6.1e-122/PREDICTED: probable galacturonosyltransferase 6 [Ricinus communis] >gi|223539826|gb|EEF41406.1| Glycosyltransferase QUASIMODO1, putative [Ricinus communis]
CL10960.Contig6_All	1484	293.845	389.955	0.408253	0.999994	*	0.0444807	gi|255562669|ref|XP_002522340.1|/1.7e-148/PREDICTED: dof zinc finger protein DOF3.7 [Ricinus communis] >gi|223538418|gb|EEF40024.1| zinc finger protein, putative [Ricinus communis]
CL4968.Contig3_All	763	223.648	209.448	-0.0946382	0.999994	*	0.610817	gi|802581740|ref|XP_012069884.1|/1.2e-57/PREDICTED: 50S ribosomal protein L28, chloroplastic [Jatropha curcas] >gi|643733421|gb|KDP40368.1| hypothetical protein JCGZ_02366 [Jatropha curcas]
CL5588.Contig5_All	917	62.1602	78.9449	0.344855	0.999994	*	0.21874	gi|255553631|ref|XP_002517856.1|/8.6e-55/PREDICTED: probable serine/threonine-protein kinase clkA [Ricinus communis] >gi|223542838|gb|EEF44374.1| Protein E6, putative [Ricinus communis]
CL1340.Contig4_All	1799	759.471	849.357	0.161375	0.999994	*	0.158946	gi|802743306|ref|XP_012087405.1|/2.5e-143/PREDICTED: probable BOI-related E3 ubiquitin-protein ligase 2 [Jatropha curcas] >gi|643711606|gb|KDP25113.1| hypothetical protein JCGZ_22648 [Jatropha curcas]
CL691.Contig7_All	1449	7.88844	9.15466	0.214767	0.999994	*	0.700482	gi|1000954323|ref|XP_015578192.1|/7.5e-162/PREDICTED: putative RNA exonuclease NEF-sp isoform X1 [Ricinus communis]
CL813.Contig5_All	1510	17.1403	12.6695	-0.436029	0.999994	*	0.435384	gi|1000970893|ref|XP_015573491.1|/9.9e-40/PREDICTED: protein TIFY 4B isoform X2 [Ricinus communis]
Unigene51722_All	284	0.52611	0.445348	-0.240431	0.999994	*	0.42442	NA
CL5675.Contig9_All	1990	213.848	216.197	0.0157607	0.999994	*	0.946221	gi|802574130|ref|XP_012068674.1|/3.2e-187/PREDICTED: uncharacterized protein LOC105631234 isoform X1 [Jatropha curcas]
CL15329.Contig46_All	1934	6.89778	7.44515	0.110169	0.999994	*	0.842966	gi|802721687|ref|XP_012085450.1|/1.4e-86/PREDICTED: uncharacterized protein LOC105644642 isoform X1 [Jatropha curcas]
CL5480.Contig10_All	1025	33.0183	34.7115	0.0721481	0.999994	*	0.857306	gi|802627513|ref|XP_012076714.1|/4.3e-87/PREDICTED: probable protein ABIL5 [Jatropha curcas] >gi|643724489|gb|KDP33690.1| hypothetical protein JCGZ_07261 [Jatropha curcas]
CL2282.Contig4_All	2556	205.96	217.521	0.0787917	0.999994	*	0.703714	gi|802562961|ref|XP_012066644.1|/6.2e-111/PREDICTED: ATP phosphoribosyltransferase 2, chloroplastic-like [Jatropha curcas] >gi|643736001|gb|KDP42417.1| hypothetical protein JCGZ_00214 [Jatropha curcas]
Unigene49948_All	242	0.152378	0.157948	0.0517996	0.999994	*	0.726393	NA
CL211.Contig24_All	5222	59.8081	76.8489	0.361683	0.999994	*	0.26212	gi|802592832|ref|XP_012071794.1|/1.9e-186/PREDICTED: lysophospholipid acyltransferase LPEAT1 isoform X3 [Jatropha curcas]
CL1462.Contig5_All	991	1.06468	0.940516	-0.178888	0.999994	*	0.669992	gi|527205017|gb|EPS71012.1|/1.2e-09/hypothetical protein M569_03758, partial [Genlisea aurea]
Unigene49522_All	393	0.855486	0.801845	-0.0934209	0.999994	*	0.817999	NA
CL396.Contig57_All	1058	6.23154	4.72571	-0.399058	0.999994	*	0.475086	gi|802732865|ref|XP_012086489.1|/6.8e-11/PREDICTED: transmembrane protein 115 [Jatropha curcas] >gi|643712369|gb|KDP25719.1| hypothetical protein JCGZ_23940 [Jatropha curcas]
CL7346.Contig11_All	3704	3.15483	2.32656	-0.439363	0.999994	*	0.249568	gi|657975767|ref|XP_008379740.1|/8.8e-191/PREDICTED: histone-lysine N-methyltransferase, H3 lysine-9 specific SUVH4-like [Malus domestica]
Unigene54884_All	281	0.159912	0.154188	-0.0525846	0.999994	*	0.724005	NA
Unigene31202_All	406	4.19553	2.95011	-0.508087	0.999994	*	0.363371	gi|1000937922|ref|XP_002534045.2|/6.4e-10/PREDICTED: probable WRKY transcription factor 13 [Ricinus communis]
Unigene38492_All	1362	219.073	223.7	0.0301531	0.999994	*	0.866474	gi|802715296|ref|XP_012084712.1|/2.5e-159/PREDICTED: uncharacterized protein LOC105644075 [Jatropha curcas] >gi|643714802|gb|KDP27157.1| hypothetical protein JCGZ_19856 [Jatropha curcas]
CL4037.Contig2_All	1733	67.2382	62.0018	-0.116971	0.999994	*	0.711472	gi|815932537|gb|AKE50598.1|/1.8e-93/calcium/calmodulin-regulated receptor-like kinase [Manihot esculenta]
CL16330.Contig11_All	1212	9.31453	13.4244	0.527307	0.999994	*	0.346667	gi|1000959260|ref|XP_002521942.2|/4.7e-93/PREDICTED: 4-hydroxybenzoate polyprenyltransferase, mitochondrial isoform X2 [Ricinus communis]
Unigene11924_All	1052	12.0571	13.4959	0.16264	0.999994	*	0.748945	gi|643722238|gb|KDP32117.1|/2.7e-105/hypothetical protein JCGZ_12578 [Jatropha curcas]
Unigene42553_All	4708	184.151	177.292	-0.0547567	0.999994	*	0.809321	gi|255571626|ref|XP_002526758.1|/2.5e-307/PREDICTED: putative disease resistance protein RGA4 [Ricinus communis] >gi|223533885|gb|EEF35612.1| Disease resistance protein RGA2, putative [Ricinus communis]
CL3154.Contig9_All	298	0.333456	0.359326	0.107796	0.999994	*	0.607303	NA
Unigene956_All	5169	237.015	233.191	-0.0234636	0.999994	*	0.901207	gi|802578130|ref|XP_012069369.1|/1.2e-214/PREDICTED: sucrose nonfermenting 4-like protein [Jatropha curcas]
CL9071.Contig1_All	352	1.52803	1.4241	-0.101617	0.999994	*	0.835702	NA
Unigene41252_All	283	12.5801	10.3073	-0.287478	0.999994	*	0.582674	gi|1000982722|ref|XP_015584543.1|/3.3e-37/PREDICTED: FK506-binding protein 4 isoform X2 [Ricinus communis]
CL7799.Contig1_All	1893	435.716	466.608	0.0988239	0.999994	*	0.508696	gi|1000985382|ref|XP_002511477.2|/1.1e-208/PREDICTED: pentatricopeptide repeat-containing protein At1g74850, chloroplastic [Ricinus communis]
Unigene19782_All	1261	1401.92	1269.1	-0.143603	0.999994	*	0.4044	gi|255548481|ref|XP_002515297.1|/1.0e-106/PREDICTED: GTP-binding protein SAR1A [Ricinus communis] >gi|223545777|gb|EEF47281.1| GTP-binding protein sar1, putative [Ricinus communis]
CL1068.Contig2_All	931	3.84376	2.75235	-0.481857	0.999994	*	0.221985	gi|629103719|gb|KCW69188.1|/2.6e-46/hypothetical protein EUGRSUZ_F02710 [Eucalyptus grandis]
Unigene17620_All	253	1.40464	1.4808	0.076181	0.999994	*	0.874966	NA
CL8608.Contig1_All	870	5.48322	7.22812	0.398597	0.999994	*	0.467671	gi|802712987|ref|XP_012084659.1|/3.5e-37/PREDICTED: probable histone-lysine N-methyltransferase ATXR3 [Jatropha curcas] >gi|643714996|gb|KDP27299.1| hypothetical protein JCGZ_20287 [Jatropha curcas]
CL17345.Contig4_All	1660	3.54643	2.83832	-0.321331	0.999994	*	0.52411	gi|802651732|ref|XP_012080033.1|/1.6e-112/PREDICTED: tRNA-splicing endonuclease subunit Sen2-1-like isoform X1 [Jatropha curcas]
CL1158.Contig4_All	1202	101.044	94.4147	-0.0979009	0.999994	*	0.689316	gi|802633773|ref|XP_012077663.1|/1.5e-118/PREDICTED: uncharacterized protein LOC105638463 [Jatropha curcas] >gi|643724069|gb|KDP33369.1| hypothetical protein JCGZ_12918 [Jatropha curcas]
Unigene19521_All	1043	13.3891	11.6705	-0.198189	0.999994	*	0.677879	gi|255566553|ref|XP_002524261.1|/1.9e-151/PREDICTED: uncharacterized protein LOC8287512 [Ricinus communis] >gi|223536452|gb|EEF38100.1| glycosyltransferase, putative [Ricinus communis]
CL3023.Contig5_All	268	0.841779	0.728723	-0.208072	0.999994	*	0.460609	gi|734427736|gb|KHN44413.1|/1.4e-10/3-oxoacyl-[acyl-carrier-protein] reductase, chloroplastic [Glycine soja]
Unigene28407_All	428	4.24039	5.54762	0.387673	0.999994	*	0.489692	gi|1000971673|ref|XP_015573372.1|/7.6e-54/PREDICTED: putative E3 ubiquitin-protein ligase LIN-1 [Ricinus communis]
CL5477.Contig6_All	1270	10.3683	5.99526	-0.790287	0.999994	*	0.153311	NA
CL1876.Contig6_All	2899	370.281	343.541	-0.108141	0.999994	*	0.414482	gi|802768974|ref|XP_012090229.1|/1.1e-310/PREDICTED: uncharacterized protein LOC105648450 [Jatropha curcas] >gi|643706125|gb|KDP22257.1| hypothetical protein JCGZ_26088 [Jatropha curcas]
Unigene3694_All	426	1.36445	1.22316	-0.1577	0.999994	*	0.72341	NA
CL7574.Contig4_All	1438	34.2923	32.1716	-0.0920934	0.999994	*	0.826112	gi|1000941908|ref|XP_015582470.1|/1.1e-91/PREDICTED: bromodomain-containing protein DDB_G0270170 isoform X2 [Ricinus communis]
CL16127.Contig2_All	225	0.838922	0.789252	-0.0880507	0.999994	*	0.827921	NA
Unigene29509_All	276	1.64149	1.62787	-0.0120138	0.999994	*	0.981787	NA
CL9569.Contig7_All	2729	3.0227	2.47725	-0.287094	0.999994	*	0.516515	gi|802716719|ref|XP_012085102.1|/1.7e-215/PREDICTED: uncharacterized protein LOC105644390 [Jatropha curcas] >gi|643713718|gb|KDP26383.1| hypothetical protein JCGZ_17541 [Jatropha curcas]
CL3503.Contig16_All	1501	18.1416	12.2018	-0.5722	0.999994	*	0.307284	gi|802584091|ref|XP_012070131.1|/2.5e-112/PREDICTED: uncharacterized protein LOC105632370 [Jatropha curcas]
CL1833.Contig2_All	991	19.9117	20.9308	0.0720104	0.999994	*	0.880136	gi|802741352|ref|XP_012087067.1|/6.2e-75/PREDICTED: uncharacterized protein ycf49 isoform X1 [Jatropha curcas] >gi|643712145|gb|KDP25573.1| hypothetical protein JCGZ_20729 [Jatropha curcas]
CL9466.Contig1_All	287	1.84247	1.73965	-0.0828479	0.999994	*	0.870273	NA
Unigene45131_All	220	0.860959	0.800976	-0.104185	0.999994	*	0.797585	NA
CL11618.Contig1_All	1695	112.159	84.7147	-0.404867	0.999994	*	0.247259	gi|802707364|ref|XP_012084301.1|/8.2e-152/PREDICTED: zinc finger CCCH domain-containing protein 16 isoform X1 [Jatropha curcas]
Unigene17664_All	2720	80.4788	98.1573	0.286487	0.999994	*	0.42109	gi|1000950120|ref|XP_015579738.1|/9.5e-25/PREDICTED: ubiquitin-like-conjugating enzyme ATG10 isoform X1 [Ricinus communis] >gi|1000950122|ref|XP_002527286.2| PREDICTED: ubiquitin-like-conjugating enzyme ATG10 isoform X1 [Ricinus communis]
CL7140.Contig2_All	1150	3.1562	5.34613	0.760306	0.999994	*	0.174551	gi|802751802|ref|XP_012088103.1|/2.4e-46/PREDICTED: phosphatidylinositol 4-kinase gamma 7-like [Jatropha curcas] >gi|802751804|ref|XP_012088104.1| PREDICTED: phosphatidylinositol 4-kinase gamma 7-like [Jatropha curcas] >gi|802751809|ref|XP_012088105.1| PREDICTED: phosphatidylinositol 4-kinase gamma 7-like [Jatropha curcas]
CL7176.Contig11_All	218	1.62777	1.46826	-0.148795	0.999994	*	0.713346	gi|657265393|gb|AID51355.1|/4.9e-33/alpha-amylase [Hevea brasiliensis]
Unigene28957_All	280	0.750017	0.918187	0.291865	0.999994	*	0.48345	NA
CL2045.Contig12_All	238	0.656959	0.656445	-0.00113018	0.999994	*	0.997664	NA
CL6928.Contig12_All	583	5.14744	4.69569	-0.13252	0.999994	*	0.81239	NA
CL4374.Contig2_All	832	10.1967	12.3241	0.273385	0.999994	*	0.607403	gi|255557297|ref|XP_002519679.1|/1.5e-50/PREDICTED: uncharacterized protein LOC8264107 [Ricinus communis] >gi|223541096|gb|EEF42652.1| conserved hypothetical protein [Ricinus communis]
Unigene17272_All	250	1.53205	1.98245	0.371825	0.999994	*	0.460045	gi|255555427|ref|XP_002518750.1|/3.8e-37/PREDICTED: subtilisin-like protease SBT1.6 [Ricinus communis] >gi|223542131|gb|EEF43675.1| Xylem serine proteinase 1 precursor, putative [Ricinus communis]
CL9069.Contig3_All	895	10.6989	10.9521	0.0337498	0.999994	*	0.947783	NA
Unigene19011_All	1011	11.7036	7.9733	-0.553701	0.999994	*	0.314739	gi|255557799|ref|XP_002519929.1|/5.9e-81/PREDICTED: 22.0 kDa class IV heat shock protein isoform X1 [Ricinus communis] >gi|223540975|gb|EEF42533.1| heat-shock protein, putative [Ricinus communis]
CL14045.Contig3_All	3104	612.791	592.469	-0.0486558	0.999994	*	0.76588	gi|255564144|ref|XP_002523069.1|/1.9e-210/PREDICTED: uncharacterized protein LOC8259854 [Ricinus communis] >gi|223537631|gb|EEF39254.1| DNA binding protein, putative [Ricinus communis]
Unigene58165_All	253	0.159912	0.154188	-0.0525846	0.999994	*	0.724005	NA
Unigene38165_All	1416	0.849545	1.10939	0.385006	0.999994	*	0.291729	gi|1000981314|ref|XP_015584606.1|/2.0e-79/PREDICTED: LOW QUALITY PROTEIN: uncharacterized protein LOC107262701 [Ricinus communis]
CL949.Contig7_All	4241	497.235	521.111	0.0676632	0.999994	*	0.67145	gi|255584639|ref|XP_002533043.1|/0.0e+00/PREDICTED: protein transport protein Sec24-like At3g07100 [Ricinus communis] >gi|1000939738|ref|XP_015583213.1| PREDICTED: protein transport protein Sec24-like At3g07100 [Ricinus communis] >gi|1000939742|ref|XP_015583214.1| PREDICTED: protein transport protein Sec24-like At3g07100 [Ricinus communis] >gi|223527181|gb|EEF29351.1| Protein transport protein Se…
CL8801.Contig3_All	2007	52.5666	65.2534	0.311906	0.999994	*	0.311731	gi|1000963947|ref|XP_002520347.2|/1.1e-89/PREDICTED: ribosomal RNA small subunit methyltransferase H [Ricinus communis]
Unigene22106_All	3124	332.06	294.969	-0.170883	0.999994	*	0.329715	gi|802596374|ref|XP_012072212.1|/0.0e+00/PREDICTED: auxin efflux carrier component 3-like [Jatropha curcas] >gi|643730617|gb|KDP38049.1| hypothetical protein JCGZ_04692 [Jatropha curcas]
CL9777.Contig11_All	3025	90.3481	83.9294	-0.106317	0.999994	*	0.665677	gi|802732758|ref|XP_012086465.1|/2.2e-309/PREDICTED: uncharacterized protein LOC105645470 isoform X1 [Jatropha curcas]
CL1187.Contig14_All	3289	45.8635	58.1135	0.341527	0.999994	*	0.461373	gi|802693374|ref|XP_012083011.1|/0.0e+00/PREDICTED: protein translocase subunit SecA, chloroplastic [Jatropha curcas]
Unigene7925_All	3363	48.3344	49.3055	0.0286986	0.999994	*	0.94334	gi|802750241|ref|XP_012087752.1|/6.2e-175/PREDICTED: uncharacterized protein LOC105646505 [Jatropha curcas] >gi|802750243|ref|XP_012087753.1| PREDICTED: uncharacterized protein LOC105646505 [Jatropha curcas] >gi|643710470|gb|KDP24612.1| hypothetical protein JCGZ_25528 [Jatropha curcas]
CL10500.Contig1_All	583	23.3836	15.2021	-0.62123	0.999994	*	0.160176	gi|1000973269|ref|XP_015572954.1|/1.3e-51/PREDICTED: RRP12-like protein [Ricinus communis]
Unigene49700_All	208	0.175029	0.168227	-0.0571868	0.999994	*	0.712292	NA
CL4506.Contig8_All	4285	28.6286	34.9456	0.287655	0.999994	*	0.472272	gi|1000975506|ref|XP_015572196.1|/1.6e-98/PREDICTED: CMP-sialic acid transporter 4 isoform X1 [Ricinus communis] >gi|1000975508|ref|XP_015572197.1| PREDICTED: CMP-sialic acid transporter 4 isoform X1 [Ricinus communis] >gi|1000975510|ref|XP_015572198.1| PREDICTED: CMP-sialic acid transporter 4 isoform X1 [Ricinus communis]
Unigene13415_All	390	0.329663	0.330828	0.00508652	0.999994	*	0.982427	NA
Unigene25407_All	295	0.65145	0.650255	-0.00264934	0.999994	*	0.993741	NA
CL3650.Contig17_All	2072	28.9694	28.0437	-0.046852	0.999994	*	0.90583	gi|1000971790|ref|XP_015573402.1|/5.8e-99/PREDICTED: uncharacterized protein LOC8261489 isoform X1 [Ricinus communis]
Unigene46630_All	214	0.745932	0.862326	0.20919	0.999994	*	0.568796	NA
CL6980.Contig4_All	490	13.0685	11.612	-0.17048	0.999994	*	0.725046	NA
CL12931.Contig1_All	703	72.0969	73.6272	0.0303002	0.999994	*	0.937225	gi|802578022|ref|XP_012069307.1|/9.9e-35/PREDICTED: RNA-binding protein 12-like [Jatropha curcas]
Unigene3398_All	361	1.84574	1.72487	-0.0977184	0.999994	*	0.852911	NA
CL3342.Contig10_All	1646	12.2023	21.0471	0.786468	0.999994	*	0.105409	gi|255567453|ref|XP_002524706.1|/1.1e-100/PREDICTED: putative cyclin-D6-1 [Ricinus communis] >gi|223536067|gb|EEF37725.1| cyclin d, putative [Ricinus communis]
CL5479.Contig9_All	2436	31.0641	35.5404	0.194212	0.999994	*	0.626401	gi|802716916|ref|XP_012085172.1|/2.6e-183/PREDICTED: transcription factor PIF1-like isoform X2 [Jatropha curcas]
CL13323.Contig5_All	1256	69.0556	82.6605	0.259441	0.999994	*	0.328149	gi|802538723|ref|XP_012068519.1|/2.4e-84/PREDICTED: uncharacterized protein LOC105631129 [Jatropha curcas]
CL7293.Contig6_All	287	1.70743	1.51678	-0.170814	0.999994	*	0.731193	NA
Unigene42430_All	502	9.21491	9.97954	0.115004	0.999994	*	0.823259	NA
Unigene33686_All	4133	71.9844	65.548	-0.135132	0.999994	*	0.75421	gi|703089309|ref|XP_010093768.1|/4.9e-283/putative UDP-N-acetylglucosamine--peptide N-acetylglucosaminyltransferase SPINDLY [Morus notabilis] >gi|587865017|gb|EXB54601.1| putative UDP-N-acetylglucosamine--peptide N-acetylglucosaminyltransferase SPINDLY [Morus notabilis]
Unigene36825_All	276	0.329663	0.330828	0.00508652	0.999994	*	0.982427	NA
Unigene47926_All	222	0.731104	0.641922	-0.187679	0.999994	*	0.486255	NA
CL2167.Contig6_All	1969	145.793	193.329	0.407135	0.999994	*	0.0875511	gi|802796066|ref|XP_012092669.1|/3.6e-98/PREDICTED: GATA transcription factor 1 [Jatropha curcas] >gi|643701029|gb|KDP20343.1| hypothetical protein JCGZ_06429 [Jatropha curcas]
CL9908.Contig1_All	329	4.34415	4.46777	0.0404816	0.999994	*	0.942466	NA
CL941.Contig21_All	2861	31.8371	33.0966	0.0559749	0.999994	*	0.902624	gi|802786791|ref|XP_012091759.1|/3.4e-81/PREDICTED: uncharacterized protein LOC105649658 [Jatropha curcas]
Unigene56105_All	203	0.662421	0.663166	0.00162138	0.999994	*	0.996653	NA
CL633.Contig55_All	8493	492.5	493.093	0.00173696	0.999994	*	0.992472	gi|802547360|ref|XP_012089828.1|/0.0e+00/PREDICTED: pentatricopeptide repeat-containing protein At4g33990 [Jatropha curcas]
CL2315.Contig2_All	1649	56.5191	54.7371	-0.046219	0.999994	*	0.872473	gi|1000941045|ref|XP_015582767.1|/5.7e-89/PREDICTED: rho GDP-dissociation inhibitor 1 isoform X1 [Ricinus communis]
CL155.Contig3_All	2649	69.3562	61.7714	-0.167085	0.999994	*	0.610486	gi|255585657|ref|XP_002533514.1|/1.5e-200/PREDICTED: probable protein phosphatase 2C 62 isoform X2 [Ricinus communis] >gi|223526624|gb|EEF28870.1| protein phosphatase 2c, putative [Ricinus communis]
Unigene7648_All	2035	2187.85	2419.47	0.145175	0.999994	*	0.474063	gi|802546971|ref|XP_012087852.1|/5.5e-235/PREDICTED: uncharacterized acetyltransferase At3g50280 [Jatropha curcas] >gi|643739007|gb|KDP44821.1| hypothetical protein JCGZ_01321 [Jatropha curcas]
CL9541.Contig3_All	296	0.159912	0.154188	-0.0525846	0.999994	*	0.724005	NA
CL1013.Contig10_All	1751	163.277	177.078	0.117065	0.999994	*	0.574272	gi|802717713|ref|XP_012085312.1|/4.0e-149/PREDICTED: TOM1-like protein 2 [Jatropha curcas] >gi|802717716|ref|XP_012085313.1| PREDICTED: TOM1-like protein 2 [Jatropha curcas] >gi|643713861|gb|KDP26526.1| hypothetical protein JCGZ_17684 [Jatropha curcas]
Unigene23520_All	243	0.356033	0.33048	-0.107449	0.999994	*	0.607496	NA
Unigene47287_All	201	0.498955	0.468728	-0.0901582	0.999994	*	0.77595	NA
Unigene21082_All	320	2.10718	2.48482	0.23783	0.999994	*	0.648318	NA
CL7781.Contig5_All	2989	455.501	461.191	0.017911	0.999994	*	0.912767	gi|802759826|ref|XP_012089403.1|/1.8e-266/PREDICTED: U11/U12 small nuclear ribonucleoprotein 48 kDa protein-like isoform X2 [Jatropha curcas]
CL8305.Contig2_All	2659	13.8116	8.72285	-0.663005	0.999994	*	0.236518	gi|802605335|ref|XP_012073635.1|/2.9e-252/PREDICTED: putative pentatricopeptide repeat-containing protein At5g43820 [Jatropha curcas] >gi|643728839|gb|KDP36776.1| hypothetical protein JCGZ_08067 [Jatropha curcas]
CL9799.Contig5_All	1370	33.9584	31.4549	-0.110481	0.999994	*	0.771926	NA
CL3048.Contig2_All	442	5.9173	4.96069	-0.254399	0.999994	*	0.647064	gi|802769896|ref|XP_012090485.1|/2.8e-27/PREDICTED: ceramide kinase isoform X1 [Jatropha curcas] >gi|643706324|gb|KDP22456.1| hypothetical protein JCGZ_26287 [Jatropha curcas]
Unigene23223_All	465	0.174682	0.167905	-0.0570822	0.999994	*	0.712553	gi|255537693|ref|XP_002509913.1|/1.8e-56/PREDICTED: probable beta-1,3-galactosyltransferase 11 [Ricinus communis] >gi|223549812|gb|EEF51300.1| Beta-1,3-galactosyltransferase sqv-2, putative [Ricinus communis]
Unigene47338_All	203	0.152378	0.157948	0.0517996	0.999994	*	0.726393	NA
Unigene25496_All	380	3.08088	2.47433	-0.316307	0.999994	*	0.552556	NA
CL15036.Contig3_All	3024	493.524	523.535	0.0851659	0.999994	*	0.504604	gi|802654672|ref|XP_012080479.1|/0.0e+00/PREDICTED: heat shock protein 83 [Jatropha curcas] >gi|643721153|gb|KDP31417.1| hypothetical protein JCGZ_11793 [Jatropha curcas]
CL3081.Contig2_All	1289	8.23247	6.81748	-0.272086	0.999994	*	0.563007	gi|702462229|ref|XP_010028363.1|/9.7e-12/PREDICTED: glycine-rich RNA-binding protein 6, mitochondrial-like [Eucalyptus grandis] >gi|629088854|gb|KCW55107.1| hypothetical protein EUGRSUZ_I01065 [Eucalyptus grandis]
CL7300.Contig1_All	617	9.10607	9.62373	0.0797664	0.999994	*	0.877734	NA
CL1101.Contig2_All	1685	115.576	104.75	-0.141892	0.999994	*	0.588458	gi|802741338|ref|XP_012087065.1|/1.3e-165/PREDICTED: probable sodium/metabolite cotransporter BASS6, chloroplastic isoform X1 [Jatropha curcas] >gi|643712144|gb|KDP25572.1| hypothetical protein JCGZ_20728 [Jatropha curcas]
Unigene32973_All	346	1.46651	1.83137	0.320544	0.999994	*	0.527033	NA
CL9486.Contig2_All	1769	303.405	312.105	0.0407885	0.999994	*	0.786521	gi|802546957|ref|XP_012087784.1|/8.0e-174/PREDICTED: glycosyltransferase family 64 protein C4 [Jatropha curcas] >gi|643739001|gb|KDP44815.1| hypothetical protein JCGZ_01315 [Jatropha curcas]
CL6961.Contig7_All	1590	28.9281	32.2162	0.155316	0.999994	*	0.718315	gi|802706850|ref|XP_012084204.1|/3.6e-181/PREDICTED: CBL-interacting serine/threonine-protein kinase 1-like isoform X1 [Jatropha curcas] >gi|643716238|gb|KDP28011.1| hypothetical protein JCGZ_19091 [Jatropha curcas]
CL13895.Contig3_All	1698	103.242	114.926	0.154674	0.999994	*	0.541423	gi|802717234|ref|XP_012085276.1|/2.6e-198/PREDICTED: piriformospora indica-insensitive protein 2 [Jatropha curcas]
Unigene19570_All	413	1.93025	1.94887	0.0138555	0.999994	*	0.976043	NA
Unigene15391_All	2044	52.356	77.3888	0.563769	0.999994	*	0.0969178	gi|802725174|ref|XP_012085980.1|/5.3e-312/PREDICTED: 66 kDa stress protein-like [Jatropha curcas] >gi|643713357|gb|KDP26225.1| hypothetical protein JCGZ_22471 [Jatropha curcas]
CL4472.Contig2_All	926	307.881	319.279	0.0524455	0.999994	*	0.751	gi|297739027|emb|CBI28516.3|/1.1e-84/unnamed protein product [Vitis vinifera]
Unigene23095_All	306	1.87417	1.76923	-0.0831294	0.999994	*	0.874625	NA
CL6832.Contig1_All	2300	77.6972	72.8647	-0.0926418	0.999994	*	0.821555	gi|802770118|ref|XP_012090545.1|/4.6e-214/PREDICTED: uncharacterized protein LOC105648689 [Jatropha curcas] >gi|643706379|gb|KDP22511.1| hypothetical protein JCGZ_26342 [Jatropha curcas]
CL1093.Contig2_All	2651	427.837	471.674	0.140728	0.999994	*	0.402351	gi|802640435|ref|XP_012078810.1|/8.3e-268/PREDICTED: nuclear pore complex protein NUP1 isoform X1 [Jatropha curcas] >gi|643722673|gb|KDP32423.1| hypothetical protein JCGZ_13348 [Jatropha curcas]
Unigene30797_All	3033	4.46925	3.26652	-0.452279	0.999994	*	0.404949	gi|802563599|ref|XP_012066979.1|/4.9e-123/PREDICTED: uncharacterized protein LOC105629935 [Jatropha curcas] >gi|802563601|ref|XP_012066980.1| PREDICTED: uncharacterized protein LOC105629935 [Jatropha curcas] >gi|802563603|ref|XP_012066981.1| PREDICTED: uncharacterized protein LOC105629935 [Jatropha curcas] >gi|643735698|gb|KDP42226.1| hypothetical protein JCGZ_02956 [Jatropha curcas]
CL299.Contig25_All	3207	30.7867	28.6274	-0.10491	0.999994	*	0.846702	gi|802537445|ref|XP_012065100.1|/7.7e-50/PREDICTED: phosphatidate cytidylyltransferase, mitochondrial isoform X1 [Jatropha curcas]
CL3706.Contig3_All	1988	75.364	26.7234	-1.49577	0.178012	*	0.000375063	gi|1000981886|ref|XP_002511978.2|/1.1e-89/PREDICTED: uncharacterized protein LOC8286744 [Ricinus communis]
CL11234.Contig2_All	1257	18.5588	22.0175	0.246546	0.999994	*	0.579957	gi|1000967596|ref|XP_015574246.1|/1.4e-169/PREDICTED: G-type lectin S-receptor-like serine/threonine-protein kinase At1g11410 isoform X1 [Ricinus communis]
Unigene11182_All	1663	11.4629	12.9036	0.1708	0.999994	*	0.751993	gi|802797095|ref|XP_012092931.1|/4.4e-150/PREDICTED: G patch domain-containing protein TGH [Jatropha curcas] >gi|643686900|gb|KDP20065.1| hypothetical protein JCGZ_05834 [Jatropha curcas]
CL7733.Contig3_All	822	39.8958	39.2501	-0.0235408	0.999994	*	0.946058	NA
CL5784.Contig2_All	250	1.0606	0.976048	-0.119859	0.999994	*	0.748528	NA
CL1432.Contig7_All	1685	72.3811	70.4023	-0.0399908	0.999994	*	0.87544	NA
CL10785.Contig1_All	262	0.45977	0.487166	0.0834985	0.999994	*	0.79097	NA
Unigene15180_All	1371	179.677	181.487	0.0144589	0.999994	*	0.941514	gi|802585318|ref|XP_012070361.1|/4.5e-92/PREDICTED: zinc finger protein VAR3, chloroplastic [Jatropha curcas] >gi|643732536|gb|KDP39632.1| hypothetical protein JCGZ_02652 [Jatropha curcas]
CL3972.Contig14_All	1795	2.81094	2.34709	-0.260178	0.999994	*	0.553083	gi|802585185|ref|XP_012070289.1|/3.9e-120/PREDICTED: putative acyl-activating enzyme 19 isoform X1 [Jatropha curcas] >gi|802585187|ref|XP_012070290.1| PREDICTED: putative acyl-activating enzyme 19 isoform X1 [Jatropha curcas]
CL4652.Contig3_All	645	18.3775	17.5098	-0.0697852	0.999994	*	0.884097	gi|802607525|ref|XP_012073852.1|/5.0e-49/PREDICTED: uncharacterized protein LOC105635380 isoform X1 [Jatropha curcas]
CL994.Contig5_All	1518	3.06272	5.63175	0.878772	0.999994	*	0.0986783	gi|1000943446|ref|XP_002530943.2|/2.7e-77/PREDICTED: probable protein S-acyltransferase 15 [Ricinus communis]
CL3876.Contig10_All	2285	395.239	401.257	0.0218023	0.999994	*	0.878263	gi|255538078|ref|XP_002510104.1|/4.6e-206/PREDICTED: interferon-related developmental regulator 1 [Ricinus communis] >gi|223550805|gb|EEF52291.1| conserved hypothetical protein [Ricinus communis]
CL10309.Contig7_All	2428	245.871	256.149	0.0590861	0.999994	*	0.785948	gi|1000938301|ref|XP_015583656.1|/2.1e-281/PREDICTED: scarecrow-like transcription factor PAT1 [Ricinus communis] >gi|1000938303|ref|XP_015583657.1| PREDICTED: scarecrow-like transcription factor PAT1 [Ricinus communis] >gi|1000938305|ref|XP_015583658.1| PREDICTED: scarecrow-like transcription factor PAT1 [Ricinus communis] >gi|1000938307|ref|XP_015583660.1| PREDICTED: scarecrow-like transcriptio…
Unigene12877_All	359	3.56513	2.82168	-0.337397	0.999994	*	0.54292	NA
Unigene47639_All	273	0.364408	0.321435	-0.181025	0.999994	*	0.495992	NA
Unigene13735_All	455	1.19568	1.14286	-0.0651773	0.999994	*	0.864099	gi|802607890|ref|XP_012074039.1|/5.6e-15/PREDICTED: VIN3-like protein 2 [Jatropha curcas] >gi|802607895|ref|XP_012074040.1| PREDICTED: VIN3-like protein 2 [Jatropha curcas] >gi|802607899|ref|XP_012074041.1| PREDICTED: VIN3-like protein 2 [Jatropha curcas] >gi|643728246|gb|KDP36386.1| hypothetical protein JCGZ_08655 [Jatropha curcas]
CL3673.Contig1_All	2636	214.776	163.694	-0.391829	0.999994	*	0.0325585	gi|255553369|ref|XP_002517726.1|/6.8e-44/PREDICTED: biogenesis of lysosome-related organelles complex 1 subunit 1 [Ricinus communis] >gi|1000969292|ref|XP_015573845.1| PREDICTED: biogenesis of lysosome-related organelles complex 1 subunit 1 [Ricinus communis] >gi|1000969295|ref|XP_015573846.1| PREDICTED: biogenesis of lysosome-related organelles complex 1 subunit 1 [Ricinus communis] >gi|10009692…
CL16727.Contig2_All	738	6.2964	7.36088	0.22535	0.999994	*	0.682374	NA
CL3337.Contig3_All	1615	710.334	683.192	-0.0562079	0.999994	*	0.666291	gi|255570338|ref|XP_002526128.1|/3.8e-199/PREDICTED: protein MITOFERRINLIKE 1, chloroplastic [Ricinus communis] >gi|223534505|gb|EEF36204.1| mitochondrial carrier protein, putative [Ricinus communis]
Unigene27445_All	478	2.61969	2.62981	0.00556388	0.999994	*	0.991629	NA
CL384.Contig3_All	1390	31.1475	34.2734	0.137976	0.999994	*	0.693312	gi|802756539|ref|XP_012089040.1|/3.6e-145/PREDICTED: cyclin-H1-1 [Jatropha curcas]
Unigene33525_All	394	1.16787	1.75382	0.586621	0.999994	*	0.220736	gi|802786561|ref|XP_012091704.1|/1.7e-12/PREDICTED: uncharacterized protein LOC105649615 isoform X1 [Jatropha curcas]
Unigene9215_All	2141	35.8531	25.1187	-0.513337	0.999994	*	0.360259	gi|255586001|ref|XP_002533670.1|/1.2e-118/PREDICTED: probable anion transporter 6, chloroplastic [Ricinus communis] >gi|223526438|gb|EEF28716.1| Inner membrane transport protein yjjL, putative [Ricinus communis]
CL3946.Contig10_All	968	18.2224	23.12	0.343432	0.999994	*	0.457873	gi|802599963|ref|XP_012072689.1|/1.5e-126/PREDICTED: UPF0586 protein C9orf41 homolog [Jatropha curcas] >gi|643730208|gb|KDP37775.1| hypothetical protein JCGZ_06454 [Jatropha curcas]
CL2408.Contig3_All	2118	5.90311	9.30288	0.656202	0.999994	*	0.133665	gi|802694224|ref|XP_012083114.1|/3.3e-251/PREDICTED: heterogeneous nuclear ribonucleoprotein Q [Jatropha curcas] >gi|643716800|gb|KDP28426.1| hypothetical protein JCGZ_14197 [Jatropha curcas]
Unigene7531_All	919	78.7983	81.1788	0.0429389	0.999994	*	0.879431	NA
CL1622.Contig1_All	539	6.22388	5.99009	-0.0552364	0.999994	*	0.921179	NA
CL6934.Contig1_All	728	35.01	44.8246	0.356525	0.999994	*	0.306725	gi|802539991|ref|XP_012073793.1|/3.4e-46/PREDICTED: uncharacterized protein LOC105635336 [Jatropha curcas] >gi|802539993|ref|XP_012073801.1| PREDICTED: uncharacterized protein LOC105635336 [Jatropha curcas] >gi|643740561|gb|KDP46159.1| hypothetical protein JCGZ_06670 [Jatropha curcas]
Unigene19324_All	637	2.90458	2.33107	-0.317342	0.999994	*	0.565526	NA
CL1718.Contig7_All	2834	135.84	120.975	-0.167197	0.999994	*	0.466671	gi|802729596|ref|XP_012086193.1|/2.1e-123/PREDICTED: NADPH-dependent thioredoxin reductase 3 [Jatropha curcas] >gi|643713086|gb|KDP26072.1| hypothetical protein JCGZ_21105 [Jatropha curcas]
Unigene39643_All	1252	264.316	243.424	-0.118795	0.999994	*	0.558694	gi|1000961781|ref|XP_015575829.1|/1.6e-80/PREDICTED: LOW QUALITY PROTEIN: chlorophyllase-1 [Ricinus communis]
CL4886.Contig22_All	1896	24.2228	18.809	-0.364939	0.999994	*	0.478245	gi|802787307|ref|XP_012091894.1|/2.7e-196/PREDICTED: uncharacterized protein LOC105649749 isoform X4 [Jatropha curcas]
CL1002.Contig10_All	838	2.61552	2.45416	-0.0918664	0.999994	*	0.845935	gi|802769274|ref|XP_012090310.1|/2.1e-23/PREDICTED: putative 4-hydroxy-tetrahydrodipicolinate reductase 3, chloroplastic [Jatropha curcas] >gi|643706191|gb|KDP22323.1| hypothetical protein JCGZ_26154 [Jatropha curcas]
CL843.Contig2_All	2797	32.1921	39.7449	0.304062	0.999994	*	0.470175	gi|802577840|ref|XP_012069204.1|/9.4e-177/PREDICTED: pentatricopeptide repeat-containing protein At4g20740 [Jatropha curcas]
CL10383.Contig3_All	1543	37.6652	74.0201	0.974684	0.999994	*	0.00819896	gi|255550970|ref|XP_002516533.1|/2.1e-186/PREDICTED: receptor-like protein kinase HSL1 [Ricinus communis] >gi|223544353|gb|EEF45874.1| serine-threonine protein kinase, plant-type, putative [Ricinus communis]
CL10089.Contig2_All	638	31.7548	25.2271	-0.332001	0.999994	*	0.463347	NA
CL13826.Contig2_All	726	8.61663	16.2596	0.916091	0.999994	*	0.0647487	NA
Unigene38646_All	1238	2.14007	2.17502	0.0233676	0.999994	*	0.955514	gi|802604259|ref|XP_012073529.1|/6.3e-93/PREDICTED: uncharacterized protein LOC105635142 isoform X1 [Jatropha curcas]
CL1314.Contig4_All	1153	36.8787	38.807	0.0735303	0.999994	*	0.85274	NA
CL1804.Contig5_All	2248	457.175	533.646	0.223135	0.999994	*	0.25472	gi|802639994|ref|XP_012078626.1|/9.1e-207/PREDICTED: cyclin-A2-2-like [Jatropha curcas] >gi|802639997|ref|XP_012078627.1| PREDICTED: cyclin-A2-2-like [Jatropha curcas] >gi|643722539|gb|KDP32289.1| hypothetical protein JCGZ_13214 [Jatropha curcas]
CL5604.Contig3_All	973	36.5429	30.821	-0.245677	0.999994	*	0.545356	gi|802752753|ref|XP_012088332.1|/2.4e-111/PREDICTED: uncharacterized protein LOC105646975 [Jatropha curcas] >gi|643709760|gb|KDP24169.1| hypothetical protein JCGZ_25826 [Jatropha curcas]
CL5336.Contig1_All	2521	84.8133	87.0306	0.0372321	0.999994	*	0.891185	gi|802737497|ref|XP_012086840.1|/1.3e-289/PREDICTED: homeobox protein BEL1 homolog [Jatropha curcas] >gi|643711971|gb|KDP25399.1| hypothetical protein JCGZ_20555 [Jatropha curcas]
Unigene34573_All	856	9.0517	13.4007	0.566046	0.999994	*	0.288333	gi|802626345|ref|XP_012076431.1|/3.5e-58/PREDICTED: chorismate mutase 2 isoform X1 [Jatropha curcas]
CL4794.Contig6_All	2067	23.766	27.6856	0.220233	0.999994	*	0.611263	gi|802547401|ref|XP_012090025.1|/3.3e-187/PREDICTED: kelch repeat-containing protein At3g27220-like [Jatropha curcas] >gi|643739218|gb|KDP45032.1| hypothetical protein JCGZ_01532 [Jatropha curcas]
CL15474.Contig1_All	900	14.0213	14.6778	0.0660101	0.999994	*	0.901282	NA
Unigene16331_All	464	6.3475	5.01855	-0.338917	0.999994	*	0.544692	NA
CL9364.Contig2_All	2193	1422.83	1619.24	0.186561	0.999994	*	0.132863	gi|255562932|ref|XP_002522471.1|/2.4e-164/PREDICTED: uncharacterized protein LOC8281839 [Ricinus communis] >gi|223538356|gb|EEF39963.1| conserved hypothetical protein [Ricinus communis]
CL909.Contig15_All	893	5.41386	4.14517	-0.385228	0.999994	*	0.408959	gi|802787378|ref|XP_012091911.1|/7.4e-43/PREDICTED: uncharacterized protein LOC105649757 isoform X1 [Jatropha curcas] >gi|643704144|gb|KDP21208.1| hypothetical protein JCGZ_21679 [Jatropha curcas]
Unigene36124_All	510	4.72294	4.83493	0.0338094	0.999994	*	0.951585	NA
CL12935.Contig2_All	2801	363.641	382.498	0.0729381	0.999994	*	0.668377	gi|802694944|ref|XP_012083311.1|/0.0e+00/PREDICTED: C-terminal binding protein AN [Jatropha curcas]
CL12768.Contig1_All	1421	22.6033	25.1675	0.155025	0.999994	*	0.723992	gi|802707219|ref|XP_012084274.1|/2.2e-73/PREDICTED: serine/threonine-protein kinase At5g01020 isoform X1 [Jatropha curcas]
Unigene36926_All	256	1.74854	1.26283	-0.469485	0.999994	*	0.349276	NA
CL751.Contig2_All	1859	106.061	134.877	0.346746	0.999994	*	0.152863	gi|802577358|ref|XP_012068957.1|/1.5e-186/PREDICTED: uncharacterized protein LOC105631443 [Jatropha curcas] >gi|643733911|gb|KDP40754.1| hypothetical protein JCGZ_24753 [Jatropha curcas]
Unigene49818_All	200	0.333456	0.359326	0.107796	0.999994	*	0.607303	NA
CL41.Contig24_All	2442	123.883	96.2357	-0.364339	0.999994	*	0.121798	gi|1000968841|ref|XP_015573991.1|/7.4e-170/PREDICTED: two pore calcium channel protein 1 [Ricinus communis]
Unigene23119_All	391	1.56632	1.7223	0.136956	0.999994	*	0.779488	gi|645226768|ref|XP_008220195.1|/9.2e-14/PREDICTED: patatin-like protein 2 isoform X2 [Prunus mume]
Unigene48099_All	232	0.701523	0.650755	-0.108374	0.999994	*	0.706777	NA
CL3895.Contig10_All	2227	14.5342	16.3998	0.174228	0.999994	*	0.600262	gi|1000952818|ref|XP_002525611.2|/2.3e-146/PREDICTED: telomerase Cajal body protein 1 isoform X2 [Ricinus communis]
CL14595.Contig1_All	1404	79.6991	70.8008	-0.170797	0.999994	*	0.523272	NA
CL8977.Contig1_All	346	3.91967	3.7473	-0.0648785	0.999994	*	0.907939	NA
CL10586.Contig3_All	1587	99.7005	60.6558	-0.716956	0.999994	*	0.0225781	gi|255559108|ref|XP_002520576.1|/1.1e-171/PREDICTED: anthocyanidin 3-O-glucosyltransferase 6 [Ricinus communis] >gi|223540236|gb|EEF41809.1| UDP-glucosyltransferase, putative [Ricinus communis]
CL10390.Contig2_All	2091	32.2276	31.9838	-0.0109551	0.999994	*	0.971789	gi|223546138|gb|EEF47640.1|/2.6e-179/s-adenosylmethionine decarboxylase, putative [Ricinus communis]
Unigene29090_All	270	1.18938	1.44389	0.279758	0.999994	*	0.529438	NA
CL7997.Contig4_All	1735	353.78	358.413	0.0187678	0.999994	*	0.900316	gi|802584962|ref|XP_012070167.1|/1.8e-90/PREDICTED: uncharacterized protein LOC105632403 isoform X1 [Jatropha curcas] >gi|643732811|gb|KDP39823.1| hypothetical protein JCGZ_04233 [Jatropha curcas]
CL8687.Contig1_All	485	1.60717	1.13754	-0.498597	0.999994	*	0.21443	NA
Unigene19000_All	1537	35.9191	33.492	-0.100934	0.999994	*	0.786191	gi|802627800|ref|XP_012076836.1|/3.3e-51/PREDICTED: acid phosphatase 1-like [Jatropha curcas] >gi|643724572|gb|KDP33773.1| hypothetical protein JCGZ_07344 [Jatropha curcas]
CL710.Contig6_All	2034	498.123	471.932	-0.0779235	0.999994	*	0.538555	gi|802717017|ref|XP_012085207.1|/1.3e-164/PREDICTED: uncharacterized protein LOC105644460 [Jatropha curcas] >gi|643713785|gb|KDP26450.1| hypothetical protein JCGZ_17608 [Jatropha curcas]
CL3394.Contig3_All	1165	103.509	86.2606	-0.262984	0.999994	*	0.334737	gi|566170819|ref|XP_006383102.1|/8.9e-97/hypothetical protein POPTR_0005s11560g [Populus trichocarpa] >gi|550338679|gb|ERP60899.1| hypothetical protein POPTR_0005s11560g [Populus trichocarpa]
CL9921.Contig5_All	1263	9.66222	11.9936	0.311834	0.999994	*	0.558523	gi|802554738|ref|XP_012065058.1|/4.6e-107/PREDICTED: uncharacterized protein LOC105628271 [Jatropha curcas]
CL5660.Contig2_All	610	53.3779	53.0252	-0.00956474	0.999994	*	0.974713	gi|255555727|ref|XP_002518899.1|/2.0e-47/PREDICTED: uncharacterized protein LOC8288832 [Ricinus communis] >gi|223541886|gb|EEF43432.1| conserved hypothetical protein [Ricinus communis]
CL8917.Contig2_All	1002	8.15531	14.0439	0.784129	0.999994	*	0.142821	gi|255546491|ref|XP_002514305.1|/8.5e-64/PREDICTED: uncharacterized protein LOC8268850 [Ricinus communis] >gi|223546761|gb|EEF48259.1| conserved hypothetical protein [Ricinus communis]
CL15143.Contig1_All	798	54.7214	48.3384	-0.178937	0.999994	*	0.552306	gi|802539015|ref|XP_012069377.1|/1.9e-42/PREDICTED: uncharacterized protein LOC105631804 [Jatropha curcas] >gi|643740615|gb|KDP46205.1| hypothetical protein JCGZ_10045 [Jatropha curcas]
CL2817.Contig1_All	479	4.92354	6.87315	0.481275	0.999994	*	0.381404	NA
CL10322.Contig8_All	1533	147.607	153.155	0.0532344	0.999994	*	0.804263	gi|590671772|ref|XP_007038424.1|/3.5e-85/Tetratricopeptide repeat-like superfamily protein [Theobroma cacao] >gi|508775669|gb|EOY22925.1| Tetratricopeptide repeat-like superfamily protein [Theobroma cacao]
CL3950.Contig12_All	2216	8.16777	10.4463	0.354975	0.999994	*	0.48736	gi|1000979436|ref|XP_002512973.2|/5.6e-84/PREDICTED: xylulose kinase isoform X1 [Ricinus communis]
CL6242.Contig13_All	2888	15.5036	13.0604	-0.247401	0.999994	*	0.631161	gi|802680898|ref|XP_012082037.1|/8.5e-56/PREDICTED: uncharacterized protein LOC105641988 [Jatropha curcas] >gi|643718015|gb|KDP29371.1| hypothetical protein JCGZ_18292 [Jatropha curcas]
Unigene5252_All	1954	88.6947	69.31	-0.355784	0.999994	*	0.273658	gi|802646257|ref|XP_012079501.1|/1.3e-28/PREDICTED: kinesin-like protein KIF19 [Jatropha curcas] >gi|802646261|ref|XP_012079502.1| PREDICTED: kinesin-like protein KIF19 [Jatropha curcas] >gi|802646265|ref|XP_012079503.1| PREDICTED: kinesin-like protein KIF19 [Jatropha curcas] >gi|643722268|gb|KDP32147.1| hypothetical protein JCGZ_12608 [Jatropha curcas]
Unigene19980_All	1484	15.2765	10.9048	-0.486345	0.999994	*	0.331263	gi|255556693|ref|XP_002519380.1|/5.6e-205/PREDICTED: uncharacterized protein LOC8262637 [Ricinus communis] >gi|223541447|gb|EEF42997.1| ATRAD3, putative [Ricinus communis]
CL3999.Contig11_All	246	0.473513	0.489727	0.0485734	0.999994	*	0.852137	NA
Unigene15801_All	713	249.909	239.183	-0.0632868	0.999994	*	0.703314	NA
CL10908.Contig7_All	1632	25.2414	26.4064	0.0650951	0.999994	*	0.907666	gi|255551422|ref|XP_002516757.1|/7.2e-153/PREDICTED: chloroplastic group IIA intron splicing facilitator CRS1, chloroplastic isoform X1 [Ricinus communis] >gi|1000971947|ref|XP_015573243.1| PREDICTED: chloroplastic group IIA intron splicing facilitator CRS1, chloroplastic isoform X1 [Ricinus communis] >gi|1000971950|ref|XP_015573244.1| PREDICTED: chloroplastic group IIA intron splicing facilitato…
Unigene44384_All	586	1.30451	1.29842	-0.0067494	0.999994	*	0.988843	NA
CL5940.Contig12_All	2046	75.0537	49.1106	-0.61189	0.999994	*	0.0483188	gi|255536937|ref|XP_002509535.1|/6.5e-95/PREDICTED: uridine kinase-like protein 1, chloroplastic [Ricinus communis] >gi|223549434|gb|EEF50922.1| Uracil phosphoribosyltransferase, putative [Ricinus communis]
CL16912.Contig2_All	575	7.10113	6.28492	-0.176155	0.999994	*	0.75351	gi|731424941|ref|XP_010663072.1|/3.7e-19/PREDICTED: probable galactinol--sucrose galactosyltransferase 2 isoform X4 [Vitis vinifera]
Unigene57148_All	231	0.454243	0.537166	0.241906	0.999994	*	0.423598	NA
CL7150.Contig15_All	650	9.20731	8.57214	-0.103125	0.999994	*	0.850607	gi|1000965788|ref|XP_015574833.1|/4.5e-58/PREDICTED: uncharacterized protein LOC8284002 isoform X2 [Ricinus communis]
CL5195.Contig6_All	5687	3409.29	3438.83	0.0124456	0.999994	*	0.924189	gi|802581226|ref|XP_012069600.1|/0.0e+00/PREDICTED: protein TIME FOR COFFEE isoform X3 [Jatropha curcas] >gi|643733209|gb|KDP40156.1| hypothetical protein JCGZ_02154 [Jatropha curcas]
CL9032.Contig3_All	730	9.19045	8.59238	-0.0970768	0.999994	*	0.85342	gi|802770544|ref|XP_012090647.1|/7.7e-06/PREDICTED: ABC transporter F family member 4 isoform X1 [Jatropha curcas]
CL7918.Contig5_All	2909	165.5	171.588	0.0521155	0.999994	*	0.774096	gi|1000948838|ref|XP_015580150.1|/1.6e-235/PREDICTED: pentatricopeptide repeat-containing protein At5g24830 [Ricinus communis] >gi|1000948840|ref|XP_015580151.1| PREDICTED: pentatricopeptide repeat-containing protein At5g24830 [Ricinus communis] >gi|1000948842|ref|XP_015580152.1| PREDICTED: pentatricopeptide repeat-containing protein At5g24830 [Ricinus communis] >gi|1000948844|ref|XP_015580153.1|…
CL5458.Contig15_All	2912	99.6015	133.726	0.425036	0.999994	*	0.126413	gi|802615759|ref|XP_012075305.1|/1.6e-163/PREDICTED: probable mediator of RNA polymerase II transcription subunit 26c isoform X2 [Jatropha curcas]
CL2116.Contig1_All	2204	87.4209	88.2407	0.0134655	0.999994	*	0.95722	gi|1000958634|ref|XP_015576750.1|/2.8e-91/PREDICTED: uncharacterized protein LOC8267228 [Ricinus communis] >gi|1000958636|ref|XP_015576751.1| PREDICTED: uncharacterized protein LOC8267228 [Ricinus communis]
Unigene3556_All	339	3.0797	3.16257	0.0383073	0.999994	*	0.944728	NA
CL9736.Contig1_All	408	1.21159	1.42283	0.231865	0.999994	*	0.563334	NA
CL12255.Contig7_All	2222	415.304	374.657	-0.148598	0.999994	*	0.468451	gi|1000982090|ref|XP_015584297.1|/2.3e-138/PREDICTED: probable 6-phosphogluconolactonase 1 isoform X1 [Ricinus communis]
CL8649.Contig4_All	275	0.475081	0.501011	0.0766668	0.999994	*	0.808892	gi|629079168|gb|KCW45902.1|/4.9e-38/hypothetical protein EUGRSUZ_L00271 [Eucalyptus grandis]
CL2408.Contig7_All	1176	179.924	162.321	-0.148538	0.999994	*	0.446068	gi|802694224|ref|XP_012083114.1|/6.9e-166/PREDICTED: heterogeneous nuclear ribonucleoprotein Q [Jatropha curcas] >gi|643716800|gb|KDP28426.1| hypothetical protein JCGZ_14197 [Jatropha curcas]
CL12708.Contig1_All	2101	656.658	676.898	0.043797	0.999994	*	0.768117	gi|802538739|ref|XP_012068547.1|/5.8e-280/PREDICTED: probable serine/threonine-protein kinase At5g41260 [Jatropha curcas] >gi|643741009|gb|KDP46579.1| hypothetical protein JCGZ_08551 [Jatropha curcas]
CL1114.Contig15_All	1628	6.16055	4.5578	-0.434721	0.999994	*	0.400507	gi|802754451|ref|XP_012088707.1|/2.2e-53/PREDICTED: peptidyl-prolyl cis-trans isomerase FKBP19, chloroplastic [Jatropha curcas] >gi|643708338|gb|KDP23254.1| hypothetical protein JCGZ_23087 [Jatropha curcas]
Unigene55077_All	281	0.788007	0.835723	0.0848161	0.999994	*	0.834048	NA
Unigene40967_All	254	2.99807	3.56457	0.249693	0.999994	*	0.654945	NA
Unigene39072_All	380	1.06395	1.2939	0.282292	0.999994	*	0.548758	NA
CL357.Contig10_All	5254	22.7563	21.7817	-0.0631481	0.999994	*	0.903142	gi|255565087|ref|XP_002523536.1|/8.1e-206/PREDICTED: protein ENHANCED DISEASE RESISTANCE 2-like [Ricinus communis] >gi|223537243|gb|EEF38875.1| lipid binding protein, putative [Ricinus communis]
CL10908.Contig10_All	2990	38.701	18.2152	-1.08723	0.999994	*	0.0186152	gi|802634476|ref|XP_012078016.1|/2.5e-300/PREDICTED: chloroplastic group IIA intron splicing facilitator CRS1, chloroplastic [Jatropha curcas]
CL16772.Contig3_All	306	0.792797	1.18954	0.585378	0.999994	*	0.171732	NA
CL3895.Contig23_All	2022	65.204	53.6486	-0.28142	0.999994	*	0.41211	gi|1000952818|ref|XP_002525611.2|/3.9e-132/PREDICTED: telomerase Cajal body protein 1 isoform X2 [Ricinus communis]
CL8131.Contig2_All	1818	308.404	260.605	-0.242956	0.999994	*	0.176907	gi|1000964633|ref|XP_015575187.1|/1.2e-230/PREDICTED: serine/threonine-protein kinase At5g01020 [Ricinus communis]
CL10446.Contig2_All	595	9.53081	10.3669	0.121308	0.999994	*	0.819019	NA
CL459.Contig2_All	986	13.9692	10.6271	-0.394497	0.999994	*	0.440978	NA
Unigene22250_All	893	18.854	13.0104	-0.535203	0.999994	*	0.278708	gi|1000941948|ref|XP_015582487.1|/7.6e-40/PREDICTED: acetyltransferase NSI [Ricinus communis]
CL16944.Contig2_All	462	7.89014	10.2492	0.377391	0.999994	*	0.492719	NA
CL14664.Contig5_All	914	1.88221	1.70357	-0.143865	0.999994	*	0.727834	gi|255580471|ref|XP_002531061.1|/1.3e-58/PREDICTED: ELL-associated factor 1 [Ricinus communis] >gi|223529356|gb|EEF31322.1| ELL-associated factor, putative [Ricinus communis]
Unigene55511_All	279	0.753162	0.867948	0.20465	0.999994	*	0.573067	NA
Unigene39161_All	929	40.5039	43.3161	0.0968434	0.999994	*	0.825008	gi|566158146|ref|XP_002301307.2|/1.6e-93/cytochrome P450 family protein [Populus trichocarpa] >gi|550345063|gb|EEE80580.2| cytochrome P450 family protein [Populus trichocarpa]
CL16932.Contig2_All	454	10.6649	9.09581	-0.229599	0.999994	*	0.649563	gi|802540357|ref|XP_012076020.1|/8.0e-38/PREDICTED: uncharacterized protein LOC105637209 [Jatropha curcas] >gi|643740245|gb|KDP45917.1| hypothetical protein JCGZ_15477 [Jatropha curcas]
CL12212.Contig4_All	1783	567.324	645.385	0.185985	0.999994	*	0.0998097	gi|643714893|gb|KDP27248.1|/5.1e-136/hypothetical protein JCGZ_19947 [Jatropha curcas]
Unigene50062_All	226	0.152378	0.157948	0.0517996	0.999994	*	0.726393	NA
CL7594.Contig11_All	531	9.53415	8.09932	-0.235303	0.999994	*	0.655508	gi|1000948263|ref|XP_015580333.1|/3.4e-27/PREDICTED: LOW QUALITY PROTEIN: uncharacterized protein LOC8265361 [Ricinus communis]
Unigene15901_All	2036	1127.99	1080.29	-0.0623296	0.999994	*	0.580355	gi|802662738|ref|XP_012081034.1|/1.5e-269/PREDICTED: gamma aminobutyrate transaminase 3, chloroplastic [Jatropha curcas] >gi|643719710|gb|KDP30431.1| hypothetical protein JCGZ_16670 [Jatropha curcas]
CL9233.Contig2_All	933	22.7869	20.2745	-0.16854	0.999994	*	0.706669	gi|255541478|ref|XP_002511803.1|/1.6e-64/PREDICTED: shaggy-related protein kinase epsilon [Ricinus communis] >gi|223548983|gb|EEF50472.1| Glycogen synthase kinase-3 beta, putative [Ricinus communis]
Unigene18141_All	2021	147.424	165.295	0.165074	0.999994	*	0.521721	gi|802581549|ref|XP_012069778.1|/8.6e-164/PREDICTED: protein WVD2-like 1 isoform X1 [Jatropha curcas] >gi|802581551|ref|XP_012069779.1| PREDICTED: protein WVD2-like 1 isoform X1 [Jatropha curcas] >gi|643733338|gb|KDP40285.1| hypothetical protein JCGZ_02283 [Jatropha curcas]
CL891.Contig3_All	1631	21.7979	26.2724	0.269362	0.999994	*	0.544017	gi|802756308|ref|XP_012089009.1|/1.5e-147/PREDICTED: uncharacterized protein LOC105647502 [Jatropha curcas] >gi|802756316|ref|XP_012089010.1| PREDICTED: uncharacterized protein LOC105647502 [Jatropha curcas] >gi|643708561|gb|KDP23477.1| hypothetical protein JCGZ_23310 [Jatropha curcas]
Unigene57292_All	211	1.57866	1.07481	-0.554619	0.999994	*	0.239477	gi|802539848|ref|XP_012073060.1|/5.3e-08/PREDICTED: U4/U6 small nuclear ribonucleoprotein Prp3 [Jatropha curcas] >gi|643740495|gb|KDP46093.1| hypothetical protein JCGZ_06604 [Jatropha curcas]
Unigene13447_All	371	0.912532	0.993523	0.122677	0.999994	*	0.740669	gi|731352365|ref|XP_010687510.1|/2.9e-25/PREDICTED: uncharacterized protein LOC104901618 [Beta vulgaris subsp. vulgaris]
CL10777.Contig4_All	1116	3839.14	3323.53	-0.208067	0.999994	*	0.0482322	gi|802755854|ref|XP_012088939.1|/4.4e-77/PREDICTED: dnaJ homolog subfamily B member 3 [Jatropha curcas] >gi|643708500|gb|KDP23416.1| hypothetical protein JCGZ_23249 [Jatropha curcas]
Unigene31384_All	1057	11.632	13.3814	0.202131	0.999994	*	0.68363	gi|703147940|ref|XP_010109218.1|/1.0e-19/hypothetical protein L484_011840 [Morus notabilis] >gi|587934480|gb|EXC21398.1| hypothetical protein L484_011840 [Morus notabilis]
Unigene49004_All	301	0.333297	0.332468	-0.0035931	0.999994	*	0.987618	gi|596256001|ref|XP_007224790.1|/1.2e-24/hypothetical protein PRUPE_ppa023834mg, partial [Prunus persica] >gi|462421726|gb|EMJ25989.1| hypothetical protein PRUPE_ppa023834mg, partial [Prunus persica]
CL8443.Contig4_All	1201	74.5566	84.3601	0.178224	0.999994	*	0.496899	gi|802634662|ref|XP_012078118.1|/1.6e-109/PREDICTED: alkylated DNA repair protein alkB homolog 8 [Jatropha curcas]
Unigene50931_All	222	0.299757	0.320896	0.098311	0.999994	*	0.624615	NA
Unigene57912_All	214	0.158252	0.164257	0.0537299	0.999994	*	0.721387	NA
CL1333.Contig10_All	1756	171.001	193.139	0.175637	0.999994	*	0.598955	gi|255585808|ref|XP_002533583.1|/1.9e-130/PREDICTED: zinc finger protein 501 [Ricinus communis] >gi|223526542|gb|EEF28801.1| zinc finger protein, putative [Ricinus communis]
CL17500.Contig5_All	4978	574.457	604.224	0.072884	0.999994	*	0.62174	gi|1000950018|ref|XP_015579696.1|/3.6e-232/PREDICTED: TPR repeat-containing protein ZIP4 isoform X1 [Ricinus communis]
Unigene8561_All	1019	14.7164	10.1381	-0.537639	0.999994	*	0.310739	NA
Unigene1839_All	1277	12.0813	9.83199	-0.297224	0.999994	*	0.560185	gi|802771993|ref|XP_012090717.1|/4.1e-71/PREDICTED: uncharacterized protein LOC105648822 [Jatropha curcas]
CL14.Contig1_All	1373	102.475	94.272	-0.120365	0.999994	*	0.600962	gi|255548207|ref|XP_002515160.1|/3.2e-114/PREDICTED: pectin acetylesterase 6 isoform X2 [Ricinus communis] >gi|223545640|gb|EEF47144.1| pectin acetylesterase, putative [Ricinus communis]
Unigene47767_All	281	2.2463	1.75155	-0.358919	0.999994	*	0.448178	NA
CL4797.Contig3_All	6308	959.698	995.967	0.053517	0.999994	*	0.606031	gi|1000985716|ref|XP_015582446.1|/0.0e+00/PREDICTED: LOW QUALITY PROTEIN: probable inactive leucine-rich repeat receptor-like protein kinase At3g03770 [Ricinus communis]
Unigene6833_All	3311	115.989	79.0018	-0.554029	0.999994	*	0.11192	gi|802546817|ref|XP_012087146.1|/0.0e+00/PREDICTED: anaphase-promoting complex subunit 1 [Jatropha curcas]
CL7384.Contig9_All	700	55.889	46.9229	-0.25227	0.999994	*	0.425834	gi|702375881|ref|XP_010062512.1|/3.9e-07/PREDICTED: cytochrome c oxidase assembly protein COX19-like [Eucalyptus grandis]
CL16099.Contig4_All	760	0.175029	0.168227	-0.0571868	0.999994	*	0.712292	NA
CL332.Contig17_All	1701	104.675	99.5645	-0.0722159	0.999994	*	0.805267	gi|1000962145|ref|XP_015575700.1|/1.5e-225/PREDICTED: APO protein 1, chloroplastic [Ricinus communis]
CL17010.Contig2_All	385	0.299757	0.320896	0.098311	0.999994	*	0.624615	gi|1000951275|ref|XP_015579269.1|/2.5e-24/PREDICTED: acid phosphatase 1 [Ricinus communis]
CL8978.Contig4_All	1489	1083	1146.51	0.0822076	0.999994	*	0.516052	gi|802563396|ref|XP_012066875.1|/5.5e-168/PREDICTED: acetylglutamate kinase, chloroplastic [Jatropha curcas] >gi|643735775|gb|KDP42283.1| hypothetical protein JCGZ_01607 [Jatropha curcas]
Unigene43900_All	403	7.06553	6.58641	-0.101307	0.999994	*	0.853918	gi|1000948651|ref|XP_002528080.2|/1.1e-33/PREDICTED: L-Ala-D/L-amino acid epimerase [Ricinus communis]
Unigene27413_All	1299	27.6695	34.6253	0.323527	0.999994	*	0.416921	gi|567183894|ref|XP_006402818.1|/4.1e-42/hypothetical protein EUTSA_v10006049mg [Eutrema salsugineum] >gi|557103917|gb|ESQ44271.1| hypothetical protein EUTSA_v10006049mg [Eutrema salsugineum]
CL3440.Contig15_All	1687	135.063	168.424	0.318463	0.999994	*	0.124095	gi|1000980103|ref|XP_002512907.2|/9.8e-230/PREDICTED: probable metal-nicotianamine transporter YSL6 isoform X2 [Ricinus communis]
Unigene27905_All	949	19.1326	29.1462	0.607275	0.999994	*	0.205327	NA
CL2819.Contig3_All	1007	72.5506	72.8068	0.00508552	0.999994	*	0.986779	NA
CL12140.Contig9_All	3093	214.834	211.456	-0.0228655	0.999994	*	0.91191	gi|255586287|ref|XP_002533795.1|/0.0e+00/PREDICTED: probable apyrase 7 [Ricinus communis] >gi|223526268|gb|EEF28582.1| adenosine diphosphatase, putative [Ricinus communis]
CL15648.Contig1_All	918	22.6721	21.4017	-0.0831919	0.999994	*	0.845324	gi|255543707|ref|XP_002512916.1|/4.6e-64/PREDICTED: syntaxin-112 [Ricinus communis] >gi|1000979750|ref|XP_015570815.1| PREDICTED: syntaxin-112 [Ricinus communis] >gi|223547927|gb|EEF49419.1| syntaxin, putative [Ricinus communis]
Unigene28091_All	1507	5.92827	7.43546	0.326811	0.999994	*	0.485926	gi|590564044|ref|XP_007009548.1|/3.3e-128/Sulfate transporter 4.1 isoform 1 [Theobroma cacao] >gi|508726461|gb|EOY18358.1| Sulfate transporter 4.1 isoform 1 [Theobroma cacao]
Unigene43651_All	925	10.8055	14.0308	0.376823	0.999994	*	0.441914	NA
CL8941.Contig1_All	2130	309.107	351.598	0.18582	0.999994	*	0.224428	gi|743872143|ref|XP_011034059.1|/1.9e-214/PREDICTED: uncharacterized protein LOC105132329 [Populus euphratica]
Unigene15135_All	833	47.0201	36.669	-0.358716	0.999994	*	0.382593	gi|255545090|ref|XP_002513606.1|/1.1e-67/PREDICTED: ABC transporter C family member 10 [Ricinus communis] >gi|223547514|gb|EEF49009.1| multidrug resistance-associated protein 1, 3 (mrp1, 3), abc-transoprter, putative [Ricinus communis]
Unigene31331_All	332	2.64905	2.63421	-0.00810373	0.999994	*	0.988282	NA
CL16524.Contig2_All	1450	317.066	296.811	-0.0952382	0.999994	*	0.652414	gi|255541882|ref|XP_002512005.1|/6.5e-174/PREDICTED: calcium sensing receptor, chloroplastic [Ricinus communis] >gi|223549185|gb|EEF50674.1| conserved hypothetical protein [Ricinus communis]
CL10250.Contig2_All	1477	100.733	83.4157	-0.272145	0.999994	*	0.363449	NA
CL1845.Contig2_All	1808	11.8428	10.5828	-0.162282	0.999994	*	0.635058	gi|802682415|ref|XP_012082246.1|/2.8e-105/PREDICTED: uncharacterized protein LOC105642145 isoform X1 [Jatropha curcas] >gi|643717607|gb|KDP29050.1| hypothetical protein JCGZ_16439 [Jatropha curcas]
Unigene34898_All	576	1.4057	1.1641	-0.272077	0.999994	*	0.532652	gi|224139604|ref|XP_002323190.1|/4.2e-23/hypothetical protein POPTR_0016s02300g [Populus trichocarpa] >gi|566208264|ref|XP_006373656.1| hypothetical protein POPTR_0016s02300g [Populus trichocarpa] >gi|222867820|gb|EEF04951.1| hypothetical protein POPTR_0016s02300g [Populus trichocarpa] >gi|550320641|gb|ERP51453.1| hypothetical protein POPTR_0016s02300g [Populus trichocarpa]
Unigene8697_All	310	3.09562	3.31531	0.0989167	0.999994	*	0.855758	NA
CL13610.Contig4_All	1053	1067.29	1166.8	0.1286	0.999994	*	0.263127	gi|255560558|ref|XP_002521293.1|/3.5e-100/PREDICTED: nascent polypeptide-associated complex subunit alpha-like protein 2 [Ricinus communis] >gi|223539478|gb|EEF41067.1| nascent polypeptide associated complex alpha subunit, putative [Ricinus communis]
CL2073.Contig3_All	219	2.08589	2.19496	0.0735264	0.999994	*	0.893002	NA
CL13118.Contig4_All	427	11.2696	11.1335	-0.017533	0.999994	*	0.97201	gi|802666641|ref|XP_012081249.1|/2.4e-15/PREDICTED: endochitinase A-like [Jatropha curcas]
CL5358.Contig2_All	362	0.152378	0.157948	0.0517996	0.999994	*	0.726393	NA
Unigene28674_All	406	2.65527	2.91459	0.134434	0.999994	*	0.794802	NA
CL2486.Contig2_All	1148	91.88	103.926	0.177734	0.999994	*	0.523691	gi|1000976582|ref|XP_002514192.2|/3.6e-82/PREDICTED: NAC domain-containing protein 8 [Ricinus communis]
CL9606.Contig1_All	2091	785.372	879.935	0.16402	0.999994	*	0.204557	gi|255583974|ref|XP_002532733.1|/0.0e+00/PREDICTED: galacturonosyltransferase 8 [Ricinus communis] >gi|223527510|gb|EEF29635.1| Glycosyltransferase QUASIMODO1, putative [Ricinus communis]
CL10442.Contig7_All	1073	29.6286	23.5524	-0.331118	0.999994	*	0.469285	gi|566179535|ref|XP_002310517.2|/1.5e-103/glycoside hydrolase family 28 family protein [Populus trichocarpa] >gi|550334102|gb|EEE90967.2| glycoside hydrolase family 28 family protein [Populus trichocarpa]
Unigene31115_All	670	5.3598	8.94893	0.739534	0.999994	*	0.18539	gi|743911622|ref|XP_010999676.1|/7.1e-14/PREDICTED: calcium-dependent protein kinase SK5 [Populus euphratica]
CL1475.Contig2_All	1937	50.9426	47.1382	-0.111978	0.999994	*	0.79372	gi|802546748|ref|XP_012086769.1|/5.9e-154/PREDICTED: uncharacterized protein LOC105645707 [Jatropha curcas]
CL12275.Contig1_All	1788	484.838	459.653	-0.0769561	0.999994	*	0.671152	gi|1000962633|ref|XP_015575619.1|/4.4e-156/PREDICTED: zinc finger protein CONSTANS-LIKE 13 [Ricinus communis] >gi|1000962636|ref|XP_015575620.1| PREDICTED: zinc finger protein CONSTANS-LIKE 13 [Ricinus communis] >gi|1000962638|ref|XP_015575621.1| PREDICTED: zinc finger protein CONSTANS-LIKE 13 [Ricinus communis]
CL2676.Contig5_All	3383	37.1517	38.58	0.0544236	0.999994	*	0.922522	gi|802588379|ref|XP_012070855.1|/1.9e-269/PREDICTED: DNA mismatch repair protein MSH5 [Jatropha curcas]
Unigene56037_All	234	1.4934	1.13999	-0.389586	0.999994	*	0.423226	NA
CL7182.Contig6_All	1647	27.964	23.7365	-0.236467	0.999994	*	0.550236	gi|1000942384|ref|XP_015582296.1|/3.9e-66/PREDICTED: protein CHAPERONE-LIKE PROTEIN OF POR1, chloroplastic [Ricinus communis] >gi|1000942386|ref|XP_015582297.1| PREDICTED: protein CHAPERONE-LIKE PROTEIN OF POR1, chloroplastic [Ricinus communis]
Unigene7608_All	568	11.9296	15.3865	0.367121	0.999994	*	0.449987	NA
Unigene42914_All	610	7.36625	5.52973	-0.413722	0.999994	*	0.457683	gi|823206892|ref|XP_012437201.1|/4.0e-16/PREDICTED: nodulation receptor kinase-like [Gossypium raimondii] >gi|763781748|gb|KJB48819.1| hypothetical protein B456_008G088500 [Gossypium raimondii]
Unigene46561_All	214	1.27742	1.40047	0.132681	0.999994	*	0.765968	NA
CL4148.Contig5_All	1288	2.25255	2.43547	0.112637	0.999994	*	0.756022	gi|802624120|ref|XP_012076323.1|/3.1e-127/PREDICTED: replication protein A 32 kDa subunit A isoform X1 [Jatropha curcas]
Unigene16800_All	351	1.77569	2.83084	0.672851	0.999994	*	0.217697	NA
CL15437.Contig2_All	672	40.2691	36.6308	-0.136616	0.999994	*	0.701063	gi|255581494|ref|XP_002531553.1|/2.2e-39/PREDICTED: high-light-induced protein, chloroplastic [Ricinus communis] >gi|223528814|gb|EEF30819.1| OHP, putative [Ricinus communis]
CL11424.Contig1_All	308	2.88582	2.74827	-0.0704546	0.999994	*	0.898686	gi|802546740|ref|XP_012086725.1|/6.1e-13/PREDICTED: uncharacterized protein LOC105645673 isoform X1 [Jatropha curcas] >gi|802546742|ref|XP_012086733.1| PREDICTED: uncharacterized protein LOC105645673 isoform X2 [Jatropha curcas]
CL9827.Contig2_All	3757	121.959	136.645	0.164035	0.999994	*	0.471135	gi|802657290|ref|XP_012080571.1|/5.1e-61/PREDICTED: uncharacterized protein LOC105640788 [Jatropha curcas]
CL13905.Contig1_All	1224	599.576	583.427	-0.0393906	0.999994	*	0.775839	gi|743793820|ref|XP_011048191.1|/1.6e-101/PREDICTED: protein RER1A-like [Populus euphratica]
Unigene18355_All	462	45.6187	44.7465	-0.0278475	0.999994	*	0.928373	gi|802660022|ref|XP_012080912.1|/5.3e-53/PREDICTED: protein CHROMATIN REMODELING 4 isoform X3 [Jatropha curcas]
Unigene10035_All	2591	1.31301	1.30132	-0.0128935	0.999994	*	0.968787	gi|802635290|ref|XP_012078202.1|/1.4e-139/PREDICTED: prolyl-tRNA synthetase associated domain-containing protein 1 [Jatropha curcas] >gi|643723175|gb|KDP32780.1| hypothetical protein JCGZ_12072 [Jatropha curcas]
CL6708.Contig6_All	1565	19.6681	16.0755	-0.290993	0.999994	*	0.590111	gi|802638344|ref|XP_012078363.1|/2.6e-75/PREDICTED: F-box/FBD/LRR-repeat protein At3g26920-like [Jatropha curcas]
CL2631.Contig6_All	951	28.9232	17.7691	-0.702857	0.999994	*	0.101769	gi|1000969778|ref|XP_002517410.2|/1.2e-94/PREDICTED: protein CREG1 [Ricinus communis]
CL447.Contig12_All	1619	24.013	35.1314	0.548945	0.999994	*	0.324972	gi|255565041|ref|XP_002523513.1|/2.1e-152/PREDICTED: protein ABHD17B [Ricinus communis] >gi|223537220|gb|EEF38852.1| Protein bem46, putative [Ricinus communis]
CL8627.Contig4_All	359	37.5252	36.9459	-0.0224476	0.999994	*	0.954053	NA
Unigene4337_All	1498	97.6999	97.0776	-0.00921818	0.999994	*	0.969187	gi|697131640|ref|XP_009619874.1|/3.1e-70/PREDICTED: uncharacterized protein LOC104111818 [Nicotiana tomentosiformis] >gi|697131642|ref|XP_009619875.1| PREDICTED: uncharacterized protein LOC104111818 [Nicotiana tomentosiformis] >gi|697131644|ref|XP_009619876.1| PREDICTED: uncharacterized protein LOC104111818 [Nicotiana tomentosiformis] >gi|697131646|ref|XP_009619877.1| PREDICTED: uncharacterized p…
Unigene38499_All	512	5.91401	5.60704	-0.0768963	0.999994	*	0.888815	NA
CL2470.Contig13_All	1631	648.314	480.796	-0.431268	0.999994	*	0.0551413	gi|255566131|ref|XP_002524053.1|/1.9e-177/PREDICTED: BEL1-like homeodomain protein 1 [Ricinus communis] >gi|223536621|gb|EEF38263.1| bel1 homeotic protein, putative [Ricinus communis]
Unigene17277_All	227	1.08835	1.12375	0.0461788	0.999994	*	0.902395	NA
CL762.Contig17_All	4198	92.5044	109.188	0.23922	0.999994	*	0.392002	gi|255583456|ref|XP_002532487.1|/0.0e+00/PREDICTED: trafficking protein particle complex subunit 11 isoform X1 [Ricinus communis] >gi|223527812|gb|EEF29911.1| conserved hypothetical protein [Ricinus communis]
CL16667.Contig1_All	296	1.96232	1.95401	-0.00612561	0.999994	*	0.990464	NA
CL9754.Contig14_All	1659	2.46837	2.63443	0.0939329	0.999994	*	0.855964	gi|802687951|ref|XP_012082518.1|/3.9e-207/PREDICTED: polyadenylate-binding protein 7 isoform X1 [Jatropha curcas] >gi|643717775|gb|KDP29218.1| hypothetical protein JCGZ_16607 [Jatropha curcas]
CL11686.Contig2_All	520	1.16892	0.887272	-0.397727	0.999994	*	0.281453	gi|703063612|ref|XP_010087000.1|/7.9e-29/putative inositol transporter 2 [Morus notabilis] >gi|587834653|gb|EXB25440.1| putative inositol transporter 2 [Morus notabilis]
Unigene24954_All	366	0.720019	0.883634	0.295414	0.999994	*	0.476186	NA
Unigene3845_All	269	0.169747	0.176644	0.0574632	0.999994	*	0.711961	NA
CL17270.Contig1_All	2446	27.3718	27.88	0.0265404	0.999994	*	0.962264	gi|747052768|ref|XP_011072512.1|/1.6e-196/PREDICTED: transmembrane 9 superfamily member 7 [Sesamum indicum]
CL9194.Contig3_All	3252	5775.76	5746.52	-0.00732209	0.999994	*	0.945098	gi|255581663|ref|XP_002531635.1|/0.0e+00/PREDICTED: alpha-xylosidase 1 [Ricinus communis] >gi|223528753|gb|EEF30763.1| alpha-glucosidase, putative [Ricinus communis]
CL5885.Contig12_All	886	0.443159	0.48782	0.138524	0.999994	*	0.556302	gi|566157052|ref|XP_006386390.1|/8.1e-42/hypothetical protein POPTR_0002s09150g [Populus trichocarpa] >gi|550344612|gb|ERP64187.1| hypothetical protein POPTR_0002s09150g [Populus trichocarpa]
CL8551.Contig4_All	4499	700.029	725.897	0.0523501	0.999994	*	0.692855	gi|802639559|ref|XP_012078438.1|/0.0e+00/PREDICTED: uncharacterized protein LOC105639103 [Jatropha curcas] >gi|643722880|gb|KDP32577.1| hypothetical protein JCGZ_13127 [Jatropha curcas]
CL3169.Contig7_All	1566	15.9322	17.9626	0.173055	0.999994	*	0.735739	gi|590642102|ref|XP_007030420.1|/3.1e-177/Threonine aldolase 1 isoform 1 [Theobroma cacao] >gi|590642105|ref|XP_007030421.1| Threonine aldolase 1 isoform 1 [Theobroma cacao] >gi|508719025|gb|EOY10922.1| Threonine aldolase 1 isoform 1 [Theobroma cacao] >gi|508719026|gb|EOY10923.1| Threonine aldolase 1 isoform 1 [Theobroma cacao]
CL15500.Contig3_All	851	5.35286	5.50834	0.0413071	0.999994	*	0.940739	gi|255561026|ref|XP_002521525.1|/1.6e-42/PREDICTED: transcription factor bHLH110 [Ricinus communis] >gi|223539203|gb|EEF40796.1| conserved hypothetical protein [Ricinus communis]
CL2138.Contig14_All	2264	11.5124	13.4816	0.227809	0.999994	*	0.51244	gi|802640825|ref|XP_012079025.1|/0.0e+00/PREDICTED: translation factor GUF1 homolog, organellar chromatophore [Jatropha curcas]
CL941.Contig27_All	2489	3.78631	2.72284	-0.475677	0.999994	*	0.225814	gi|802786791|ref|XP_012091759.1|/1.1e-208/PREDICTED: uncharacterized protein LOC105649658 [Jatropha curcas]
CL705.Contig30_All	1646	61.6111	67.8797	0.139789	0.999994	*	0.726901	gi|802603871|ref|XP_012073315.1|/1.2e-59/PREDICTED: peptidyl-prolyl cis-trans isomerase PASTICCINO1 isoform X2 [Jatropha curcas]
Unigene43950_All	408	2.49773	2.35089	-0.087411	0.999994	*	0.871749	NA
CL9198.Contig4_All	1105	38.9594	38.681	-0.0103462	0.999994	*	0.975194	gi|566191192|ref|XP_006378573.1|/2.9e-33/hypothetical protein POPTR_0010s16670g [Populus trichocarpa] >gi|550329963|gb|ERP56370.1| hypothetical protein POPTR_0010s16670g [Populus trichocarpa]
CL10497.Contig4_All	1846	13.4601	9.83289	-0.452997	0.999994	*	0.402939	gi|802716184|ref|XP_012084912.1|/2.4e-152/PREDICTED: ABSCISIC ACID-INSENSITIVE 5-like protein 2 [Jatropha curcas]
CL17527.Contig4_All	3300	25.8911	19.1923	-0.431928	0.999994	*	0.370683	gi|1000973427|ref|XP_015572778.1|/2.6e-178/PREDICTED: probable LRR receptor-like serine/threonine-protein kinase At1g05700 isoform X1 [Ricinus communis]
Unigene20318_All	360	5.72592	5.32376	-0.105061	0.999994	*	0.851438	NA
CL7878.Contig5_All	1084	21.926	28.799	0.393376	0.999994	*	0.466174	gi|1000953439|ref|XP_002525287.2|/6.2e-68/PREDICTED: uncharacterized protein LOC8283380 [Ricinus communis]
Unigene38812_All	293	4.90331	5.54401	0.177174	0.999994	*	0.750796	NA
CL5311.Contig1_All	1445	139.246	157.772	0.180207	0.999994	*	0.424204	gi|255580047|ref|XP_002530857.1|/1.7e-161/PREDICTED: dolichyl-phosphate beta-glucosyltransferase [Ricinus communis] >gi|223529581|gb|EEF31531.1| Dolichyl-phosphate beta-glucosyltransferase, putative [Ricinus communis]
Unigene37399_All	4950	39.328	47.928	0.285314	0.999994	*	0.456881	gi|802686853|ref|XP_012082413.1|/0.0e+00/PREDICTED: TSL-kinase interacting protein 1 [Jatropha curcas] >gi|643717710|gb|KDP29153.1| hypothetical protein JCGZ_16542 [Jatropha curcas]
CL2261.Contig5_All	2903	147.075	147.65	0.00562691	0.999994	*	0.980109	gi|802621313|ref|XP_012075937.1|/1.6e-200/PREDICTED: uncharacterized protein LOC105637143 [Jatropha curcas] >gi|802621315|ref|XP_012075938.1| PREDICTED: uncharacterized protein LOC105637143 [Jatropha curcas] >gi|802621317|ref|XP_012075939.1| PREDICTED: uncharacterized protein LOC105637143 [Jatropha curcas] >gi|802621320|ref|XP_012075940.1| PREDICTED: uncharacterized protein LOC105637143 [Jatropha…
CL712.Contig3_All	2431	91.0439	90.9722	-0.00113636	0.999994	*	0.997618	gi|802797333|ref|XP_012092994.1|/9.1e-136/PREDICTED: aluminum-activated malate transporter 9-like [Jatropha curcas] >gi|643686940|gb|KDP20105.1| hypothetical protein JCGZ_05874 [Jatropha curcas]
CL1686.Contig4_All	448	0.152378	0.157948	0.0517996	0.999994	*	0.726393	gi|567892621|ref|XP_006438831.1|/1.0e-29/hypothetical protein CICLE_v10032710mg [Citrus clementina] >gi|568858992|ref|XP_006483027.1| PREDICTED: somatic embryogenesis receptor kinase 2 [Citrus sinensis] >gi|557541027|gb|ESR52071.1| hypothetical protein CICLE_v10032710mg [Citrus clementina] >gi|641864457|gb|KDO83143.1| hypothetical protein CISIN_1g027850mg [Citrus sinensis]
Unigene49084_All	254	0.654899	0.650927	-0.00877593	0.999994	*	0.975225	NA
Unigene41061_All	358	1.50869	1.16077	-0.378221	0.999994	*	0.436925	NA
Unigene34995_All	1082	50.0501	60.4654	0.272738	0.999994	*	0.386058	gi|802558845|ref|XP_012065858.1|/1.2e-103/PREDICTED: cell division control protein 2 homolog A isoform X2 [Jatropha curcas] >gi|802558847|ref|XP_012065859.1| PREDICTED: cell division control protein 2 homolog A isoform X2 [Jatropha curcas]
CL4022.Contig7_All	1693	377.821	420.411	0.1541	0.999994	*	0.351256	gi|802626907|ref|XP_012076465.1|/1.8e-127/PREDICTED: probable receptor-like protein kinase At1g80640 [Jatropha curcas] >gi|643724341|gb|KDP33542.1| hypothetical protein JCGZ_07113 [Jatropha curcas]
CL2664.Contig18_All	3268	87.4887	82.4448	-0.0856668	0.999994	*	0.771971	gi|802688585|ref|XP_012082698.1|/3.4e-138/PREDICTED: peroxisome biogenesis protein 6 [Jatropha curcas] >gi|643716479|gb|KDP28105.1| hypothetical protein JCGZ_13876 [Jatropha curcas]
CL10639.Contig2_All	1284	136.947	134.778	-0.0230317	0.999994	*	0.941032	gi|255539068|ref|XP_002510599.1|/9.4e-132/PREDICTED: thioredoxin-like protein CDSP32, chloroplastic [Ricinus communis] >gi|223551300|gb|EEF52786.1| conserved hypothetical protein [Ricinus communis]
Unigene28201_All	519	4.37652	5.27562	0.269555	0.999994	*	0.630737	NA
Unigene37489_All	1010	17.7984	15.6055	-0.189696	0.999994	*	0.683367	gi|255538318|ref|XP_002510224.1|/3.9e-08/PREDICTED: protein TIC 22, chloroplastic [Ricinus communis] >gi|223550925|gb|EEF52411.1| protein translocase, putative [Ricinus communis]
Unigene17270_All	267	1.32066	0.960402	-0.459545	0.999994	*	0.308928	NA
CL998.Contig9_All	3345	500.066	591.092	0.241264	0.999994	*	0.206894	gi|1000949377|ref|XP_002527676.2|/3.7e-220/PREDICTED: ubiquitin carboxyl-terminal hydrolase 20 [Ricinus communis]
CL1607.Contig5_All	1280	11.395	11.6168	0.0278191	0.999994	*	0.955788	NA
Unigene16985_All	276	1.33702	1.33112	-0.00638232	0.999994	*	0.989943	NA
Unigene4892_All	2899	85.5982	107.585	0.329824	0.999994	*	0.207407	gi|802769551|ref|XP_012090388.1|/6.5e-165/PREDICTED: cleavage and polyadenylation specificity factor subunit 1 [Jatropha curcas] >gi|643706250|gb|KDP22382.1| hypothetical protein JCGZ_26213 [Jatropha curcas]
CL16671.Contig2_All	1717	46.2948	46.0343	-0.00814108	0.999994	*	0.986805	gi|1000955252|ref|XP_015577932.1|/4.8e-91/PREDICTED: inner centromere protein A isoform X1 [Ricinus communis]
CL9269.Contig3_All	6985	451.128	420.693	-0.10077	0.999994	*	0.464246	gi|1000973201|ref|XP_015572936.1|/0.0e+00/PREDICTED: brefeldin A-inhibited guanine nucleotide-exchange protein 5 [Ricinus communis]
Unigene22461_All	839	6.72389	8.37903	0.317488	0.999994	*	0.548654	NA
CL2211.Contig6_All	2040	146.524	89.4773	-0.711547	0.999994	*	0.0611147	gi|763756985|gb|KJB24316.1|/2.9e-26/hypothetical protein B456_004G139100, partial [Gossypium raimondii]
Unigene25766_All	3528	106.67	101.828	-0.067017	0.999994	*	0.800742	gi|802787142|ref|XP_012091849.1|/0.0e+00/PREDICTED: probable LRR receptor-like serine/threonine-protein kinase RFK1 isoform X1 [Jatropha curcas]
CL86.Contig4_All	1569	232.084	249.156	0.102404	0.999994	*	0.7037	gi|1000986442|ref|XP_015574958.1|/3.8e-119/PREDICTED: 1,4-alpha-glucan-branching enzyme, chloroplastic/amyloplastic [Ricinus communis]
Unigene35192_All	1076	10.7949	11.4364	0.0832882	0.999994	*	0.870729	gi|700254352|gb|AIU48797.1|/7.8e-15/nitrilase/cyanide hydratase and apolipoprotein N-acyltransferase family protein, partial [Houttuynia cordata]
CL2229.Contig2_All	1944	111.249	114.187	0.0376158	0.999994	*	0.868596	gi|255561090|ref|XP_002521557.1|/5.3e-86/PREDICTED: soluble inorganic pyrophosphatase [Ricinus communis] >gi|1000960060|ref|XP_015576223.1| PREDICTED: soluble inorganic pyrophosphatase [Ricinus communis] >gi|223539235|gb|EEF40828.1| inorganic pyrophosphatase, putative [Ricinus communis]
CL50.Contig157_All	2511	79.7264	91.7128	0.202066	0.999994	*	0.44463	gi|743818208|ref|XP_011020601.1|/2.5e-19/PREDICTED: ABC transporter C family member 13 isoform X2 [Populus euphratica]
CL6637.Contig5_All	2092	54.4724	34.1092	-0.675365	0.999994	*	0.0974963	gi|802755088|ref|XP_012088818.1|/3.3e-126/PREDICTED: aspartic proteinase-like [Jatropha curcas]
Unigene8608_All	1002	10.6545	5.96571	-0.836693	0.999994	*	0.134589	gi|645272373|ref|XP_008241365.1|/4.6e-17/PREDICTED: protein SHOOT GRAVITROPISM 6 [Prunus mume]
Unigene57259_All	267	1.04525	1.26483	0.275092	0.999994	*	0.558514	gi|802687366|ref|XP_012082436.1|/4.4e-20/PREDICTED: thioredoxin-like 3-3 [Jatropha curcas] >gi|643717726|gb|KDP29169.1| hypothetical protein JCGZ_16558 [Jatropha curcas]
CL1667.Contig2_All	466	2.91402	2.33448	-0.319908	0.999994	*	0.563297	NA
Unigene18831_All	426	3.18735	3.01783	-0.0788474	0.999994	*	0.886299	NA
Unigene41899_All	2390	137.887	162.117	0.233556	0.999994	*	0.306438	gi|1000955603|ref|XP_015577826.1|/7.3e-239/PREDICTED: myosin-binding protein 7 [Ricinus communis] >gi|1000955605|ref|XP_015577827.1| PREDICTED: myosin-binding protein 7 [Ricinus communis] >gi|1000955608|ref|XP_015577828.1| PREDICTED: myosin-binding protein 7 [Ricinus communis]
Unigene34487_All	369	2.13107	1.87717	-0.183015	0.999994	*	0.731854	NA
CL1276.Contig10_All	1525	6.05927	11.4083	0.912865	0.999994	*	0.0981948	gi|1000955647|ref|XP_015577729.1|/1.6e-117/PREDICTED: uncharacterized protein LOC8284309 isoform X2 [Ricinus communis]
Unigene1222_All	679	16.7031	24.6027	0.558698	0.999994	*	0.188539	gi|590598654|ref|XP_007018960.1|/9.0e-25/OSBP(oxysterol binding protein)-related protein 1C isoform 1 [Theobroma cacao] >gi|508724288|gb|EOY16185.1| OSBP(oxysterol binding protein)-related protein 1C isoform 1 [Theobroma cacao]
CL11733.Contig2_All	900	133.572	128.752	-0.0530247	0.999994	*	0.808739	gi|255540631|ref|XP_002511380.1|/6.9e-81/PREDICTED: uncharacterized protein LOC8288987 isoform X2 [Ricinus communis] >gi|223550495|gb|EEF51982.1| conserved hypothetical protein [Ricinus communis]
Unigene8936_All	714	2.17775	1.92653	-0.176833	0.999994	*	0.666428	gi|743936441|ref|XP_011012610.1|/3.1e-28/PREDICTED: COP9 signalosome complex subunit 4 [Populus euphratica]
CL3401.Contig8_All	877	38.9759	35.6623	-0.128183	0.999994	*	0.71259	NA
CL2638.Contig4_All	3832	199.261	214.674	0.107488	0.999994	*	0.62072	gi|802576729|ref|XP_012068875.1|/0.0e+00/PREDICTED: exportin-T [Jatropha curcas] >gi|643733851|gb|KDP40694.1| hypothetical protein JCGZ_24693 [Jatropha curcas]
CL4969.Contig1_All	1097	581.906	620.096	0.0917044	0.999994	*	0.606258	gi|567914791|ref|XP_006449709.1|/2.1e-172/hypothetical protein CICLE_v10015440mg [Citrus clementina] >gi|557552320|gb|ESR62949.1| hypothetical protein CICLE_v10015440mg [Citrus clementina]
CL1462.Contig10_All	2843	412.979	318.865	-0.373125	0.999994	*	0.0470218	gi|255554483|ref|XP_002518280.1|/7.7e-227/PREDICTED: probable serine/threonine-protein kinase WNK4 isoform X2 [Ricinus communis] >gi|223542500|gb|EEF44040.1| kinase, putative [Ricinus communis]
CL3232.Contig11_All	2458	34.9181	30.3266	-0.20339	0.999994	*	0.60763	gi|255543513|ref|XP_002512819.1|/2.0e-90/PREDICTED: proline-rich receptor-like protein kinase PERK8 isoform X1 [Ricinus communis] >gi|1000979984|ref|XP_015570906.1| PREDICTED: proline-rich receptor-like protein kinase PERK8 isoform X1 [Ricinus communis] >gi|223547830|gb|EEF49322.1| serine/threonine protein kinase, putative [Ricinus communis]
CL12634.Contig2_All	219	1.68228	1.55	-0.118148	0.999994	*	0.79267	NA
CL10857.Contig3_All	1541	131.033	154.61	0.2387	0.999994	*	0.261404	gi|802787597|ref|XP_012091968.1|/3.5e-157/PREDICTED: dnaJ homolog subfamily B member 1 [Jatropha curcas] >gi|643704181|gb|KDP21245.1| hypothetical protein JCGZ_21716 [Jatropha curcas]
CL15929.Contig2_All	1263	17.9501	12.4843	-0.523878	0.999994	*	0.257307	gi|802735041|ref|XP_012086767.1|/5.9e-62/PREDICTED: CMP-sialic acid transporter 1 isoform X2 [Jatropha curcas]
Unigene17380_All	265	2.3319	1.94959	-0.258333	0.999994	*	0.633045	NA
CL15619.Contig1_All	1536	25.101	23.8428	-0.0741908	0.999994	*	0.858621	gi|223531761|gb|EEF33581.1|/3.1e-174/ubiquitin ligase protein cop1, putative [Ricinus communis]
Unigene47702_All	916	58.2082	44.8887	-0.374872	0.999994	*	0.239448	gi|802567215|ref|XP_012067694.1|/8.1e-130/PREDICTED: uncharacterized protein At1g04910 isoform X2 [Jatropha curcas] >gi|643734568|gb|KDP41238.1| hypothetical protein JCGZ_15645 [Jatropha curcas]
CL698.Contig2_All	1740	14.2952	19.4619	0.445124	0.999994	*	0.382592	gi|802607454|ref|XP_012073812.1|/2.5e-151/PREDICTED: transcription factor E2FC isoform X1 [Jatropha curcas]
CL5556.Contig2_All	1838	9.65102	13.6165	0.4966	0.999994	*	0.375108	gi|255575072|ref|XP_002528441.1|/3.8e-203/PREDICTED: ACT domain-containing protein ACR9 [Ricinus communis] >gi|223532117|gb|EEF33924.1| amino acid binding protein, putative [Ricinus communis]
Unigene41843_All	2481	18.5719	21.3002	0.197745	0.999994	*	0.66917	gi|326909402|ref|YP_004327671.1|/2.6e-37/acetyl-CoA carboxylase beta subunit [Hevea brasiliensis] >gi|308523516|gb|ADO33566.1| acetyl-CoA carboxylase beta subunit [Hevea brasiliensis]
CL6769.Contig6_All	1603	82.2073	69.0946	-0.250692	0.999994	*	0.436828	gi|1000943873|ref|XP_015581830.1|/4.6e-144/PREDICTED: uncharacterized protein LOC8267106 isoform X1 [Ricinus communis]
Unigene8555_All	1553	13.2483	4.40331	-1.58914	0.832988	*	0.00435798	gi|802621586|ref|XP_012076051.1|/1.3e-127/PREDICTED: kinesin-related protein 4 [Jatropha curcas] >gi|643725410|gb|KDP34477.1| hypothetical protein JCGZ_12760 [Jatropha curcas]
CL17471.Contig30_All	2596	27.7527	33.2687	0.261536	0.999994	*	0.542564	gi|802744143|ref|XP_012087435.1|/2.9e-204/PREDICTED: protein EMSY-LIKE 3 isoform X1 [Jatropha curcas]
CL12764.Contig2_All	2795	42.719	32.0915	-0.412684	0.999994	*	0.273846	gi|802555609|ref|XP_012065532.1|/1.3e-231/PREDICTED: protein gamma response 1 isoform X1 [Jatropha curcas] >gi|643737336|gb|KDP43448.1| hypothetical protein JCGZ_16735 [Jatropha curcas]
Unigene35339_All	505	0.864371	0.827685	-0.0625689	0.999994	*	0.861887	NA
CL3603.Contig3_All	2735	72.0493	71.7381	-0.00624349	0.999994	*	0.981189	gi|802545473|ref|XP_012083825.1|/4.0e-188/PREDICTED: uncharacterized protein LOC105643334 [Jatropha curcas]
Unigene4875_All	876	2.29596	2.27578	-0.0127365	0.999994	*	0.981242	NA
Unigene47003_All	658	18.8539	22.7294	0.26969	0.999994	*	0.542429	gi|802682151|ref|XP_012082211.1|/1.2e-69/PREDICTED: myb family transcription factor APL-like [Jatropha curcas] >gi|643717582|gb|KDP29025.1| hypothetical protein JCGZ_16414 [Jatropha curcas]
CL13028.Contig4_All	1111	53.4596	44.5427	-0.263261	0.999994	*	0.416522	NA
Unigene12003_All	428	4.23408	4.1901	-0.0150643	0.999994	*	0.978588	NA
Unigene4947_All	998	16.6192	11.6382	-0.513978	0.999994	*	0.303832	gi|1000973849|ref|XP_015572745.1|/7.0e-10/PREDICTED: DNA repair protein XRCC2 homolog [Ricinus communis]
CL8256.Contig4_All	891	37.5631	25.3429	-0.567736	0.999994	*	0.174429	NA
CL6223.Contig16_All	980	7.56467	6.54086	-0.209796	0.999994	*	0.702451	NA
Unigene57708_All	205	0.713924	0.637016	-0.164441	0.999994	*	0.635852	NA
Unigene41080_All	316	0.794187	0.822635	0.0507734	0.999994	*	0.885594	NA
CL15539.Contig2_All	866	10.0886	10.3993	0.0437632	0.999994	*	0.931298	gi|1000984704|ref|XP_002510880.2|/2.3e-86/PREDICTED: transcription factor bHLH36 [Ricinus communis]
CL7452.Contig1_All	365	75.1879	72.8368	-0.0458327	0.999994	*	0.894483	gi|802550594|ref|XP_012093065.1|/2.8e-17/PREDICTED: uncharacterized protein LOC105650729 isoform X3 [Jatropha curcas]
Unigene15035_All	1486	34.3749	33.2633	-0.0474235	0.999994	*	0.901029	gi|778673520|ref|XP_011650010.1|/3.7e-47/PREDICTED: thioredoxin domain-containing protein 9 homolog [Cucumis sativus] >gi|700208142|gb|KGN63261.1| hypothetical protein Csa_2G418960 [Cucumis sativus]
CL16873.Contig24_All	2234	2.12453	2.84069	0.419094	0.999994	*	0.263987	gi|255557645|ref|XP_002519852.1|/3.5e-73/PREDICTED: protein LOW PSII ACCUMULATION 3, chloroplastic [Ricinus communis] >gi|223540898|gb|EEF42456.1| conserved hypothetical protein [Ricinus communis]
CL9599.Contig2_All	4772	47.9567	48.1422	0.00557078	0.999994	*	0.985659	gi|255586059|ref|XP_002533696.1|/5.6e-238/PREDICTED: transcription factor EMB1444 isoform X2 [Ricinus communis] >gi|223526407|gb|EEF28691.1| basic helix-loop-helix-containing protein, putative [Ricinus communis]
CL704.Contig11_All	2133	14.7971	18.2416	0.301911	0.999994	*	0.569132	NA
CL12281.Contig1_All	865	49.3812	47.558	-0.0542726	0.999994	*	0.87626	gi|255543387|ref|XP_002512756.1|/2.0e-122/PREDICTED: AP2-like ethylene-responsive transcription factor At1g16060 [Ricinus communis] >gi|223547767|gb|EEF49259.1| conserved hypothetical protein [Ricinus communis] >gi|441477735|dbj|BAM75180.1| AP2-type transcription factor [Ricinus communis]
Unigene16337_All	550	2.60479	2.91029	0.159995	0.999994	*	0.763798	NA
Unigene18094_All	4163	1070.11	835.593	-0.356883	0.999994	*	0.0612194	gi|223551079|gb|EEF52565.1|/5.0e-09/conserved hypothetical protein [Ricinus communis]
Unigene11627_All	1081	19.4781	18.3035	-0.0897365	0.999994	*	0.852886	gi|802620599|ref|XP_012075634.1|/1.6e-36/PREDICTED: probable phenylalanine--tRNA ligase beta subunit [Jatropha curcas] >gi|643726131|gb|KDP34939.1| hypothetical protein JCGZ_09227 [Jatropha curcas]
CL1111.Contig1_All	1416	21.5881	29.5844	0.4546	0.999994	*	0.295247	gi|802626576|ref|XP_012076434.1|/4.7e-108/PREDICTED: protein POLAR LOCALIZATION DURING ASYMMETRIC DIVISION AND REDISTRIBUTION-like [Jatropha curcas] >gi|643724316|gb|KDP33517.1| hypothetical protein JCGZ_07088 [Jatropha curcas]
Unigene46847_All	314	1.31695	1.30362	-0.0146778	0.999994	*	0.975469	NA
CL13739.Contig2_All	563	5.33908	5.27873	-0.0164017	0.999994	*	0.97665	NA
Unigene25207_All	386	15.692	16.8106	0.0993398	0.999994	*	0.831731	NA
Unigene51964_All	356	5.12163	4.28403	-0.257632	0.999994	*	0.64622	gi|698567587|ref|XP_009773818.1|/1.3e-11/PREDICTED: uncharacterized protein LOC104223970 isoform X3 [Nicotiana sylvestris]
Unigene1121_All	1792	72.9697	77.2649	0.0825172	0.999994	*	0.755858	gi|802600462|ref|XP_012072961.1|/1.5e-103/PREDICTED: pentatricopeptide repeat-containing protein At2g36240 [Jatropha curcas] >gi|802600464|ref|XP_012072962.1| PREDICTED: pentatricopeptide repeat-containing protein At2g36240 [Jatropha curcas] >gi|643729464|gb|KDP37296.1| hypothetical protein JCGZ_06750 [Jatropha curcas]
CL829.Contig5_All	3110	98.2124	106.214	0.113003	0.999994	*	0.743871	gi|802554765|ref|XP_012065071.1|/8.6e-264/PREDICTED: something about silencing protein 10 isoform X1 [Jatropha curcas] >gi|643738269|gb|KDP44257.1| hypothetical protein JCGZ_05724 [Jatropha curcas]
CL3927.Contig10_All	2320	73.3342	78.068	0.0902447	0.999994	*	0.760139	gi|1000973207|ref|XP_002516184.2|/6.9e-141/PREDICTED: uncharacterized protein LOC8259020 [Ricinus communis]
Unigene19405_All	1118	26.9104	28.3179	0.0735493	0.999994	*	0.860228	NA
CL16708.Contig2_All	4344	711.092	795.472	0.161774	0.999994	*	0.19285	gi|802722495|ref|XP_012085488.1|/2.1e-167/PREDICTED: uncharacterized protein LOC105644669 [Jatropha curcas] >gi|643714000|gb|KDP26665.1| hypothetical protein JCGZ_17823 [Jatropha curcas]
CL15860.Contig1_All	2217	90.1481	62.8477	-0.520438	0.999994	*	0.128713	gi|1000944174|ref|XP_015581709.1|/3.2e-119/PREDICTED: WAT1-related protein At3g02690, chloroplastic isoform X1 [Ricinus communis]
Unigene32753_All	260	3.11578	3.32892	0.0954591	0.999994	*	0.862722	NA
CL7602.Contig6_All	3775	2266.03	2237.44	-0.0183234	0.999994	*	0.812425	gi|1000975037|ref|XP_015572376.1|/0.0e+00/PREDICTED: squamosa promoter-binding-like protein 1 isoform X2 [Ricinus communis]
CL7654.Contig9_All	1422	34.5945	36.035	0.058856	0.999994	*	0.878681	gi|1000952955|ref|XP_015578759.1|/2.6e-122/PREDICTED: uncharacterized protein LOC8276328 isoform X2 [Ricinus communis]
CL1303.Contig1_All	3109	0.729618	0.64073	-0.187424	0.999994	*	0.486586	gi|802692651|ref|XP_012082989.1|/9.6e-311/PREDICTED: uncharacterized protein LOC105642692 isoform X1 [Jatropha curcas]
Unigene20531_All	341	2.3476	2.55093	0.119833	0.999994	*	0.805571	NA
CL16759.Contig1_All	548	63.7322	53.4583	-0.253609	0.999994	*	0.396071	gi|802652653|ref|XP_012080161.1|/3.9e-18/PREDICTED: transcription factor MYB1R1 [Jatropha curcas] >gi|643720905|gb|KDP31169.1| hypothetical protein JCGZ_11545 [Jatropha curcas]
Unigene10728_All	237	1.11098	1.17785	0.0843271	0.999994	*	0.857744	NA
CL6140.Contig1_All	1102	16.4979	19.2692	0.224016	0.999994	*	0.639334	NA
CL1780.Contig18_All	3713	174.881	155.155	-0.17266	0.999994	*	0.46009	gi|743886361|ref|XP_011037825.1|/3.8e-202/PREDICTED: probable copper-transporting ATPase HMA5 [Populus euphratica] >gi|743886365|ref|XP_011037826.1| PREDICTED: probable copper-transporting ATPase HMA5 [Populus euphratica]
CL1686.Contig8_All	1035	49.5246	55.4701	0.163566	0.999994	*	0.674111	gi|502100277|ref|XP_004491677.1|/1.0e-88/PREDICTED: somatic embryogenesis receptor kinase 1-like [Cicer arietinum]
CL77.Contig7_All	714	51.4905	46.3904	-0.150479	0.999994	*	0.652007	gi|255544818|ref|XP_002513470.1|/5.1e-47/PREDICTED: zinc transporter ZTP29 [Ricinus communis] >gi|223547378|gb|EEF48873.1| integral membrane protein, putative [Ricinus communis]
Unigene46747_All	231	0.555035	0.7467	0.427948	0.999994	*	0.263574	gi|802756657|ref|XP_012089056.1|/2.6e-08/PREDICTED: protein AUXIN RESPONSE 4 [Jatropha curcas] >gi|643708595|gb|KDP23511.1| hypothetical protein JCGZ_23344 [Jatropha curcas]
CL3660.Contig14_All	2157	2.64908	2.77471	0.0668453	0.999994	*	0.856059	gi|802547185|ref|XP_012088975.1|/1.4e-273/PREDICTED: protein FIZZY-RELATED 3 [Jatropha curcas] >gi|643739122|gb|KDP44936.1| hypothetical protein JCGZ_01436 [Jatropha curcas]
CL955.Contig11_All	3477	737.561	630.465	-0.226348	0.999994	*	0.0579686	gi|566172697|ref|XP_002306739.2|/0.0e+00/hypothetical protein POPTR_0005s22370g [Populus trichocarpa] >gi|550339528|gb|EEE93735.2| hypothetical protein POPTR_0005s22370g [Populus trichocarpa]
CL15962.Contig21_All	1050	4.15486	4.35628	0.0682973	0.999994	*	0.902914	gi|703160558|ref|XP_010112563.1|/3.3e-10/Phosphatidylinositol glycan anchor biosynthesis class U protein [Morus notabilis] >gi|587947833|gb|EXC34110.1| Phosphatidylinositol glycan anchor biosynthesis class U protein [Morus notabilis]
CL17566.Contig6_All	703	5.70165	5.78647	0.021304	0.999994	*	0.969166	NA
CL5909.Contig8_All	4449	79.6496	77.0671	-0.0475516	0.999994	*	0.8917	gi|643717292|gb|KDP28918.1|/0.0e+00/hypothetical protein JCGZ_14689 [Jatropha curcas]
Unigene23570_All	721	24.4411	33.8505	0.46987	0.999994	*	0.260613	NA
Unigene52618_All	237	0.787689	0.848894	0.107958	0.999994	*	0.806978	gi|1000952441|ref|XP_015578873.1|/1.3e-10/PREDICTED: metacaspase-1, partial [Ricinus communis]
CL1605.Contig3_All	1159	384.743	391.895	0.0265747	0.999994	*	0.859044	gi|802786365|ref|XP_012091656.1|/1.8e-73/PREDICTED: uncharacterized protein At4g28440 [Jatropha curcas] >gi|643703939|gb|KDP21003.1| hypothetical protein JCGZ_21474 [Jatropha curcas]
Unigene41493_All	1744	14.4064	14.8176	0.0406028	0.999994	*	0.931259	NA
CL8130.Contig8_All	1794	298.607	309	0.0493589	0.999994	*	0.852766	gi|802695466|ref|XP_012083412.1|/5.2e-72/PREDICTED: neural Wiskott-Aldrich syndrome protein [Jatropha curcas] >gi|643717016|gb|KDP28642.1| hypothetical protein JCGZ_14413 [Jatropha curcas]
CL6499.Contig4_All	222	0.324953	0.303248	-0.099734	0.999994	*	0.621547	gi|802585249|ref|XP_012070324.1|/3.1e-11/PREDICTED: chromo domain-containing protein LHP1 isoform X1 [Jatropha curcas] >gi|643732515|gb|KDP39611.1| hypothetical protein JCGZ_02631 [Jatropha curcas]
CL9436.Contig2_All	442	7.36833	4.31752	-0.771134	0.999994	*	0.164629	NA
CL186.Contig5_All	2474	320.482	312.246	-0.037564	0.999994	*	0.79587	gi|1000981062|ref|XP_015570592.1|/2.4e-232/PREDICTED: mitochondrial Rho GTPase 1 [Ricinus communis]
Unigene54692_All	275	0.560633	0.439311	-0.351814	0.999994	*	0.320209	gi|802755260|ref|XP_012088845.1|/3.1e-40/PREDICTED: polygalacturonase At1g48100-like [Jatropha curcas]
Unigene46956_All	268	1.34796	1.59893	0.246327	0.999994	*	0.617389	NA
CL2664.Contig3_All	2770	22.0073	14.8618	-0.566378	0.999994	*	0.289326	gi|802688585|ref|XP_012082698.1|/2.0e-134/PREDICTED: peroxisome biogenesis protein 6 [Jatropha curcas] >gi|643716479|gb|KDP28105.1| hypothetical protein JCGZ_13876 [Jatropha curcas]
Unigene44431_All	312	1.99494	1.68533	-0.24331	0.999994	*	0.636739	NA
CL8728.Contig1_All	936	8.93102	8.78291	-0.0241258	0.999994	*	0.963548	gi|565373552|ref|XP_006353334.1|/3.7e-29/PREDICTED: protein GLC8 [Solanum tuberosum] >gi|565373554|ref|XP_006353335.1| PREDICTED: protein GLC8 [Solanum tuberosum] >gi|565373556|ref|XP_006353336.1| PREDICTED: protein GLC8 [Solanum tuberosum]
CL4635.Contig5_All	1413	26.9124	19.4848	-0.465927	0.999994	*	0.395229	gi|802633418|ref|XP_012077464.1|/9.5e-69/PREDICTED: serine/threonine-protein kinase AFC3 [Jatropha curcas]
Unigene14390_All	2692	375.866	374.099	-0.00679875	0.999994	*	0.968381	gi|802610980|ref|XP_012074241.1|/0.0e+00/PREDICTED: cleavage stimulation factor subunit 77 isoform X1 [Jatropha curcas]
Unigene28324_All	530	6.33737	5.52392	-0.198192	0.999994	*	0.722031	NA
CL2684.Contig4_All	2629	279.215	327.764	0.231277	0.999994	*	0.162546	gi|802646625|ref|XP_012079612.1|/0.0e+00/PREDICTED: uncharacterized protein LOC105640019 [Jatropha curcas] >gi|643721791|gb|KDP31730.1| hypothetical protein JCGZ_14887 [Jatropha curcas]
CL13237.Contig4_All	1711	71.9337	70.9578	-0.0197073	0.999994	*	0.96036	gi|255573226|ref|XP_002527542.1|/1.6e-102/PREDICTED: zinc finger protein 4 [Ricinus communis] >gi|223533092|gb|EEF34851.1| zinc finger protein, putative [Ricinus communis]
Unigene298_All	4363	102.082	96.565	-0.0801529	0.999994	*	0.736891	gi|743814218|ref|XP_011019667.1|/1.5e-173/PREDICTED: proline-rich receptor-like protein kinase PERK1 [Populus euphratica]
Unigene19294_All	757	116.671	111.185	-0.0694839	0.999994	*	0.797386	gi|802631786|ref|XP_012077290.1|/3.2e-31/PREDICTED: glycine dehydrogenase (decarboxylating), mitochondrial [Jatropha curcas] >gi|643724900|gb|KDP34101.1| hypothetical protein JCGZ_07672 [Jatropha curcas]
Unigene15676_All	1572	10.0846	10.3289	0.0345285	0.999994	*	0.916527	gi|643733068|gb|KDP40015.1|/4.9e-183/hypothetical protein JCGZ_02013 [Jatropha curcas]
Unigene24011_All	611	3.49053	2.31766	-0.590779	0.999994	*	0.265934	NA
Unigene17390_All	260	0.514543	0.481627	-0.0953759	0.999994	*	0.764903	NA
CL10330.Contig2_All	277	0.708602	0.630824	-0.167738	0.999994	*	0.628706	NA
CL8978.Contig5_All	1561	367.734	380.654	0.0498175	0.999994	*	0.759585	gi|802563396|ref|XP_012066875.1|/1.3e-164/PREDICTED: acetylglutamate kinase, chloroplastic [Jatropha curcas] >gi|643735775|gb|KDP42283.1| hypothetical protein JCGZ_01607 [Jatropha curcas]
CL3399.Contig4_All	254	33.4406	35.5589	0.0886058	0.999994	*	0.803368	NA
CL1968.Contig6_All	1748	126.971	100.475	-0.337657	0.999994	*	0.231057	gi|802550679|ref|XP_012093111.1|/2.6e-177/PREDICTED: zinc finger protein-like 1 homolog [Jatropha curcas] >gi|643738564|gb|KDP44485.1| hypothetical protein JCGZ_16318 [Jatropha curcas]
Unigene19627_All	475	10.2875	10.1014	-0.0263332	0.999994	*	0.960865	NA
CL893.Contig4_All	484	3.90723	5.25424	0.427336	0.999994	*	0.446238	NA
CL6773.Contig5_All	1048	88.8459	67.2095	-0.402641	0.999994	*	0.200326	NA
Unigene38600_All	2413	10116.9	7655.93	-0.402123	0.999994	*	0.211657	gi|802547264|ref|XP_012089411.1|/0.0e+00/PREDICTED: LOW QUALITY PROTEIN: heat shock cognate 70 kDa protein 2-like [Jatropha curcas]
Unigene26149_All	2285	318.118	313.308	-0.0219787	0.999994	*	0.880785	gi|1000942025|ref|XP_015582448.1|/9.5e-228/PREDICTED: WPP domain-interacting protein 1 [Ricinus communis]
CL13069.Contig3_All	4329	185.964	176.561	-0.074857	0.999994	*	0.787611	gi|802675010|ref|XP_012081812.1|/0.0e+00/PREDICTED: probable ubiquitin-conjugating enzyme E2 23 [Jatropha curcas] >gi|643718465|gb|KDP29680.1| hypothetical protein JCGZ_18842 [Jatropha curcas]
CL17104.Contig2_All	257	2.18751	2.42688	0.149809	0.999994	*	0.784257	NA
CL540.Contig2_All	854	22.6543	28.3963	0.325918	0.999994	*	0.435647	NA
CL3558.Contig23_All	1943	83.131	74.6474	-0.155295	0.999994	*	0.723871	gi|1000941838|ref|XP_015582523.1|/2.3e-105/PREDICTED: dol-P-Man:Man(5)GlcNAc(2)-PP-Dol alpha-1,3-mannosyltransferase [Ricinus communis]
Unigene23760_All	1161	330.209	334.491	0.0185899	0.999994	*	0.901886	gi|802585590|ref|XP_012070511.1|/2.7e-93/PREDICTED: ankyrin-1 [Jatropha curcas]
CL9117.Contig10_All	3040	163.352	215.665	0.400806	0.999994	*	0.0535535	gi|802564946|ref|XP_012067420.1|/0.0e+00/PREDICTED: acetyl-coenzyme A synthetase, chloroplastic/glyoxysomal isoform X3 [Jatropha curcas]
Unigene29887_All	1418	7.12601	10.7222	0.589438	0.999994	*	0.29366	gi|802686661|ref|XP_012082407.1|/1.9e-149/PREDICTED: phosphoglycerate kinase, cytosolic-like isoform X1 [Jatropha curcas] >gi|802686835|ref|XP_012082408.1| PREDICTED: phosphoglycerate kinase, cytosolic-like isoform X1 [Jatropha curcas] >gi|802686839|ref|XP_012082409.1| PREDICTED: phosphoglycerate kinase, cytosolic-like isoform X1 [Jatropha curcas]
CL5638.Contig4_All	3122	438.249	462.984	0.0792126	0.999994	*	0.687279	gi|802694991|ref|XP_012083324.1|/1.2e-260/PREDICTED: probable serine/threonine-protein kinase At1g01540 [Jatropha curcas] >gi|643716958|gb|KDP28584.1| hypothetical protein JCGZ_14355 [Jatropha curcas]
CL296.Contig3_All	677	77.7871	80.0384	0.0411613	0.999994	*	0.895782	NA
CL333.Contig9_All	1631	21.1055	22.4204	0.0871945	0.999994	*	0.849925	gi|255541140|ref|XP_002511634.1|/5.1e-58/PREDICTED: malate dehydrogenase [Ricinus communis] >gi|223548814|gb|EEF50303.1| malate dehydrogenase, putative [Ricinus communis]
CL12932.Contig2_All	610	11.0932	9.82224	-0.175548	0.999994	*	0.738485	gi|698510370|ref|XP_009800357.1|/2.2e-54/PREDICTED: dCTP pyrophosphatase 1-like isoform X1 [Nicotiana sylvestris]
Unigene52665_All	239	0.491476	0.52068	0.0832734	0.999994	*	0.794469	NA
CL8211.Contig1_All	1051	22.029	23.3303	0.0827974	0.999994	*	0.845524	gi|255554875|ref|XP_002518475.1|/1.2e-63/PREDICTED: uncharacterized protein LOC8284192 [Ricinus communis] >gi|1000967789|ref|XP_015574303.1| PREDICTED: uncharacterized protein LOC8284192 [Ricinus communis] >gi|223542320|gb|EEF43862.1| hypothetical protein RCOM_0904330 [Ricinus communis]
CL8059.Contig1_All	260	84.3923	89.7275	0.0884403	0.999994	*	0.731333	gi|802627219|ref|XP_012076600.1|/1.7e-16/PREDICTED: uncharacterized protein At2g34160-like [Jatropha curcas] >gi|643724410|gb|KDP33611.1| hypothetical protein JCGZ_07182 [Jatropha curcas]
CL3148.Contig8_All	1790	13.6894	13.4457	-0.0259088	0.999994	*	0.959675	gi|802559057|ref|XP_012065975.1|/1.4e-45/PREDICTED: ribulose-1,5 bisphosphate carboxylase/oxygenase large subunit N-methyltransferase, chloroplastic isoform X2 [Jatropha curcas]
Unigene17451_All	372	2.62711	2.61615	-0.00603154	0.999994	*	0.991321	NA
Unigene9322_All	2041	25.5214	26.5972	0.059563	0.999994	*	0.883896	gi|1000946431|ref|XP_015580921.1|/4.1e-49/PREDICTED: uncharacterized protein LOC8285148 [Ricinus communis] >gi|1000946433|ref|XP_015580922.1| PREDICTED: uncharacterized protein LOC8285148 [Ricinus communis]
Unigene56784_All	252	0.721986	0.624349	-0.209619	0.999994	*	0.594857	gi|727649990|ref|XP_010495651.1|/2.5e-09/PREDICTED: uncharacterized protein LOC104772772 [Camelina sativa]
Unigene19967_All	669	8.78556	6.94913	-0.338302	0.999994	*	0.528222	NA
CL14115.Contig1_All	3302	544.08	430.027	-0.339391	0.999994	*	0.0259678	gi|255578884|ref|XP_002530296.1|/0.0e+00/PREDICTED: beta-galactosidase 8 [Ricinus communis] >gi|223530194|gb|EEF32103.1| beta-galactosidase, putative [Ricinus communis]
CL871.Contig33_All	3326	12.56	12.1106	-0.0525576	0.999994	*	0.872039	gi|1000977132|ref|XP_015571799.1|/8.9e-267/PREDICTED: U-box domain-containing protein 34 isoform X1 [Ricinus communis]
CL8515.Contig6_All	2614	151.954	132.788	-0.194506	0.999994	*	0.33136	gi|802680849|ref|XP_012082029.1|/0.0e+00/PREDICTED: putative leucine-rich repeat receptor-like serine/threonine-protein kinase At2g14440 isoform X1 [Jatropha curcas] >gi|643718009|gb|KDP29365.1| hypothetical protein JCGZ_18286 [Jatropha curcas]
CL6053.Contig3_All	479	2.96355	2.49972	-0.245556	0.999994	*	0.578746	gi|802645848|ref|XP_012079384.1|/5.9e-39/PREDICTED: putative formamidase C869.04 isoform X1 [Jatropha curcas]
CL1585.Contig14_All	3011	82.0379	88.4445	0.108481	0.999994	*	0.756031	gi|802547179|ref|XP_012088943.1|/1.2e-193/PREDICTED: actin-related protein 5 isoform X2 [Jatropha curcas]
CL1584.Contig6_All	1345	2.48501	1.94439	-0.353931	0.999994	*	0.34936	gi|1000962736|ref|XP_015575644.1|/9.2e-122/PREDICTED: mRNA-capping enzyme [Ricinus communis]
CL93.Contig13_All	559	2.86997	2.04103	-0.491733	0.999994	*	0.319107	gi|223548339|gb|EEF49830.1|/5.3e-23/Kinesin-3, putative [Ricinus communis]
CL14466.Contig2_All	799	17.013	14.5539	-0.225236	0.999994	*	0.647361	gi|255557975|ref|XP_002520016.1|/1.2e-28/PREDICTED: ADP-ribosylation factor 1-like 2 [Ricinus communis] >gi|223540780|gb|EEF42340.1| ADP-ribosylation factor, arf, putative [Ricinus communis]
CL13948.Contig1_All	800	7.16383	7.44423	0.0553905	0.999994	*	0.919165	gi|802786872|ref|XP_012091779.1|/8.4e-14/PREDICTED: F-box/LRR-repeat MAX2 homolog A-like [Jatropha curcas] >gi|643704036|gb|KDP21100.1| hypothetical protein JCGZ_21571 [Jatropha curcas]
Unigene42043_All	1024	366.882	341.29	-0.104316	0.999994	*	0.609303	gi|223537941|gb|EEF39555.1|/1.3e-59/translation factor sui1, putative [Ricinus communis]
Unigene34862_All	395	4.35107	4.89372	0.169561	0.999994	*	0.762547	NA
CL17468.Contig3_All	1775	1.11881	0.940723	-0.250129	0.999994	*	0.412392	NA
Unigene27403_All	695	23.2737	36.7632	0.659564	0.999994	*	0.107159	NA
Unigene10406_All	402	0.158252	0.164257	0.0537299	0.999994	*	0.721387	gi|590665661|ref|XP_007036801.1|/2.7e-37/Uncharacterized protein isoform 2 [Theobroma cacao] >gi|508774046|gb|EOY21302.1| Uncharacterized protein isoform 2 [Theobroma cacao]
Unigene57703_All	245	0.514543	0.481627	-0.0953759	0.999994	*	0.764903	NA
CL13816.Contig5_All	1635	244.172	284.953	0.222827	0.999994	*	0.187121	gi|567923306|ref|XP_006453659.1|/4.7e-96/hypothetical protein CICLE_v10009392mg [Citrus clementina] >gi|557556885|gb|ESR66899.1| hypothetical protein CICLE_v10009392mg [Citrus clementina]
Unigene39042_All	1692	42.6021	52.1907	0.292867	0.999994	*	0.581163	gi|1000937335|ref|XP_015583967.1|/2.6e-267/PREDICTED: structural maintenance of chromosomes protein 4 [Ricinus communis] >gi|1000937337|ref|XP_015583968.1| PREDICTED: structural maintenance of chromosomes protein 4 [Ricinus communis]
CL3092.Contig3_All	1120	40.1376	46.1342	0.200883	0.999994	*	0.545894	gi|802779689|ref|XP_012091419.1|/2.6e-114/PREDICTED: probable UDP-3-O-acylglucosamine N-acyltransferase 2, mitochondrial [Jatropha curcas] >gi|643703744|gb|KDP20808.1| hypothetical protein JCGZ_21279 [Jatropha curcas]
CL4716.Contig2_All	3836	296.483	269.228	-0.139123	0.999994	*	0.540764	gi|802620672|ref|XP_012075665.1|/2.8e-264/PREDICTED: DNA damage-binding protein 1a [Jatropha curcas] >gi|643726157|gb|KDP34965.1| hypothetical protein JCGZ_09253 [Jatropha curcas]
CL1973.Contig1_All	1227	177.766	188.579	0.0851847	0.999994	*	0.682386	gi|802607917|ref|XP_012074044.1|/7.7e-91/PREDICTED: U4/U6.U5 small nuclear ribonucleoprotein 27 kDa protein [Jatropha curcas] >gi|802607928|ref|XP_012074045.1| PREDICTED: U4/U6.U5 small nuclear ribonucleoprotein 27 kDa protein [Jatropha curcas] >gi|643728249|gb|KDP36389.1| hypothetical protein JCGZ_08658 [Jatropha curcas]
Unigene57626_All	208	0.438671	0.516674	0.236116	0.999994	*	0.430005	gi|763800125|gb|KJB67080.1|/2.6e-07/hypothetical protein B456_010G173800 [Gossypium raimondii]
Unigene24798_All	532	4.47054	5.68988	0.347949	0.999994	*	0.53261	gi|802546955|ref|XP_012087772.1|/1.7e-66/PREDICTED: uncharacterized protein LOC105646518 [Jatropha curcas] >gi|643739000|gb|KDP44814.1| hypothetical protein JCGZ_01314 [Jatropha curcas]
Unigene8600_All	4913	170.656	123.742	-0.463753	0.999994	*	0.0302696	gi|699262794|gb|AIU41639.1|/0.0e+00/ABC transporter family protein [Hevea brasiliensis]
Unigene49207_All	245	0.705147	0.605123	-0.220696	0.999994	*	0.574263	NA
CL4361.Contig27_All	2545	101.224	122.74	0.278054	0.999994	*	0.455842	gi|802627585|ref|XP_012076747.1|/1.8e-147/PREDICTED: casein kinase I [Jatropha curcas] >gi|802627588|ref|XP_012076748.1| PREDICTED: casein kinase I [Jatropha curcas] >gi|643724513|gb|KDP33714.1| hypothetical protein JCGZ_07285 [Jatropha curcas]
Unigene29574_All	275	1.75264	1.8468	0.0754975	0.999994	*	0.881663	NA
Unigene15508_All	1528	16.2923	16.8081	0.0449714	0.999994	*	0.919753	gi|731409815|ref|XP_010657330.1|/1.6e-42/PREDICTED: ankyrin repeat-containing protein At3g12360-like isoform X2 [Vitis vinifera]
CL7251.Contig2_All	2476	58.289	66.7036	0.194542	0.999994	*	0.562202	gi|223547470|gb|EEF48965.1|/9.9e-255/receptor serine/threonine kinase, putative [Ricinus communis]
CL3080.Contig12_All	1633	101.212	98.1861	-0.0437874	0.999994	*	0.872598	gi|802752257|ref|XP_012088204.1|/7.9e-59/PREDICTED: uncharacterized protein LOC105646878 [Jatropha curcas] >gi|643709663|gb|KDP24072.1| hypothetical protein JCGZ_25729 [Jatropha curcas]
CL3109.Contig1_All	230	3.68858	3.27505	-0.171548	0.999994	*	0.757647	NA
CL12128.Contig2_All	800	32.6795	35.3915	0.115017	0.999994	*	0.761685	gi|802547218|ref|XP_012089146.1|/2.4e-08/PREDICTED: serine/arginine-rich SC35-like splicing factor SCL30 [Jatropha curcas] >gi|643739137|gb|KDP44951.1| hypothetical protein JCGZ_01451 [Jatropha curcas]
CL3897.Contig7_All	1630	403.647	425.228	0.0751397	0.999994	*	0.572668	gi|255565757|ref|XP_002523868.1|/8.2e-125/PREDICTED: nuclear speckle splicing regulatory protein 1 isoform X1 [Ricinus communis] >gi|223536956|gb|EEF38594.1| Coiled-coil domain-containing protein, putative [Ricinus communis]
CL575.Contig2_All	2787	7.16566	10.7368	0.583398	0.999994	*	0.298544	gi|255537715|ref|XP_002509924.1|/4.8e-306/PREDICTED: cytokinesis protein sepH [Ricinus communis] >gi|1000983142|ref|XP_015573883.1| PREDICTED: cytokinesis protein sepH [Ricinus communis] >gi|223549823|gb|EEF51311.1| serine-threonine protein kinase, putative [Ricinus communis]
CL3086.Contig4_All	878	70.785	64.5068	-0.133993	0.999994	*	0.647089	gi|1000939649|ref|XP_015583246.1|/1.9e-22/PREDICTED: uncharacterized protein C20orf24 homolog [Ricinus communis]
Unigene33886_All	1604	58.9698	61.7267	0.06592	0.999994	*	0.830548	gi|255537153|ref|XP_002509643.1|/8.6e-143/PREDICTED: transmembrane protein 64 [Ricinus communis] >gi|223549542|gb|EEF51030.1| conserved hypothetical protein [Ricinus communis]
CL14034.Contig5_All	1493	60.364	54.3738	-0.150779	0.999994	*	0.632368	gi|743782507|ref|XP_011017304.1|/1.5e-88/PREDICTED: cyclic dof factor 2-like [Populus euphratica]
Unigene48808_All	208	0.721192	0.915235	0.343758	0.999994	*	0.325168	NA
Unigene39521_All	1268	25.7363	27.9185	0.117419	0.999994	*	0.76795	gi|699262844|gb|AIU41664.1|/1.2e-65/ABC transporter family protein [Hevea brasiliensis]
CL8479.Contig1_All	1484	39.5415	42.0166	0.0875894	0.999994	*	0.802594	gi|802555515|ref|XP_012065478.1|/2.6e-157/PREDICTED: pseudouridine-metabolizing bifunctional protein C1861.05 [Jatropha curcas] >gi|643737542|gb|KDP43637.1| hypothetical protein JCGZ_22951 [Jatropha curcas]
CL910.Contig11_All	1321	10.5148	10.3095	-0.028444	0.999994	*	0.957572	NA
CL5513.Contig5_All	3390	1.84371	1.48905	-0.308219	0.999994	*	0.460521	gi|802633896|ref|XP_012077730.1|/4.0e-57/PREDICTED: RNA-binding protein 39 [Jatropha curcas] >gi|643723963|gb|KDP33302.1| hypothetical protein JCGZ_13089 [Jatropha curcas]
Unigene20033_All	724	7.20145	8.22644	0.191981	0.999994	*	0.71946	NA
CL6887.Contig21_All	1728	16.615	15.7116	-0.0806575	0.999994	*	0.870947	gi|1000977067|ref|XP_015571780.1|/3.3e-23/PREDICTED: K(+) efflux antiporter 4 isoform X1 [Ricinus communis]
Unigene27328_All	651	4.44245	5.68076	0.354727	0.999994	*	0.525963	NA
CL11873.Contig6_All	1953	386.94	476.679	0.300906	0.999994	*	0.0287999	gi|802640185|ref|XP_012078702.1|/6.5e-169/PREDICTED: GDP-mannose transporter GONST4 [Jatropha curcas] >gi|643722593|gb|KDP32343.1| hypothetical protein JCGZ_13268 [Jatropha curcas]
CL1050.Contig15_All	1652	18.2429	8.51138	-1.09987	0.999994	*	0.0287932	gi|223523679|gb|EEF27145.1|/1.2e-30/zinc finger protein, putative [Ricinus communis]
CL4146.Contig8_All	2780	38.4715	52.6136	0.451645	0.999994	*	0.37294	gi|255548768|ref|XP_002515440.1|/8.2e-149/PREDICTED: chaperone protein ClpB4, mitochondrial [Ricinus communis] >gi|223545384|gb|EEF46889.1| chaperone clpb, putative [Ricinus communis]
CL3434.Contig9_All	2975	30.9026	41.9593	0.441263	0.999994	*	0.304566	gi|802779028|ref|XP_012091299.1|/1.4e-117/PREDICTED: malonyl-CoA decarboxylase, mitochondrial [Jatropha curcas]
CL5912.Contig2_All	1835	76.6083	63.4261	-0.272423	0.999994	*	0.345191	gi|763774151|gb|KJB41274.1|/1.6e-129/hypothetical protein B456_007G105200 [Gossypium raimondii]
CL1112.Contig18_All	3407	94.153	85.097	-0.145899	0.999994	*	0.56926	gi|1000940943|ref|XP_015582811.1|/1.2e-114/PREDICTED: polycomb group protein EMBRYONIC FLOWER 2 [Ricinus communis]
CL16652.Contig3_All	1112	24.6659	29.6315	0.264611	0.999994	*	0.496538	gi|1000979575|ref|XP_015570753.1|/2.3e-25/PREDICTED: LOW QUALITY PROTEIN: intron-binding protein aquarius [Ricinus communis]
CL1112.Contig3_All	890	17.3808	19.0362	0.131251	0.999994	*	0.78669	gi|1000940943|ref|XP_015582811.1|/7.6e-64/PREDICTED: polycomb group protein EMBRYONIC FLOWER 2 [Ricinus communis]
CL2751.Contig1_All	1342	9.12322	12.1442	0.412657	0.999994	*	0.430288	gi|802542573|ref|XP_012081459.1|/3.0e-120/PREDICTED: transport and Golgi organization 2 homolog [Jatropha curcas] >gi|643739596|gb|KDP45334.1| hypothetical protein JCGZ_09583 [Jatropha curcas]
CL6920.Contig6_All	2050	17.269	11.476	-0.589565	0.999994	*	0.281915	gi|802625316|ref|XP_012076378.1|/3.5e-104/PREDICTED: uncharacterized aarF domain-containing protein kinase At1g79600, chloroplastic [Jatropha curcas] >gi|643724278|gb|KDP33479.1| hypothetical protein JCGZ_07050 [Jatropha curcas]
Unigene14561_All	1198	3.3656	4.16898	0.308831	0.999994	*	0.557425	gi|802732948|ref|XP_012086507.1|/3.2e-41/PREDICTED: RNA pseudouridine synthase 5 [Jatropha curcas]
CL7176.Contig6_All	4306	121.138	102.922	-0.235103	0.999994	*	0.342806	gi|802607260|ref|XP_012073704.1|/5.8e-226/PREDICTED: probable alpha-amylase 2 [Jatropha curcas] >gi|643728918|gb|KDP36855.1| hypothetical protein JCGZ_08146 [Jatropha curcas]
CL3136.Contig2_All	5526	11.8475	11.1063	-0.0931926	0.999994	*	0.77715	gi|802640838|ref|XP_012079032.1|/1.7e-137/PREDICTED: LOW QUALITY PROTEIN: pentatricopeptide repeat-containing protein At1g06270 [Jatropha curcas]
CL327.Contig24_All	4686	67.9438	66.6917	-0.0268332	0.999994	*	0.940345	gi|566203263|ref|XP_006375350.1|/1.0e-10/hypothetical protein POPTR_0014s08590g [Populus trichocarpa] >gi|566203265|ref|XP_002320157.2| exocyst complex component Sec10-related family protein [Populus trichocarpa] >gi|550323780|gb|ERP53147.1| hypothetical protein POPTR_0014s08590g [Populus trichocarpa] >gi|550323781|gb|EEE98472.2| exocyst complex component Sec10-related family protein [Populus tri…
CL1949.Contig12_All	1180	1.98088	2.29751	0.213931	0.999994	*	0.617915	gi|255543635|ref|XP_002512880.1|/6.3e-50/PREDICTED: probable inactive shikimate kinase like 1, chloroplastic [Ricinus communis] >gi|223547891|gb|EEF49383.1| protein with unknown function [Ricinus communis]
CL9753.Contig2_All	1072	30.36	30.1008	-0.0123693	0.999994	*	0.977302	gi|802716603|ref|XP_012085061.1|/6.5e-86/PREDICTED: uncharacterized protein LOC105644362 [Jatropha curcas] >gi|643713690|gb|KDP26355.1| hypothetical protein JCGZ_17513 [Jatropha curcas]
CL7521.Contig3_All	3567	188.38	180.423	-0.062261	0.999994	*	0.722038	gi|802569272|ref|XP_012067859.1|/0.0e+00/PREDICTED: probable LRR receptor-like serine/threonine-protein kinase At4g08850 [Jatropha curcas]
CL17518.Contig3_All	1233	87.1669	51.766	-0.751776	0.999994	*	0.141771	gi|1000942343|ref|XP_015582313.1|/1.8e-108/PREDICTED: early nodulin-75-like [Ricinus communis]
Unigene8353_All	2398	167.99	130.601	-0.363211	0.999994	*	0.0624131	gi|802694108|ref|XP_012083081.1|/3.5e-156/PREDICTED: B3 domain-containing transcription factor NGA1-like [Jatropha curcas] >gi|802694111|ref|XP_012083082.1| PREDICTED: B3 domain-containing transcription factor NGA1-like [Jatropha curcas] >gi|643716772|gb|KDP28398.1| hypothetical protein JCGZ_14169 [Jatropha curcas]
CL5044.Contig4_All	1745	42.8154	46.1399	0.107884	0.999994	*	0.755384	gi|802577546|ref|XP_012069054.1|/1.3e-67/PREDICTED: polyadenylate-binding protein 6 isoform X1 [Jatropha curcas]
Unigene14740_All	247	1.42163	1.27891	-0.152625	0.999994	*	0.649211	gi|223526843|gb|EEF29057.1|/5.8e-22/triacylglycerol lipase, putative [Ricinus communis]
Unigene24807_All	326	3.63912	2.97649	-0.289977	0.999994	*	0.604951	NA
CL3813.Contig1_All	4226	635.973	605.496	-0.0708482	0.999994	*	0.601891	gi|802559393|ref|XP_012066162.1|/0.0e+00/PREDICTED: ATPase family AAA domain-containing protein At1g05910 isoform X1 [Jatropha curcas] >gi|643736511|gb|KDP42801.1| hypothetical protein JCGZ_23743 [Jatropha curcas]
Unigene43166_All	831	85.2695	93.931	0.139571	0.999994	*	0.56539	gi|590596755|ref|XP_007018423.1|/2.1e-36/Cellulose-synthase-like C12 [Theobroma cacao] >gi|508723751|gb|EOY15648.1| Cellulose-synthase-like C12 [Theobroma cacao]
CL16851.Contig8_All	4886	333.579	344.088	0.0447502	0.999994	*	0.795445	gi|802539472|ref|XP_012071218.1|/3.8e-274/PREDICTED: serine/threonine protein phosphatase 2A 57 kDa regulatory subunit B' theta isoform-like [Jatropha curcas] >gi|802539474|ref|XP_012071226.1| PREDICTED: serine/threonine protein phosphatase 2A 57 kDa regulatory subunit B' theta isoform-like [Jatropha curcas] >gi|802539476|ref|XP_012071232.1| PREDICTED: serine/threonine protein phosphatase 2A 57 k…
Unigene54853_All	239	1.2034	0.797157	-0.59418	0.999994	*	0.166806	NA
CL10043.Contig3_All	796	19.3353	19.7873	0.0333338	0.999994	*	0.938962	gi|223550673|gb|EEF52160.1|/6.6e-51/conserved hypothetical protein [Ricinus communis]
CL2335.Contig7_All	1009	4.16784	3.78177	-0.140236	0.999994	*	0.802551	gi|802627315|ref|XP_012076640.1|/2.7e-25/PREDICTED: zeaxanthin epoxidase, chloroplastic [Jatropha curcas] >gi|643724436|gb|KDP33637.1| hypothetical protein JCGZ_07208 [Jatropha curcas]
CL4129.Contig3_All	1735	120.981	114.634	-0.0777539	0.999994	*	0.779865	gi|802706245|ref|XP_012084148.1|/1.0e-189/PREDICTED: probable protein phosphatase 2C 13 [Jatropha curcas]
CL15529.Contig3_All	701	15.3283	11.3746	-0.430374	0.999994	*	0.374548	NA
CL6990.Contig9_All	2172	169.649	152.099	-0.157539	0.999994	*	0.508688	gi|802741130|ref|XP_012087019.1|/2.0e-166/PREDICTED: SPX domain-containing membrane protein At4g22990-like [Jatropha curcas] >gi|802741135|ref|XP_012087020.1| PREDICTED: SPX domain-containing membrane protein At4g22990-like [Jatropha curcas]
[truncated: 152,635 more rows]

## Sheet: S3
Table S3 Informaton of gene expression by 6-BA and control treatment at 12h
GeneID	Length	12C-Expression	12B-Expression	log2FoldChange(12B/12C)	Padj	Up/Down-Regulation	Pvalue	Nr
CL5024.Contig6_All	1538	119.691	117.862	-0.0222211	0.999998	*	0.917881	gi|802555391|ref|XP_012065408.1|/2.3e-132/PREDICTED: epidermal growth factor receptor substrate 15-like 1 [Jatropha curcas] >gi|643737726|gb|KDP43775.1| hypothetical protein JCGZ_22402 [Jatropha curcas]
Unigene55535_All	217	0.590252	0.711659	0.269855	0.999998	*	0.540321	NA
Unigene39878_All	1153	13.1912	10.6143	-0.313559	0.999998	*	0.512859	gi|223541389|gb|EEF42940.1|/3.9e-105/Cyclic nucleotide-gated ion channel, putative [Ricinus communis]
Unigene20442_All	404	4.64859	5.88876	0.341171	0.999998	*	0.532179	NA
Unigene1242_All	2475	77.1257	82.1807	0.091588	0.999998	*	0.67767	gi|802715467|ref|XP_012084745.1|/1.3e-145/PREDICTED: pentatricopeptide repeat-containing protein At5g15340, mitochondrial [Jatropha curcas] >gi|643714826|gb|KDP27181.1| hypothetical protein JCGZ_19880 [Jatropha curcas]
CL418.Contig15_All	2958	234.614	214.976	-0.126109	0.999998	*	0.403664	gi|802722478|ref|XP_012085482.1|/0.0e+00/PREDICTED: ABC transporter B family member 26, chloroplastic [Jatropha curcas] >gi|643713991|gb|KDP26656.1| hypothetical protein JCGZ_17814 [Jatropha curcas]
CL12969.Contig3_All	1311	20.9698	16.46	-0.349349	0.999998	*	0.440921	gi|1000942787|ref|XP_015582154.1|/1.4e-111/PREDICTED: transcriptional corepressor LEUNIG isoform X3 [Ricinus communis]
CL570.Contig15_All	2495	35.1488	36.2406	0.0441291	0.999998	*	0.895408	gi|255546545|ref|XP_002514332.1|/1.8e-227/PREDICTED: DNA mismatch repair protein MSH7 isoform X2 [Ricinus communis] >gi|223546788|gb|EEF48286.1| DNA mismatch repair protein MSH6-2, putative [Ricinus communis]
CL13606.Contig1_All	380	0.333718	0.333963	0.00106026	0.999998	*	0.997595	NA
CL903.Contig14_All	2013	20.3037	21.9347	0.111472	0.999998	*	0.767768	gi|802723218|ref|XP_012085512.1|/1.1e-99/PREDICTED: coilin [Jatropha curcas]
CL17066.Contig2_All	2429	268.042	228.398	-0.230907	0.999998	*	0.0771372	gi|802604319|ref|XP_012073561.1|/2.1e-201/PREDICTED: AT-rich interactive domain-containing protein 5 isoform X2 [Jatropha curcas]
CL1641.Contig5_All	4622	93.2162	110.381	0.243838	0.999998	*	0.193076	gi|1000959186|ref|XP_015576547.1|/4.3e-296/PREDICTED: LOW QUALITY PROTEIN: exportin-4 [Ricinus communis]
Unigene57089_All	245	3.14806	2.82088	-0.158318	0.999998	*	0.780433	NA
CL1515.Contig2_All	1337	216.823	221.968	0.0338389	0.999998	*	0.859562	gi|255558454|ref|XP_002520252.1|/1.6e-142/PREDICTED: uncharacterized protein LOC8270420 [Ricinus communis] >gi|223540471|gb|EEF42038.1| conserved hypothetical protein [Ricinus communis]
Unigene55529_All	202	0.32616	0.325346	-0.00360647	0.999998	*	0.991797	NA
Unigene56770_All	232	0.66624	0.667355	0.00241149	0.999998	*	0.995565	NA
Unigene56043_All	205	0.330553	0.330443	-0.000482506	0.999998	*	0.998904	NA
CL6430.Contig5_All	837	510.626	407.937	-0.323919	0.858339	*	0.0279576	gi|802564544|ref|XP_012067345.1|/1.2e-50/PREDICTED: light-regulated protein [Jatropha curcas]
Unigene17101_All	264	1.11375	1.5141	0.443035	0.999998	*	0.392743	NA
CL9620.Contig2_All	1062	20.7279	19.1869	-0.111453	0.999998	*	0.771387	gi|1000946515|ref|XP_015580877.1|/2.8e-121/PREDICTED: LOW QUALITY PROTEIN: uncharacterized protein LOC8260433 [Ricinus communis]
CL853.Contig12_All	1271	5.12273	5.45668	0.0911109	0.999998	*	0.772019	gi|255545214|ref|XP_002513668.1|/2.2e-24/PREDICTED: 28S ribosomal protein S9, mitochondrial [Ricinus communis] >gi|223547576|gb|EEF49071.1| ribosomal protein S9, putative [Ricinus communis]
CL8022.Contig6_All	1171	34.9931	42.7273	0.288089	0.999998	*	0.312019	gi|802602988|ref|XP_012073154.1|/2.3e-97/PREDICTED: uncharacterized protein LOC105634837 [Jatropha curcas] >gi|643729185|gb|KDP37065.1| hypothetical protein JCGZ_06121 [Jatropha curcas]
CL10537.Contig2_All	1075	70.1805	72.9386	0.0556132	0.999998	*	0.811289	gi|802732539|ref|XP_012086417.1|/3.7e-97/PREDICTED: ADP-ribosylation factor-like protein 8B isoform X1 [Jatropha curcas] >gi|643712526|gb|KDP25787.1| hypothetical protein JCGZ_22509 [Jatropha curcas]
Unigene52904_All	202	0.690842	1.27249	0.881222	0.999998	*	0.0763414	NA
CL4447.Contig6_All	1835	70.6712	67.3093	-0.070315	0.999998	*	0.788516	gi|802633364|ref|XP_012077437.1|/1.1e-11/PREDICTED: tetraspanin-19-like isoform X1 [Jatropha curcas]
Unigene49519_All	744	0.526248	0.471659	-0.157998	0.999998	*	0.707227	gi|802551154|ref|XP_012064646.1|/1.0e-106/PREDICTED: agmatine coumaroyltransferase-2-like [Jatropha curcas] >gi|643737938|gb|KDP43926.1| hypothetical protein JCGZ_05393 [Jatropha curcas]
Unigene19619_All	749	11.2461	11.2033	-0.00549742	0.999998	*	0.990368	gi|568876828|ref|XP_006491472.1|/2.0e-33/PREDICTED: uncharacterized protein LOC102626455 [Citrus sinensis]
CL396.Contig1_All	1481	0.687705	0.91301	0.408842	0.999998	*	0.280538	gi|1000985817|ref|XP_015572555.1|/1.2e-29/PREDICTED: methyltransferase-like protein 2 isoform X3 [Ricinus communis]
CL5731.Contig3_All	975	40.0043	33.2101	-0.268534	0.999998	*	0.524877	gi|802605981|ref|XP_012073662.1|/5.0e-69/PREDICTED: uncharacterized protein LOC105635235 [Jatropha curcas] >gi|643728861|gb|KDP36798.1| hypothetical protein JCGZ_08089 [Jatropha curcas]
CL8792.Contig7_All	3648	123.13	125.049	0.0223061	0.999998	*	0.915404	gi|802706814|ref|XP_012084197.1|/0.0e+00/PREDICTED: uncharacterized protein LOC105643626 [Jatropha curcas]
Unigene26506_All	1543	18.2217	27.2107	0.578512	0.999998	*	0.138528	gi|802555236|ref|XP_012065323.1|/4.2e-171/PREDICTED: ankyrin repeat domain-containing protein, chloroplastic [Jatropha curcas] >gi|643737657|gb|KDP43706.1| hypothetical protein JCGZ_22333 [Jatropha curcas]
CL8120.Contig3_All	1240	16.956	14.0422	-0.272031	0.999998	*	0.494061	NA
Unigene31408_All	951	10.4608	8.71117	-0.264062	0.999998	*	0.624588	NA
Unigene19019_All	977	95.8951	74.7566	-0.359257	0.999998	*	0.08466	gi|802566523|ref|XP_012067622.1|/5.5e-92/PREDICTED: probable ran guanine nucleotide release factor [Jatropha curcas] >gi|643734512|gb|KDP41182.1| hypothetical protein JCGZ_15589 [Jatropha curcas]
CL3141.Contig7_All	1708	132.124	144.121	0.12538	0.999998	*	0.529632	gi|802779625|ref|XP_012091415.1|/1.8e-183/PREDICTED: pyruvate, phosphate dikinase regulatory protein 1, chloroplastic [Jatropha curcas] >gi|802779649|ref|XP_012091416.1| PREDICTED: pyruvate, phosphate dikinase regulatory protein 1, chloroplastic [Jatropha curcas] >gi|643703739|gb|KDP20803.1| hypothetical protein JCGZ_21274 [Jatropha curcas]
Unigene38142_All	870	203.497	205.215	0.0121239	0.999998	*	0.936527	gi|255570635|ref|XP_002526273.1|/3.4e-77/PREDICTED: 50S ribosomal protein HLP, mitochondrial [Ricinus communis] >gi|1000951782|ref|XP_015579107.1| PREDICTED: 50S ribosomal protein HLP, mitochondrial [Ricinus communis] >gi|1000951784|ref|XP_015579108.1| PREDICTED: 50S ribosomal protein HLP, mitochondrial [Ricinus communis] >gi|223534404|gb|EEF36110.1| 50S ribosomal protein L14, putative [Ricinus c…
[truncated: 154,515 more rows]

## Sheet: S4
Table S4 Informaton of gene expression by 6-BA and control treatment at 24h
[truncated: 154,106 more rows]
