# Supplementary material for: Comparative transcriptome analysis reveals the regulatory networks of cytokinin in promoting the floral feminization in the oil plant Sapium sebiferum
Source: BMC Plant Biol. 2018 May 30;18:96. doi: 10.1186/s12870-018-1314-5 (PMC5975670; doi:10.1186/s12870-018-1314-5)
Supplement: Supplementary file 5 — Tables S5-S7. Differentially expressed genes at 6 h, 12 h and 24 h after 6-BA treatment. (XLSX 363 kb) [file 12870_2018_1314_MOESM5_ESM.xlsx]

## Sheet: S5
Table S5. Differentially expressed genes at 6 h after 6-BA treatment
GeneID	Length	6C-Expression	6B-Expression	log2FoldChange(6B/6C)	Padj	Up/Down-Regulation	Pvalue	Nr	Nt	Swissprot	KEGG	KOG	Interpro	GO
CL2999.Contig13_All	1884	15.5535	2.419	-2.68476	0.00269193	Down	1.54936e-06	gi|802573721|ref|XP_012068452.1|/3.3e-125/PREDICTED: uncharacterized protein LOC105631062 isoform X3 [Jatropha curcas]	gi|1000940644|ref|XM_015727426.1|/0/PREDICTED: Ricinus communis uncharacterized LOC8275698 (LOC8275698), transcript variant X5, mRNA	NA	NA	NA	PF06966/1.2E-87/Protein of unknown function (DUF1295)	biological_process:GO:0055114//oxidation-reduction process;GO:0006629//lipid metabolic process;cellular_component:GO:0016021//integral component of membrane;GO:0005737//cytoplasm;molecular_function:GO:0016627//oxidoreductase activity, acting on the CH-CH group of donors;
CL14906.Contig1_All	1461	858.403	398.9	-1.10563	0.00644892	Down	4.33729e-06	gi|590706137|ref|XP_007047639.1|/1.6e-151/Xyloglucan endotransglycosylase [Theobroma cacao] >gi|508699900|gb|EOX91796.1| Xyloglucan endotransglycosylase [Theobroma cacao]	gi|802646170|ref|XM_012224087.1|/0/PREDICTED: Jatropha curcas probable xyloglucan endotransglucosylase/hydrolase protein 7 (LOC105639898), mRNA	sp|Q8LF99|XTH6_ARATH/2.0e-136/Probable xyloglucan endotransglucosylase/hydrolase protein 6 OS=Arabidopsis thaliana GN=XTH6 PE=2 SV=2	tcc:TCM_000870/2.6e-152/Xyloglucan endotransglycosylase; K08235 xyloglucan:xyloglucosyl transferase [EC:2.4.1.207]	At5g65730/3.8e-134/[M] TWOG0096 Xyloglucan endotransglycosylase	PF00722/4.3E-61/Glycosyl hydrolases family 16	biological_process:GO:0010411//xyloglucan metabolic process;GO:0042546//cell wall biogenesis;GO:0071555//cell wall organization;cellular_component:GO:0048046//apoplast;GO:0005618//cell wall;molecular_function:GO:0004553//hydrolase activity, hydrolyzing O-glycosyl compounds;GO:0016762//xyloglucan:xyloglucosyl transferase activity;
CL1220.Contig24_All	2858	3.43662	19.1712	2.47988	0.0118399	Up	9.9538e-06	gi|1000978125|ref|XP_015571083.1|/1.1e-244/PREDICTED: LOW QUALITY PROTEIN: DNA topoisomerase 6 subunit B [Ricinus communis]	gi|1000978124|ref|XM_015715597.1|/0/PREDICTED: Ricinus communis DNA topoisomerase 6 subunit B (LOC8274395), mRNA	sp|Q9C5V6|TOP6B_ARATH/2.9e-224/DNA topoisomerase 6 subunit B OS=Arabidopsis thaliana GN=TOP6B PE=1 SV=1	NA	NA	PD013790/2.0E-92/TOPOISOMERASE ISOMERASE SUBUNIT DNA B VI TYPE II NUCLEOTIDE-BINDING ATP-BINDING	biological_process:GO:0042254//ribosome biogenesis;GO:0006412//translation;GO:0006265//DNA topological change;cellular_component:GO:0005634//nucleus;GO:0009330//DNA topoisomerase complex (ATP-hydrolyzing);GO:0015935//small ribosomal subunit;GO:0005829//cytosol;molecular_function:GO:0003677//DNA binding;GO:0005524//ATP binding;GO:0003918//DNA topoisomerase type II (ATP-hydrolyzing) activity;
Unigene37398_All	3499	3.24124	35.2733	3.44396	2.35633e-06	Up	2.89527e-10	gi|255578373|ref|XP_002530053.1|/1.9e-134/PREDICTED: uncharacterized protein LOC8283473 [Ricinus communis] >gi|223530469|gb|EEF32353.1| conserved hypothetical protein [Ricinus communis]	gi|1000945107|ref|XM_002530007.2|/2.80652e-180/PREDICTED: Ricinus communis uncharacterized LOC8283473 (LOC8283473), mRNA	sp|P51567|AFC2_ARATH/2.2e-64/Serine/threonine-protein kinase AFC2 OS=Arabidopsis thaliana GN=AFC2 PE=1 SV=1	rcu:8283474/3.1e-74/serine/threonine-protein kinase AFC2; K08287 dual-specificity kinase [EC:2.7.12.1]	At3g26350/9.0e-65/[V] LSE0414 A Harpin-induced protein involved in plant hypersensitive response and related proteins	PTHR31852:SF49/8.0E-125/--	NA
CL14906.Contig3_All	1304	122.857	47.0821	-1.38374	0.0347184	Down	3.79441e-05	gi|590706137|ref|XP_007047639.1|/1.8e-151/Xyloglucan endotransglycosylase [Theobroma cacao] >gi|508699900|gb|EOX91796.1| Xyloglucan endotransglycosylase [Theobroma cacao]	gi|802646170|ref|XM_012224087.1|/0/PREDICTED: Jatropha curcas probable xyloglucan endotransglucosylase/hydrolase protein 7 (LOC105639898), mRNA	sp|Q8LF99|XTH6_ARATH/2.3e-136/Probable xyloglucan endotransglucosylase/hydrolase protein 6 OS=Arabidopsis thaliana GN=XTH6 PE=2 SV=2	tcc:TCM_000870/3.1e-152/Xyloglucan endotransglycosylase; K08235 xyloglucan:xyloglucosyl transferase [EC:2.4.1.207]	At5g65730/4.4e-134/[M] TWOG0096 Xyloglucan endotransglycosylase	PS01034/-/Glycosyl hydrolases family 16 active sites.	biological_process:GO:0010411//xyloglucan metabolic process;GO:0042546//cell wall biogenesis;GO:0071555//cell wall organization;cellular_component:GO:0048046//apoplast;GO:0005618//cell wall;molecular_function:GO:0004553//hydrolase activity, hydrolyzing O-glycosyl compounds;GO:0016762//xyloglucan:xyloglucosyl transferase activity;
CL158.Contig27_All	2203	14.3011	2.84906	-2.32757	0.0315714	Down	3.3688e-05	gi|743790271|ref|XP_011038498.1|/1.4e-21/PREDICTED: pyridoxine/pyridoxamine 5'-phosphate oxidase 2 isoform X2 [Populus euphratica]	gi|396578701|gb|JX014169.1|/3.7159e-13/Manihot esculenta precursor microRNA miR828b gene, complete sequence	sp|Q9ZPY1|PPOX2_ARATH/3.4e-15/Pyridoxine/pyridoxamine 5'-phosphate oxidase 2 OS=Arabidopsis thaliana GN=PPOX2 PE=1 SV=2	NA	NA	NA	biological_process:GO:0055114//oxidation-reduction process;molecular_function:GO:0010181//FMN binding;GO:0016491//oxidoreductase activity;
CL335.Contig17_All	1825	2.98978	15.6808	2.39089	0.0196518	Up	1.89416e-05	gi|255544712|ref|XP_002513417.1|/5.6e-114/PREDICTED: ribosome-binding ATPase YchF [Ricinus communis] >gi|223547325|gb|EEF48820.1| GTP-binding protein, putative [Ricinus communis]	gi|1000978214|ref|XM_002513371.2|/0/PREDICTED: Ricinus communis ribosome-binding ATPase YchF (LOC8272636), mRNA	sp|Q851Q6|OBGC2_ORYSJ/1.7e-12/Probable GTP-binding protein OBGC2 OS=Oryza sativa subsp. japonica GN=Os03g0799700 PE=2 SV=1	rcu:8272636/9.3e-115/ribosome-binding ATPase YchF; K19788 obg-like ATPase 1	At1g56050/2.6e-100/[R] KOG1491 Predicted GTP-binding protein (ODN superfamily)	PTHR23305/1.1E-132/--	cellular_component:GO:0005737//cytoplasm;molecular_function:GO:0043022//ribosome binding;GO:0005524//ATP binding;GO:0043023//ribosomal large subunit binding;GO:0005525//GTP binding;GO:0016887//ATPase activity;
CL626.Contig5_All	2104	26.3704	3.14572	-3.06746	8.27372e-05	Down	1.88196e-08	gi|1000939328|ref|XP_002533304.2|/2.2e-130/PREDICTED: stress response protein NST1 [Ricinus communis] >gi|1000939330|ref|XP_015583341.1| PREDICTED: stress response protein NST1 [Ricinus communis]	gi|802639306|ref|XM_012223019.1|/0/PREDICTED: Jatropha curcas MAP7 domain-containing protein 2-like (LOC105639079), mRNA	NA	NA	CE27954/5.1e-07/[Z] KOG0613 Projectin/twitchin and related proteins	PTHR34199:SF1/2.4E-139/--	NA
CL13408.Contig1_All	2153	80.4145	1019.78	3.66466	7.82855e-61	Up	5.06266e-66	gi|1000976620|ref|XP_002514119.2|/1.2e-269/PREDICTED: cytokinin dehydrogenase 3 [Ricinus communis]	gi|1000976619|ref|XM_002514073.2|/0/PREDICTED: Ricinus communis cytokinin dehydrogenase 3 (LOC8272556), mRNA	sp|Q9LTS3|CKX3_ARATH/2.2e-171/Cytokinin dehydrogenase 3 OS=Arabidopsis thaliana GN=CKX3 PE=1 SV=1	rcu:8272556/2.1e-270/cytokinin dehydrogenase 3; K00279 cytokinin dehydrogenase [EC:1.5.99.12]	At5g56970/5.7e-171/[C] KOG1231 Proteins containing the FAD binding domain	PTHR13878/0.0/--	biological_process:GO:0009690//cytokinin metabolic process;GO:0055114//oxidation-reduction process;molecular_function:GO:0016614//oxidoreductase activity, acting on CH-OH group of donors;GO:0019139//cytokinin dehydrogenase activity;GO:0050660//flavin adenine dinucleotide binding;
CL2612.Contig22_All	4386	20.295	2.84079	-2.83676	0.000838966	Down	3.6351e-07	gi|802761405|ref|XP_012089778.1|/0.0e+00/PREDICTED: protein BREAST CANCER SUSCEPTIBILITY 2 homolog B isoform X1 [Jatropha curcas]	gi|1000951046|ref|XM_015723867.1|/0/PREDICTED: Ricinus communis protein BREAST CANCER SUSCEPTIBILITY 2 homolog B (LOC8263118), mRNA	NA	jcu:105648094/0.0e+00/protein BREAST CANCER SUSCEPTIBILITY 2 homolog B; K08775 breast cancer 2 susceptibility protein	At5g01630/2.2e-153/[L] KOG4751 DNA recombinational repair protein BRCA2	PS50138/9.15/BRCA2 repeat profile.	NA
CL12892.Contig9_All	1512	310.479	814.997	1.3923	4.37766e-10	Up	8.49299e-15	gi|255558119|ref|XP_002520088.1|/7.8e-85/PREDICTED: protein CDI [Ricinus communis] >gi|223540852|gb|EEF42412.1| conserved hypothetical protein [Ricinus communis]	gi|1000964528|ref|XM_002520042.2|/0/PREDICTED: Ricinus communis protein CDI (LOC8280523), mRNA	NA	zma:103636928/6.1e-11/GRMZM2G167521; uncharacterized LOC103636928; K03768 peptidyl-prolyl cis-trans isomerase B (cyclophilin B) [EC:5.2.1.8]	NA	PTHR35105/1.9E-128/--	NA
CL5713.Contig1_All	2465	1159.37	2581.15	1.15467	0.00267014	Up	1.50578e-06	gi|1000983391|ref|XP_015582399.1|/4.4e-37/PREDICTED: transcription factor RADIALIS isoform X2 [Ricinus communis]	gi|1000983390|ref|XM_015726913.1|/8.10706e-85/PREDICTED: Ricinus communis transcription factor RADIALIS (LOC8271425), transcript variant X2, mRNA	sp|F4JVB8|RADL1_ARATH/2.9e-31/Protein RADIALIS-like 1 OS=Arabidopsis thaliana GN=RL1 PE=2 SV=1	NA	At4g39250/7.8e-31/[O] KOG0724 Zuotin and related molecular chaperones (DnaJ superfamily), contains DNA-binding domains	NA	NA
CL4773.Contig5_All	3148	2.43146	17.726	2.86597	0.000621088	Up	2.49025e-07	gi|802555705|ref|XP_012065583.1|/0.0e+00/PREDICTED: uncharacterized protein LOC105628719 isoform X1 [Jatropha curcas]	gi|1000969199|ref|XM_015718400.1|/0/PREDICTED: Ricinus communis uncharacterized LOC8259314 (LOC8259314), mRNA	sp|Q9M364|ATX3_ARATH/9.0e-09/Histone-lysine N-methyltransferase ATX3 OS=Arabidopsis thaliana GN=ATX3 PE=2 SV=2	smo:SELMODRAFT_447369/2.8e-106/hypothetical protein; K18046 tyrosine-protein phosphatase OCA6 [EC:3.1.3.48]	Hs7662046/8.4e-30/[K] KOG1084 Transcription factor TCF20	PS50016/9.045/Zinc finger PHD-type profile.	molecular_function:GO:0008270//zinc ion binding;
CL7852.Contig4_All	1050	59.821	135.162	1.17596	0.020965	Up	2.07436e-05	gi|802787808|ref|XP_012092019.1|/2.1e-105/PREDICTED: two-component response regulator ARR5 [Jatropha curcas] >gi|643704220|gb|KDP21284.1| hypothetical protein JCGZ_21755 [Jatropha curcas]	gi|1000964179|ref|XM_002520155.2|/3.20797e-125/PREDICTED: Ricinus communis two-component response regulator ARR5 (LOC8270367), mRNA	sp|O82798|ARR4_ARATH/5.2e-62/Two-component response regulator ARR4 OS=Arabidopsis thaliana GN=ARR4 PE=1 SV=1	jcu:105649825/3.5e-106/two-component response regulator ARR5; K14492 two-component response regulator ARR-A family	At1g10470/1.4e-61/[K] KOG1601 GATA-4/5/6 transcription factors	PS50110/27.432/Response regulatory domain profile.	biological_process:GO:0000160//phosphorelay signal transduction system;cellular_component:GO:0005622//intracellular;
CL2177.Contig14_All	3150	13.5223	2.53114	-2.41749	0.0178492	Down	1.65064e-05	gi|1000954573|ref|XP_002524648.2|/0.0e+00/PREDICTED: LOW QUALITY PROTEIN: serine/threonine-protein kinase BLUS1 [Ricinus communis]	gi|1000954572|ref|XM_002524602.2|/0/PREDICTED: Ricinus communis serine/threonine-protein kinase BLUS1 (LOC8289799), mRNA	sp|O23304|BLUS1_ARATH/4.8e-87/Serine/threonine-protein kinase BLUS1 OS=Arabidopsis thaliana GN=BLUS1 PE=1 SV=1	rcu:8289799/0.0e+00/serine/threonine-protein kinase BLUS1; K08835 serine/threonine-protein kinase OSR1/STK39 [EC:2.7.11.1]	At5g14720/9.8e-228/[T] KOG0582 Ste20-like serine/threonine protein kinase	PTHR24361:SF276/0.0/--	biological_process:GO:0023014//signal transduction by protein phosphorylation;cellular_component:GO:0005886//plasma membrane;GO:0005737//cytoplasm;molecular_function:GO:0005524//ATP binding;GO:0004702//signal transducer, downstream of receptor, with serine/threonine kinase activity;
CL1473.Contig8_All	1571	2.36787	14.2185	2.58611	0.00580715	Up	3.83055e-06	gi|255583156|ref|XP_002532344.1|/1.9e-46/PREDICTED: RNA polymerase-associated protein LEO1 [Ricinus communis] >gi|1000940953|ref|XP_015582795.1| PREDICTED: RNA polymerase-associated protein LEO1 [Ricinus communis] >gi|1000940955|ref|XP_015582796.1| PREDICTED: RNA polymerase-associated protein LEO1 [Ricinus communis] >gi|1000940957|ref|XP_015582797.1| PREDICTED: RNA polymerase-associated protein L…	gi|1000940954|ref|XM_015727310.1|/5.01925e-100/PREDICTED: Ricinus communis RNA polymerase-associated protein LEO1 (LOC8277453), transcript variant X2, mRNA	NA	NA	NA	PTHR34055/2.0E-58/--	NA
CL1304.Contig1_All	3594	124.677	36.9726	-1.75367	0.000424863	Down	1.53415e-07	gi|802540700|ref|XP_012077849.1|/0.0e+00/PREDICTED: probable LRR receptor-like serine/threonine-protein kinase At1g06840 [Jatropha curcas]	gi|802540699|ref|XM_012222459.1|/0/PREDICTED: Jatropha curcas probable LRR receptor-like serine/threonine-protein kinase At1g06840 (LOC105638632), mRNA	sp|C0LGD7|Y1684_ARATH/0.0e+00/Probable LRR receptor-like serine/threonine-protein kinase At1g06840 OS=Arabidopsis thaliana GN=At1g06840 PE=2 SV=2	mdm:103417930/7.2e-244/probable LRR receptor-like serine/threonine-protein kinase At1g06840; K04733 interleukin-1 receptor-associated kinase 4 [EC:2.7.11.1]	At1g06840/0.0e+00/[T] LSE0002 A Receptor protein kinase containing LRR repeats	PTHR27003/0.0/--	biological_process:GO:0006468//protein phosphorylation;cellular_component:GO:0016021//integral component of membrane;molecular_function:GO:0004674//protein serine/threonine kinase activity;GO:0005524//ATP binding;
CL10569.Contig6_All	1629	11.4469	2.2674	-2.33584	0.0301922	Down	3.16306e-05	gi|802724397|ref|XP_012085714.1|/3.6e-144/PREDICTED: squamosa promoter-binding-like protein 16 [Jatropha curcas]	gi|802724396|ref|XM_012230324.1|/0/PREDICTED: Jatropha curcas squamosa promoter-binding-like protein 16 (LOC105644836), mRNA	sp|Q6YZE8|SPL16_ORYSJ/4.2e-50/Squamosa promoter-binding-like protein 16 OS=Oryza sativa subsp. japonica GN=SPL16 PE=2 SV=1	mdm:103401427/6.1e-17/uncharacterized LOC103401427; K13415 protein brassinosteroid insensitive 1 [EC:2.7.10.1 2.7.11.1]	NA	PF03110/4.6E-29/SBP domain	NA
CL3863.Contig4_All	1703	3.23437	21.8423	2.75557	0.0013838	Up	6.32803e-07	gi|1000970228|ref|XP_015573711.1|/2.3e-218/PREDICTED: protein farnesyltransferase subunit beta isoform X1 [Ricinus communis]	gi|802542875|ref|XM_012226344.1|/0/PREDICTED: Jatropha curcas protein farnesyltransferase subunit beta (LOC105641740), transcript variant X2, mRNA	sp|Q04903|FNTB_PEA/2.0e-156/Protein farnesyltransferase subunit beta OS=Pisum sativum GN=FTB PE=1 SV=1	rcu:8269307/3.8e-219/protein farnesyltransferase subunit beta; K05954 protein farnesyltransferase subunit beta [EC:2.5.1.58]	At5g40280/3.3e-145/[O] KOG0365 Beta subunit of farnesyltransferase	PTHR11774:SF6/9.9E-138/--	biological_process:GO:0042127//regulation of cell proliferation;GO:0018343//protein farnesylation;cellular_component:GO:0005965//protein farnesyltransferase complex;molecular_function:GO:0003824//catalytic activity;
Unigene47696_All	1146	17.4451	3.04489	-2.51836	0.0090817	Down	7.17652e-06	gi|1000977614|ref|XP_015571499.1|/2.1e-135/PREDICTED: small glutamine-rich tetratricopeptide repeat-containing protein 2 [Ricinus communis]	gi|1000977613|ref|XM_015716013.1|/0/PREDICTED: Ricinus communis small glutamine-rich tetratricopeptide repeat-containing protein 2 (LOC8274118), mRNA	sp|Q84XU2|PPP5_ARATH/3.4e-22/Serine/threonine-protein phosphatase 5 OS=Arabidopsis thaliana GN=PAPP5 PE=1 SV=1	rcu:8274118/3.5e-136/small glutamine-rich tetratricopeptide repeat-containing protein 2; K16365 small glutamine-rich tetratricopeptide repeat-containing protein alpha	At4g08320/3.9e-65/[R] KOG0553 TPR repeat-containing protein	PS50005/8.29/TPR repeat profile.	NA
Unigene4110_All	1863	14.8936	2.36121	-2.65709	0.00340027	Down	2.00102e-06	gi|255548906|ref|XP_002515509.1|/8.9e-107/PREDICTED: uncharacterized protein LOC8259447 [Ricinus communis] >gi|223545453|gb|EEF46958.1| conserved hypothetical protein [Ricinus communis]	gi|1000971258|ref|XM_002516803.2|/3.72375e-72/PREDICTED: Ricinus communis uncharacterized LOC8262369 (LOC8262369), mRNA	NA	NA	NA	PTHR31182:SF5/1.4E-59/--	NA
Unigene41783_All	777	81.5071	182.53	1.16313	0.00842134	Up	6.37184e-06	gi|802740969|ref|XP_012086986.1|/1.0e-11/PREDICTED: protein IQ-DOMAIN 14 [Jatropha curcas]	gi|802740968|ref|XM_012231596.1|/9.65854e-30/PREDICTED: Jatropha curcas protein IQ-DOMAIN 14 (LOC105645868), mRNA	NA	NA	NA	NA	NA
CL2731.Contig35_All	2287	12.7186	2.3972	-2.40752	0.0190021	Down	1.7861e-05	gi|802733635|ref|XP_012086661.1|/6.7e-173/PREDICTED: methyltransferase-like protein 17, mitochondrial [Jatropha curcas] >gi|643711817|gb|KDP25245.1| hypothetical protein JCGZ_20401 [Jatropha curcas]	gi|802733634|ref|XM_012231271.1|/0/PREDICTED: Jatropha curcas methyltransferase-like protein 17, mitochondrial (LOC105645623), mRNA	NA	sita:101783652/3.3e-133/37S ribosomal protein S22, mitochondrial; K01469 5-oxoprolinase (ATP-hydrolysing) [EC:3.5.2.9]	At1g64600/8.1e-115/[J] KOG2539 Mitochondrial/chloroplast ribosome small subunit component	PTHR21320:SF0/4.5E-126/--	biological_process:GO:0006412//translation;GO:0032259//methylation;molecular_function:GO:0008168//methyltransferase activity;GO:0005507//copper ion binding;
CL1330.Contig10_All	2809	3.50665	16.8723	2.26649	0.0431505	Up	5.30197e-05	gi|255577332|ref|XP_002529547.1|/1.5e-182/PREDICTED: uncharacterized protein LOC8260081 [Ricinus communis] >gi|223530995|gb|EEF32850.1| Membralin, putative [Ricinus communis]	gi|1000945955|ref|XM_002529501.2|/0/PREDICTED: Ricinus communis uncharacterized LOC8260081 (LOC8260081), mRNA	NA	NA	At1g61000_2/1.2e-59/[S] KOG2092 Uncharacterized conserved protein	PTHR21650/4.1E-77/--	cellular_component:GO:0005783//endoplasmic reticulum;GO:0016021//integral component of membrane;
CL16313.Contig23_All	2509	18.2621	54.1409	1.56787	0.0178492	Up	1.64998e-05	gi|802577304|ref|XP_012068927.1|/9.7e-258/PREDICTED: protein phosphatase 2C 16 [Jatropha curcas] >gi|802577306|ref|XP_012068928.1| PREDICTED: protein phosphatase 2C 16 [Jatropha curcas] >gi|802577308|ref|XP_012068929.1| PREDICTED: protein phosphatase 2C 16 [Jatropha curcas] >gi|643733894|gb|KDP40737.1| hypothetical protein JCGZ_24736 [Jatropha curcas]	gi|802577307|ref|XM_012213539.1|/0/PREDICTED: Jatropha curcas protein phosphatase 2C 16 (LOC105631424), transcript variant X3, mRNA	sp|Q9CAJ0|P2C16_ARATH/3.2e-166/Protein phosphatase 2C 16 OS=Arabidopsis thaliana GN=HAB1 PE=1 SV=1	jcu:105631424/1.6e-258/protein phosphatase 2C 16; K14497 protein phosphatase 2C [EC:3.1.3.16]	At1g72770/8.5e-166/[T] KOG0698 Serine/threonine protein phosphatase	PTHR13832:SF335/3.4E-199/--	biological_process:GO:0006470//protein dephosphorylation;molecular_function:GO:0046872//metal ion binding;GO:0004722//protein serine/threonine phosphatase activity;
CL238.Contig1_All	2329	43.3823	7.28395	-2.57432	0.00655647	Down	4.50888e-06	gi|1000965173|ref|XP_015575118.1|/6.6e-192/PREDICTED: rop guanine nucleotide exchange factor 14 isoform X1 [Ricinus communis]	gi|802701055|ref|XM_012228485.1|/0/PREDICTED: Jatropha curcas rop guanine nucleotide exchange factor 14 (LOC105643384), transcript variant X2, mRNA	sp|Q56WM6|ROGFE_ARATH/1.2e-140/Rop guanine nucleotide exchange factor 14 OS=Arabidopsis thaliana GN=ROPGEF14 PE=1 SV=1	thj:104810528/2.6e-61/rop guanine nucleotide exchange factor 11; K10418 dynein light chain LC8-type	At1g31650/3.3e-140/[S] LSE0384 A Uncharacterized protein	PTHR33101:SF2/5.7E-265/--	biological_process:GO:0043547//positive regulation of GTPase activity;molecular_function:GO:0005089//Rho guanyl-nucleotide exchange factor activity;
CL4105.Contig7_All	1784	2.59218	20.6802	2.99601	0.000219928	Up	6.25794e-08	gi|802630271|ref|XP_012077230.1|/5.3e-141/PREDICTED: (S)-coclaurine N-methyltransferase [Jatropha curcas] >gi|643724860|gb|KDP34061.1| hypothetical protein JCGZ_07632 [Jatropha curcas]	gi|802630270|ref|XM_012221840.1|/0/PREDICTED: Jatropha curcas (S)-coclaurine N-methyltransferase (LOC105638108), mRNA	sp|Q5C9L6|CNMT_THLFG/6.7e-78/(S)-coclaurine N-methyltransferase OS=Thalictrum flavum subsp. glaucum PE=1 SV=1	jcu:105638108/8.7e-142/(S)-coclaurine N-methyltransferase; K13384 (S)-coclaurine N-methyltransferase [EC:2.1.1.140]	At4g33120/2.0e-89/[R] TWOG0003 Methyltransferases	PF02353/4.7E-41/Mycolic acid cyclopropane synthetase	biological_process:GO:0032259//methylation;GO:0008610//lipid biosynthetic process;cellular_component:GO:0005774//vacuolar membrane;GO:0005768//endosome;GO:0005802//trans-Golgi network;molecular_function:GO:0008757//S-adenosylmethionine-dependent methyltransferase activity;
CL16313.Contig18_All	2999	114.507	262.505	1.19691	0.0406003	Up	4.78604e-05	gi|802577304|ref|XP_012068927.1|/2.9e-261/PREDICTED: protein phosphatase 2C 16 [Jatropha curcas] >gi|802577306|ref|XP_012068928.1| PREDICTED: protein phosphatase 2C 16 [Jatropha curcas] >gi|802577308|ref|XP_012068929.1| PREDICTED: protein phosphatase 2C 16 [Jatropha curcas] >gi|643733894|gb|KDP40737.1| hypothetical protein JCGZ_24736 [Jatropha curcas]	gi|802577307|ref|XM_012213539.1|/0/PREDICTED: Jatropha curcas protein phosphatase 2C 16 (LOC105631424), transcript variant X3, mRNA	sp|Q9CAJ0|P2C16_ARATH/1.2e-167/Protein phosphatase 2C 16 OS=Arabidopsis thaliana GN=HAB1 PE=1 SV=1	jcu:105631424/4.9e-262/protein phosphatase 2C 16; K14497 protein phosphatase 2C [EC:3.1.3.16]	At1g72770/3.1e-167/[T] KOG0698 Serine/threonine protein phosphatase	PTHR13832/9.1E-200/--	biological_process:GO:0006470//protein dephosphorylation;molecular_function:GO:0046872//metal ion binding;GO:0004722//protein serine/threonine phosphatase activity;
Unigene29794_All	1394	11.4271	2.37003	-2.26948	0.0431505	Down	5.26561e-05	gi|802632275|ref|XP_012077311.1|/5.5e-69/PREDICTED: serine/threonine protein phosphatase 2A 55 kDa regulatory subunit B beta isoform-like isoform X2 [Jatropha curcas]	gi|802632274|ref|XM_012221921.1|/3.24824e-141/PREDICTED: Jatropha curcas serine/threonine protein phosphatase 2A 55 kDa regulatory subunit B beta isoform-like (LOC105638165), transcript variant X2, mRNA	sp|Q39247|2ABB_ARATH/9.0e-62/Serine/threonine protein phosphatase 2A 55 kDa regulatory subunit B beta isoform OS=Arabidopsis thaliana GN=PP2AB2 PE=1 SV=1	jcu:105638165/9.1e-70/serine/threonine protein phosphatase 2A 55 kDa regulatory subunit B beta isoform-like; K04354 serine/threonine-protein phosphatase 2A regulatory subunit B	At1g17720/2.4e-61/[T] KOG1354 Serine/threonine protein phosphatase 2A, regulatory subunit	PS00678/-/Trp-Asp (WD) repeats signature.	biological_process:GO:0034047//regulation of protein phosphatase type 2A activity;cellular_component:GO:0000159//protein phosphatase type 2A complex;
CL5503.Contig10_All	1050	167.033	343.071	1.03838	2.68883e-06	Up	3.47769e-10	gi|1000974582|ref|XP_015572542.1|/8.0e-97/PREDICTED: adenine phosphoribosyltransferase 5 isoform X2 [Ricinus communis]	gi|1000974581|ref|XM_015717056.1|/0/PREDICTED: Ricinus communis adenine phosphoribosyltransferase 5 (LOC8259433), transcript variant X2, mRNA	sp|Q42563|APT2_ARATH/1.6e-79/Adenine phosphoribosyltransferase 2 OS=Arabidopsis thaliana GN=APT2 PE=2 SV=1	rcu:8259433/6.6e-97/adenine phosphoribosyltransferase 5; K00759 adenine phosphoribosyltransferase [EC:2.4.2.7]	At5g11160/7.1e-82/[F] KOG1712 Adenine phosphoribosyl transferases	PTHR11776/5.4E-120/--	biological_process:GO:0006168//adenine salvage;GO:0009116//nucleoside metabolic process;cellular_component:GO:0005737//cytoplasm;molecular_function:GO:0003999//adenine phosphoribosyltransferase activity;
Unigene19503_All	1647	96.8799	199.365	1.04114	0.000542227	Up	2.10393e-07	gi|743922795|ref|XP_011005473.1|/1.5e-174/PREDICTED: protein trichome birefringence-like 37 [Populus euphratica]	gi|1000958264|ref|XM_002522511.2|/0/PREDICTED: Ricinus communis protein trichome birefringence-like 38 (LOC8259217), mRNA	sp|Q8VY22|TBL38_ARATH/1.6e-150/Protein trichome birefringence-like 38 OS=Arabidopsis thaliana GN=TBL38 PE=2 SV=1	pda:103722329/1.6e-41/uncharacterized LOC103722329; K16573 gamma-tubulin complex component 6	At1g29050/2.1e-144/[S] LSE0451 A Uncharacterized protein	PF14416/4.8E-23/PMR5 N terminal Domain	NA
CL2606.Contig5_All	1486	20.6287	2.51052	-3.0386	0.000152338	Down	3.84212e-08	gi|802620780|ref|XP_012075705.1|/1.5e-178/PREDICTED: uncharacterized PKHD-type hydroxylase At1g22950 [Jatropha curcas]	gi|802620779|ref|XM_012220315.1|/0/PREDICTED: Jatropha curcas uncharacterized PKHD-type hydroxylase At1g22950 (LOC105636914), mRNA	sp|Q3ED68|Y1295_ARATH/8.3e-130/Uncharacterized PKHD-type hydroxylase At1g22950 OS=Arabidopsis thaliana GN=At1g22950 PE=2 SV=2	NA	At3g18210/1.5e-138/[O] KOG1971 Lysyl hydroxylase	PTHR24014:SF4/1.2E-194/--	NA
CL545.Contig34_All	2228	3.00271	14.6142	2.28304	0.0405795	Up	4.72365e-05	gi|255556592|ref|XP_002519330.1|/1.4e-138/PREDICTED: protection of telomeres protein 1a isoform X1 [Ricinus communis] >gi|223541645|gb|EEF43194.1| conserved hypothetical protein [Ricinus communis]	gi|1000966208|ref|XM_002519284.2|/1.42439e-156/PREDICTED: Ricinus communis protection of telomeres protein 1a (LOC8261355), transcript variant X1, mRNA	sp|Q56Y52|POT1A_ARATH/2.3e-35/Protection of telomeres protein 1a OS=Arabidopsis thaliana GN=POT1A PE=1 SV=1	ats:F775_14164/1.2e-36/Indole-3-glycerol phosphate synthase, chloroplastic; K01609 indole-3-glycerol phosphate synthase [EC:4.1.1.48]	At2g05210/5.4e-07/[R] KOG4757 Predicted telomere binding protein	SM00976/8.9E-8/Telomeric single stranded DNA binding POT1/CDC13	molecular_function:GO:0003677//DNA binding;
CL773.Contig38_All	1780	32.6104	95.0662	1.5436	0.00152957	Up	7.31978e-07	gi|1000963149|ref|XP_015575572.1|/7.8e-169/PREDICTED: uncharacterized protein LOC8270529 isoform X1 [Ricinus communis] >gi|1000963151|ref|XP_015575573.1| PREDICTED: uncharacterized protein LOC8270529 isoform X1 [Ricinus communis] >gi|1000963154|ref|XP_015575574.1| PREDICTED: uncharacterized protein LOC8270529 isoform X1 [Ricinus communis] >gi|1000963156|ref|XP_015575576.1| PREDICTED: uncharacteri…	gi|1000963160|ref|XM_002520542.2|/2.47139e-148/PREDICTED: Ricinus communis uncharacterized LOC8270529 (LOC8270529), transcript variant X6, mRNA	NA	NA	At4g36850/6.2e-78/[S] KOG2913 Predicted membrane protein	PF04193/4.5E-17/PQ loop repeat	NA
CL9587.Contig6_All	2157	3.02148	23.3123	2.94777	0.000363998	Up	1.15344e-07	gi|223526029|gb|EEF28398.1|/1.9e-140/lrr receptor protein kinase, putative [Ricinus communis]	gi|1000938038|ref|XM_015728267.1|/0/PREDICTED: Ricinus communis probable LRR receptor-like serine/threonine-protein kinase At4g30520 (LOC8258877), mRNA	sp|Q8VYT3|Y4052_ARATH/4.1e-114/Probable LRR receptor-like serine/threonine-protein kinase At4g30520 OS=Arabidopsis thaliana GN=At4g30520 PE=2 SV=1	lja:Lj2g3v1196640.1/5.0e-83/Lj2g3v1196640.1; -; K04733 interleukin-1 receptor-associated kinase 4 [EC:2.7.11.1]	At2g23950/3.2e-113/[T] LSE0002 A Receptor protein kinase containing LRR repeats	SM00369/0.031/Leucine-rich repeats, typical (most populated) subfamily	biological_process:GO:0006468//protein phosphorylation;cellular_component:GO:0016021//integral component of membrane;molecular_function:GO:0004674//protein serine/threonine kinase activity;GO:0005524//ATP binding;
CL3021.Contig18_All	3633	32.0002	5.37161	-2.57466	0.00655647	Down	4.50282e-06	gi|802744516|ref|XP_012087452.1|/4.2e-278/PREDICTED: uncharacterized protein LOC105646246 [Jatropha curcas]	gi|802744515|ref|XM_012232062.1|/0/PREDICTED: Jatropha curcas uncharacterized LOC105646246 (LOC105646246), mRNA	NA	jcu:105646246/7.0e-279/uncharacterized LOC105646246; K10706 senataxin [EC:3.6.4.-]	At1g16800/7.6e-75/[A] KOG1801 tRNA-splicing endonuclease positive effector (SEN1)	NA	NA
CL9650.Contig4_All	1978	26.7123	5.7005	-2.22834	0.0466624	Down	5.91454e-05	gi|255561773|ref|XP_002521896.1|/4.0e-33/PREDICTED: probable potassium transporter 17 [Ricinus communis] >gi|223538934|gb|EEF40532.1| Potassium transporter, putative [Ricinus communis]	gi|985469023|ref|XM_006492218.2|/3.95776e-72/PREDICTED: Citrus sinensis probable potassium transporter 17 (LOC102613718), mRNA	sp|Q67UC7|HAK17_ORYSJ/7.3e-25/Probable potassium transporter 17 OS=Oryza sativa subsp. japonica GN=HAK17 PE=2 SV=2	rcu:8268137/6.7e-34/probable potassium transporter 17; K03549 KUP system potassium uptake protein	At5g14880/1.5e-19/[P] LSE0144 A Potassium transporter	PTHR30540/2.9E-50/--	biological_process:GO:0071805//potassium ion transmembrane transport;cellular_component:GO:0016021//integral component of membrane;molecular_function:GO:0015079//potassium ion transmembrane transporter activity;
CL1562.Contig17_All	2635	20.343	2.97776	-2.77223	0.00148623	Down	7.01627e-07	gi|255580440|ref|XP_002531046.1|/4.9e-95/PREDICTED: cytochrome c-type biogenesis ccda-like chloroplastic protein [Ricinus communis] >gi|223529374|gb|EEF31339.1| Thiol:disulfide interchange protein dsbD precursor, putative [Ricinus communis]	gi|1000943259|ref|XM_002531000.2|/0/PREDICTED: Ricinus communis cytochrome c-type biogenesis ccda-like chloroplastic protein (LOC8260303), mRNA	sp|Q9M5P3|CCDA_ARATH/3.7e-88/Cytochrome c-type biogenesis ccda-like chloroplastic protein OS=Arabidopsis thaliana GN=CCDA PE=1 SV=1	mdm:103430962/1.2e-57/cytochrome c-type biogenesis ccda-like chloroplastic protein 2; K06196 cytochrome c-type biogenesis protein	NA	PTHR31272/6.0E-145/--	biological_process:GO:0017004//cytochrome complex assembly;GO:0055114//oxidation-reduction process;cellular_component:GO:0016021//integral component of membrane;
CL4943.Contig2_All	3113	14.4716	2.46641	-2.55274	0.00721078	Down	5.22273e-06	gi|802691385|ref|XP_012082939.1|/0.0e+00/PREDICTED: uncharacterized protein LOC105642649 isoform X2 [Jatropha curcas]	gi|802691384|ref|XM_012227549.1|/0/PREDICTED: Jatropha curcas uncharacterized LOC105642649 (LOC105642649), transcript variant X2, mRNA	NA	brp:108869012/2.8e-10/ADP-ribosylation factor-like protein 15; K07937 ADP-ribosylation factor 1	At2g47230/4.4e-55/[S] LSE0133 A Uncharacterized protein	PTHR31917/8.8E-182/--	NA
CL8402.Contig2_All	1272	25.0467	94.5533	1.91651	6.07485e-05	Up	1.21785e-08	gi|802581799|ref|XP_012069917.1|/2.0e-94/PREDICTED: protein FANTASTIC FOUR 3-like [Jatropha curcas] >gi|643733191|gb|KDP40138.1| hypothetical protein JCGZ_02136 [Jatropha curcas]	gi|802581798|ref|XM_012214527.1|/2.57828e-57/PREDICTED: Jatropha curcas protein FANTASTIC FOUR 3-like (LOC105632204), mRNA	sp|Q6NMR8|FAF3_ARATH/3.0e-48/Protein FANTASTIC FOUR 3 OS=Arabidopsis thaliana GN=FAF3 PE=2 SV=1	vcn:VOLCADRAFT_121342/2.2e-06/hypothetical protein; K11323 histone arginine demethylase JMJD6 [EC:1.14.11.-]	SPBC3D6.14c/5.3e-07/[GO] KOG4157 beta-1,6-N-acetylglucosaminyltransferase, contains WSC domain	PTHR33155/2.4E-114/--	NA
Unigene8469_All	3417	7.41115	53.0704	2.84014	4.8342e-06	Up	7.65951e-10	gi|1000955723|ref|XP_002523966.2|/2.3e-217/PREDICTED: UTP--glucose-1-phosphate uridylyltransferase [Ricinus communis]	gi|1000955722|ref|XM_002523920.2|/0/PREDICTED: Ricinus communis UTP--glucose-1-phosphate uridylyltransferase (LOC8282020), mRNA	sp|Q9GCB9|RT02_ARATH/5.8e-70/Ribosomal protein S2, mitochondrial OS=Arabidopsis thaliana GN=RPS2 PE=2 SV=1	rcu:8282020/3.8e-218/UTP--glucose-1-phosphate uridylyltransferase; K00963 UTP--glucose-1-phosphate uridylyltransferase [EC:2.7.7.9]	At3g03600/1.5e-69/[J] KOG0832 Mitochondrial/chloroplast ribosomal protein S2	PTHR11952:SF13/2.6E-57/--	NA
CL1218.Contig19_All	3052	10.9948	2.26225	-2.28099	0.0406003	Down	4.83108e-05	gi|802756946|ref|XP_012089095.1|/0.0e+00/PREDICTED: uncharacterized protein LOC105647570 [Jatropha curcas] >gi|643708621|gb|KDP23537.1| hypothetical protein JCGZ_23370 [Jatropha curcas]	gi|1000981193|ref|XM_015715155.1|/0/PREDICTED: Ricinus communis uncharacterized LOC8285537 (LOC8285537), transcript variant X2, mRNA	NA	bvg:104895311/4.8e-15/cell cycle checkpoint protein RAD17; K06662 cell cycle checkpoint protein	At2g24960/2.0e-169/[S] LSE0161 A Uncharacterized protein	PTHR31704:SF10/1.9E-175/--	NA
CL1856.Contig26_All	3370	2.81451	39.5508	3.81275	1.64187e-08	Up	8.49428e-13	gi|802756406|ref|XP_012089021.1|/0.0e+00/PREDICTED: ATP-dependent DNA helicase Q-like SIM [Jatropha curcas]	gi|1000980413|ref|XM_015714869.1|/0/PREDICTED: Ricinus communis ATP-dependent DNA helicase Q-like SIM (LOC8280233), partial mRNA	sp|Q9FT69|RQSIM_ARATH/1.6e-274/ATP-dependent DNA helicase Q-like SIM OS=Arabidopsis thaliana GN=RECQSIM PE=2 SV=1	jcu:105647512/0.0e+00/ATP-dependent DNA helicase Q-like SIM; K10900 werner syndrome ATP-dependent helicase [EC:3.6.4.12]	At5g27680/3.6e-252/[L] KOG0351 ATP-dependent DNA helicase	PF00271/2.4E-16/Helicase conserved C-terminal domain	biological_process:GO:0032508//DNA duplex unwinding;GO:0000724//double-strand break repair via homologous recombination;cellular_component:GO:0005634//nucleus;GO:0005694//chromosome;GO:0005737//cytoplasm;GO:0016021//integral component of membrane;molecular_function:GO:0003677//DNA binding;GO:0005524//ATP binding;GO:0009378//four-way junction helicase activity;GO:0043140//ATP-dependent 3'-5' DNA h…
Unigene41679_All	4393	4.14564	24.5075	2.56356	0.00699434	Up	4.93028e-06	gi|802592838|ref|XP_012071797.1|/1.7e-132/PREDICTED: deSI-like protein At4g17486 isoform X1 [Jatropha curcas] >gi|802592840|ref|XP_012071798.1| PREDICTED: deSI-like protein At4g17486 isoform X1 [Jatropha curcas] >gi|643731136|gb|KDP38474.1| hypothetical protein JCGZ_04399 [Jatropha curcas]	gi|802592839|ref|XM_012216408.1|/0/PREDICTED: Jatropha curcas deSI-like protein At4g17486 (LOC105633756), transcript variant X2, mRNA	sp|Q93VG8|PPDEX_ARATH/7.7e-59/DeSI-like protein At4g17486 OS=Arabidopsis thaliana GN=At4g17486 PE=2 SV=1	ccp:CHC_T00009047001/1.1e-15/Possible serine/threonine protein kinase; K08825 dual specificity tyrosine-phosphorylation-regulated kinase 1 [EC:2.7.12.1]	At1g47740/1.0e-110/[S] KOG0324 Uncharacterized conserved protein	PTHR12378:SF11/3.1E-188/--	NA
CL6535.Contig13_All	3530	3.09532	35.2719	3.51036	1.10669e-06	Up	1.08271e-10	gi|1000982840|ref|XP_015584571.1|/3.1e-193/PREDICTED: LOW QUALITY PROTEIN: uncharacterized protein At5g41620 [Ricinus communis]	gi|1000982839|ref|XM_015729085.1|/0/PREDICTED: Ricinus communis uncharacterized protein At5g41620 (LOC8286715), mRNA	sp|Q66GQ2|Y5162_ARATH/5.6e-92/Uncharacterized protein At5g41620 OS=Arabidopsis thaliana GN=At5g41620 PE=2 SV=2	cit:102614736/4.7e-06/structural maintenance of chromosomes protein 1; K06636 structural maintenance of chromosome 1	At5g41620/1.5e-91/[S] LSE0124 A Uncharacterized protein	PTHR31071:SF4/7.9E-198/--	NA
CL3773.Contig3_All	1371	30.689	3.35793	-3.19208	4.11368e-05	Down	7.71484e-09	gi|802563190|ref|XP_012066761.1|/2.6e-140/PREDICTED: survival of motor neuron-related-splicing factor 30 [Jatropha curcas] >gi|643736097|gb|KDP42513.1| hypothetical protein JCGZ_00310 [Jatropha curcas]	gi|802563189|ref|XM_012211371.1|/0/PREDICTED: Jatropha curcas survival of motor neuron-related-splicing factor 30 (LOC105629729), mRNA	NA	jcu:105629729/4.4e-141/survival of motor neuron-related-splicing factor 30; K12839 survival of motor neuron-related-splicing factor 30	At2g02570/6.1e-110/[A] KOG3026 Splicing factor SPF30	PS50304/12.92/Tudor domain profile.	biological_process:GO:0006397//mRNA processing;cellular_component:GO:0005634//nucleus;GO:0005737//cytoplasm;molecular_function:GO:0003723//RNA binding;
CL12195.Contig3_All	1296	398.259	168.718	-1.2391	0.0469444	Down	5.98065e-05	gi|255557012|ref|XP_002519539.1|/2.1e-155/PREDICTED: probable aquaporin PIP2-2 [Ricinus communis] >gi|223541402|gb|EEF42953.1| Aquaporin PIP2.2, putative [Ricinus communis]	gi|802685167|ref|XM_012226962.1|/0/PREDICTED: Jatropha curcas aquaporin PIP2-4-like (LOC105642213), mRNA	sp|P43287|PIP22_ARATH/1.0e-139/Aquaporin PIP2-2 OS=Arabidopsis thaliana GN=PIP2-2 PE=1 SV=2	rcu:8284532/3.5e-156/Pip2-2; probable aquaporin PIP2-2; K09872 aquaporin PIP	At2g37170/2.7e-139/[G] KOG0223 Aquaporin (major intrinsic protein family)	PR00783/7.5E-71/Major intrinsic protein family signature	biological_process:GO:0006810//transport;cellular_component:GO:0016021//integral component of membrane;molecular_function:GO:0005215//transporter activity;
CL2416.Contig27_All	2220	47.6932	4.55818	-3.38725	3.7129e-06	Down	5.04231e-10	gi|255539613|ref|XP_002510871.1|/1.8e-159/PREDICTED: phosphoglucomutase, chloroplastic [Ricinus communis] >gi|223549986|gb|EEF51473.1| phosphoglucomutase, putative [Ricinus communis]	gi|1000985514|ref|XM_002510825.2|/0/PREDICTED: Ricinus communis phosphoglucomutase, chloroplastic (LOC8258327), mRNA	sp|Q9SM59|PGMP_PEA/1.2e-156/Phosphoglucomutase, chloroplastic OS=Pisum sativum GN=PGMP PE=1 SV=1	rcu:8258327/3.0e-160/phosphoglucomutase, chloroplastic; K01835 phosphoglucomutase [EC:5.4.2.2]	At5g51820/5.0e-154/[G] KOG0625 Phosphoglucomutase	PF00408/3.5E-9/Phosphoglucomutase/phosphomannomutase, C-terminal domain	biological_process:GO:0006006//glucose metabolic process;GO:0019252//starch biosynthetic process;GO:0005978//glycogen biosynthetic process;GO:0019388//galactose catabolic process;GO:0009590//detection of gravity;cellular_component:GO:0005829//cytosol;GO:0010319//stromule;GO:0009570//chloroplast stroma;molecular_function:GO:0000287//magnesium ion binding;GO:0004614//phosphoglucomutase activity;
CL3513.Contig13_All	3217	13.2428	2.49658	-2.40718	0.0190021	Down	1.79412e-05	gi|255538756|ref|XP_002510443.1|/8.5e-49/PREDICTED: peroxidase 9 [Ricinus communis] >gi|223551144|gb|EEF52630.1| Peroxidase 9 precursor, putative [Ricinus communis]	gi|985441696|ref|XM_006473498.2|/2.95105e-85/PREDICTED: Citrus sinensis peroxidase 9 (LOC102626970), mRNA	sp|Q96512|PER9_ARATH/1.9e-46/Peroxidase 9 OS=Arabidopsis thaliana GN=PER9 PE=1 SV=1	rcu:8275780/1.4e-49/peroxidase 9; K00430 peroxidase [EC:1.11.1.7]	At1g44970/5.0e-46/[R] TWOG0189 Peroxidase	PTHR31388:SF4/8.6E-68/--	biological_process:GO:0006979//response to oxidative stress;GO:0098869//cellular oxidant detoxification;GO:0042744//hydrogen peroxide catabolic process;GO:0055114//oxidation-reduction process;cellular_component:GO:0005576//extracellular region;molecular_function:GO:0020037//heme binding;GO:0046872//metal ion binding;GO:0004601//peroxidase activity;
CL2119.Contig4_All	861	177.231	72.7885	-1.28385	0.00218659	Down	1.09584e-06	gi|802640916|ref|XP_012079075.1|/6.0e-90/PREDICTED: homeobox-leucine zipper protein ATHB-40 [Jatropha curcas]	gi|566180946|ref|XM_002310759.2|/2.18293e-71/Populus trichocarpa homeobox-leucine zipper family protein (POPTR_0007s12450g) mRNA, complete cds	sp|O23208|ATB40_ARATH/7.5e-67/Homeobox-leucine zipper protein ATHB-40 OS=Arabidopsis thaliana GN=ATHB-40 PE=2 SV=3	jcu:105639588/9.9e-91/homeobox-leucine zipper protein ATHB-40; K09338 homeobox-leucine zipper protein	At4g36740/6.9e-67/[K] KOG0483 Transcription factor HEX, contains HOX and HALZ domains	PTHR24326:SF281/1.4E-86/--	biological_process:GO:0006355//regulation of transcription, DNA-templated;cellular_component:GO:0005634//nucleus;molecular_function:GO:0043565//sequence-specific DNA binding;
CL441.Contig9_All	1981	22.9746	3.47703	-2.72411	0.00223634	Down	1.14807e-06	gi|802787796|ref|XP_012092016.1|/1.2e-191/PREDICTED: probable galacturonosyltransferase-like 9 [Jatropha curcas] >gi|643704215|gb|KDP21279.1| hypothetical protein JCGZ_21750 [Jatropha curcas]	gi|566189090|ref|XM_006378143.1|/0/Populus trichocarpa hypothetical protein (POPTR_0010s04780g) mRNA, complete cds	sp|O04536|GATL9_ARATH/3.9e-167/Probable galacturonosyltransferase-like 9 OS=Arabidopsis thaliana GN=GATL9 PE=2 SV=1	cit:102626537/2.8e-117/probable galacturonosyltransferase-like 1; K20893 probable galacturonosyltransferase-like 1 [EC:2.4.1.-]	At1g70090/1.0e-166/[G] TWOG0182 Predicted glycosyltransferase	PTHR13778/8.1E-274/--	molecular_function:GO:0016757//transferase activity, transferring glycosyl groups;
CL1155.Contig1_All	1613	13.6715	2.35809	-2.53548	0.00817175	Down	6.04142e-06	gi|802539314|ref|XP_012070431.1|/1.3e-114/PREDICTED: uncharacterized protein LOC105632610 [Jatropha curcas] >gi|643740693|gb|KDP46283.1| hypothetical protein JCGZ_10123 [Jatropha curcas]	gi|802539313|ref|XM_012215041.1|/0/PREDICTED: Jatropha curcas uncharacterized LOC105632610 (LOC105632610), mRNA	NA	zma:103636678/6.1e-25/uncharacterized LOC103636678; K07393 putative glutathione S-transferase	NA	PF01435/1.1E-15/Peptidase family M48	biological_process:GO:0006508//proteolysis;molecular_function:GO:0004222//metalloendopeptidase activity;
CL1509.Contig8_All	2571	16.5394	3.17715	-2.3801	0.0224145	Down	2.23227e-05	gi|802611138|ref|XP_012074326.1|/1.0e-161/PREDICTED: testis-expressed sequence 10 protein isoform X1 [Jatropha curcas] >gi|802611140|ref|XP_012074327.1| PREDICTED: testis-expressed sequence 10 protein isoform X1 [Jatropha curcas] >gi|643727827|gb|KDP36120.1| hypothetical protein JCGZ_08764 [Jatropha curcas]	gi|1000940547|ref|XM_015727469.1|/0/PREDICTED: Ricinus communis uncharacterized LOC8275754 (LOC8275754), transcript variant X2, mRNA	NA	jcu:105635817/1.7e-162/testis-expressed sequence 10 protein; K14827 pre-rRNA-processing protein IPI1	At5g27010/8.5e-97/[S] KOG2149 Uncharacterized conserved protein	PTHR16056/7.2E-117/--	NA
CL1788.Contig1_All	1231	22.733	65.7677	1.53259	0.0301274	Up	3.13679e-05	gi|802652627|ref|XP_012080154.1|/8.0e-80/PREDICTED: two-component response regulator ARR5-like [Jatropha curcas] >gi|643720897|gb|KDP31161.1| hypothetical protein JCGZ_11537 [Jatropha curcas]	gi|566206553|ref|XM_002322108.2|/1.13554e-70/Populus trichocarpa hypothetical protein (POPTR_0015s08130g) mRNA, complete cds	sp|Q7G8V2|ARR15_ARATH/1.3e-56/Two-component response regulator ARR15 OS=Arabidopsis thaliana GN=ARR15 PE=1 SV=1	jcu:105640448/1.3e-80/two-component response regulator ARR5-like; K14492 two-component response regulator ARR-A family	At1g74890/3.5e-56/[K] KOG1601 GATA-4/5/6 transcription factors	NA	biological_process:GO:0009987//cellular process;
CL2635.Contig4_All	1732	2.46804	17.7367	2.8453	0.000741126	Up	3.11532e-07	gi|1000949614|ref|XP_015579866.1|/3.9e-157/PREDICTED: G2/mitotic-specific cyclin C13-1 [Ricinus communis] >gi|1000949616|ref|XP_015579867.1| PREDICTED: G2/mitotic-specific cyclin C13-1 [Ricinus communis]	gi|1000949615|ref|XM_015724381.1|/0/PREDICTED: Ricinus communis G2/mitotic-specific cyclin C13-1 (LOC8267029), transcript variant X2, mRNA	sp|Q2QN26|CCA32_ORYSJ/7.7e-95/Cyclin-A3-2 OS=Oryza sativa subsp. japonica GN=CYCA3-2 PE=2 SV=1	rcu:8267029/6.5e-158/G2/mitotic-specific cyclin C13-1; K06627 cyclin A	At1g47230/4.4e-89/[D] KOG0654 G2/Mitotic-specific cyclin A	SM00385/1.3E-16/domain present in cyclins, TFIIB and Retinoblastoma	cellular_component:GO:0005634//nucleus;
Unigene27857_All	317	122.757	252.094	1.03815	0.000228936	Up	6.81037e-08	NA	NA	NA	NA	NA	NA	NA
CL977.Contig2_All	1904	188.009	92.4399	-1.02421	0.0157534	Down	1.40589e-05	gi|255560778|ref|XP_002521402.1|/2.0e-223/PREDICTED: serine carboxypeptidase-like 31 isoform X2 [Ricinus communis] >gi|223539301|gb|EEF40892.1| serine carboxypeptidase, putative [Ricinus communis]	gi|1000960677|ref|XM_002521356.2|/0/PREDICTED: Ricinus communis serine carboxypeptidase-like 31 (LOC8281726), transcript variant X2, mRNA	sp|O04084|SCP31_ARATH/1.1e-145/Serine carboxypeptidase-like 31 OS=Arabidopsis thaliana GN=SCPL31 PE=2 SV=2	rcu:8281726/3.4e-224/serine carboxypeptidase-like 31; K16297 serine carboxypeptidase-like clade II [EC:3.4.16.-]	At1g11080/7.9e-140/[OE] KOG1282 Serine carboxypeptidases (lysosomal cathepsin A)	PF00450/9.7E-103/Serine carboxypeptidase	biological_process:GO:0051603//proteolysis involved in cellular protein catabolic process;molecular_function:GO:0004185//serine-type carboxypeptidase activity;
CL1797.Contig32_All	2537	3.37615	17.816	2.39973	0.0190833	Up	1.81413e-05	gi|1000948225|ref|XP_015580327.1|/7.3e-19/PREDICTED: anaphase-promoting complex subunit 1 [Ricinus communis]	gi|224101160|ref|XM_002312129.1|/4.16821e-33/Populus trichocarpa E3 ubiquitin ligase family protein (POPTR_0008s07040g) mRNA, complete cds	sp|Q9FFF9|APC1_ARATH/4.2e-17/Anaphase-promoting complex subunit 1 OS=Arabidopsis thaliana GN=APC1 PE=2 SV=1	rcu:8265369/1.2e-19/anaphase-promoting complex subunit 1; K03348 anaphase-promoting complex subunit 1	At5g05560/1.1e-16/[DO] KOG1858 Anaphase-promoting complex (APC), subunit 1 (meiotic check point regulator/Tsg24)	PTHR12827/2.5E-16/--	biological_process:GO:0048608//reproductive structure development;GO:0009791//post-embryonic development;GO:0044702//single organism reproductive process;
CL2440.Contig2_All	1688	15.3966	3.12732	-2.29961	0.0370653	Down	4.15688e-05	gi|763757808|gb|KJB25139.1|/8.8e-21/hypothetical protein B456_004G178300 [Gossypium raimondii]	gi|1000965028|ref|XM_015719591.1|/7.34144e-64/PREDICTED: Ricinus communis WAT1-related protein At3g45870 (LOC8280130), transcript variant X3, mRNA	sp|Q8W4R9|WTR35_ARATH/3.6e-20/WAT1-related protein At4g19185 OS=Arabidopsis thaliana GN=At4g19185 PE=2 SV=1	NA	At4g19180_1/8.6e-21/[R] LSE0148 A Nodulin-like protein	PTHR31218/6.0E-27/--	NA
CL5280.Contig18_All	3065	3.08202	26.8226	3.1215	7.51868e-05	Up	1.65317e-08	gi|643713770|gb|KDP26435.1|/3.7e-118/hypothetical protein JCGZ_17593 [Jatropha curcas]	NA	NA	NA	NA	NA	NA
CL1788.Contig3_All	1144	58.4612	122.906	1.072	0.0196518	Up	1.91901e-05	gi|802652627|ref|XP_012080154.1|/3.6e-82/PREDICTED: two-component response regulator ARR5-like [Jatropha curcas] >gi|643720897|gb|KDP31161.1| hypothetical protein JCGZ_11537 [Jatropha curcas]	gi|802652626|ref|XM_012224764.1|/2.00708e-157/PREDICTED: Jatropha curcas two-component response regulator ARR5-like (LOC105640448), mRNA	sp|Q7G8V2|ARR15_ARATH/1.4e-60/Two-component response regulator ARR15 OS=Arabidopsis thaliana GN=ARR15 PE=1 SV=1	jcu:105640448/5.9e-83/two-component response regulator ARR5-like; K14492 two-component response regulator ARR-A family	At1g74890/3.7e-60/[K] KOG1601 GATA-4/5/6 transcription factors	PTHR26402:SF526/7.7E-96/--	biological_process:GO:0016310//phosphorylation;GO:0000160//phosphorelay signal transduction system;cellular_component:GO:0005622//intracellular;molecular_function:GO:0016301//kinase activity;
CL6029.Contig15_All	1754	18.4995	3.03473	-2.60785	0.00512901	Down	3.28373e-06	gi|566177226|ref|XP_002308386.2|/2.7e-73/hypothetical protein POPTR_0006s20250g [Populus trichocarpa] >gi|550336706|gb|EEE91909.2| hypothetical protein POPTR_0006s20250g [Populus trichocarpa]	gi|802592232|ref|XM_012216083.1|/3.14937e-147/PREDICTED: Jatropha curcas uncharacterized LOC105633485 (LOC105633485), mRNA	NA	NA	NA	PTHR35769/2.4E-109/--	molecular_function:GO:0016787//hydrolase activity;
CL2754.Contig4_All	2386	43.6787	6.04665	-2.85272	8.27372e-05	Down	1.9262e-08	gi|1000950645|ref|XP_015579532.1|/6.5e-179/PREDICTED: uncharacterized membrane protein At3g27390 isoform X2 [Ricinus communis]	gi|1000950644|ref|XM_015724046.1|/0/PREDICTED: Ricinus communis uncharacterized membrane protein At3g27390 (LOC8260331), transcript variant X4, mRNA	sp|Q8GUM4|Y3739_ARATH/2.8e-135/Uncharacterized membrane protein At3g27390 OS=Arabidopsis thaliana GN=At3g27390 PE=1 SV=2	thj:104811869/1.8e-20/early nodulin-like protein 2; K03006 DNA-directed RNA polymerase II subunit RPB1 [EC:2.7.7.6]	At3g18590/1.2e-33/[S] LSE0042 A Uncharacterized plastocyanin-like protein, probably non-copper-binding	PTHR31133/1.1E-249/--	cellular_component:GO:0016021//integral component of membrane;
CL590.Contig12_All	1081	13.3189	2.48409	-2.42268	0.0173326	Down	1.58045e-05	gi|1000970156|ref|XP_015573686.1|/2.6e-42/PREDICTED: chloroplastic group IIA intron splicing facilitator CRS1, chloroplastic isoform X2 [Ricinus communis]	gi|1000970158|ref|XR_001535094.1|/2.64744e-101/PREDICTED: Ricinus communis chloroplastic group IIA intron splicing facilitator CRS1, chloroplastic (LOC8280589), transcript variant X9, misc_RNA	sp|Q9FYT6|CRS1_MAIZE/6.4e-23/Chloroplastic group IIA intron splicing facilitator CRS1, chloroplastic OS=Zea mays GN=CRS1 PE=1 SV=1	pda:103714562/3.8e-15/uncharacterized CRM domain-containing protein At3g25440, chloroplastic; K01148 poly(A)-specific ribonuclease [EC:3.1.13.4]	At3g01370/6.5e-38/[L] KOG1990 Poly(A)-specific exoribonuclease PARN	PF01985/8.1E-15/CRS1 / YhbY (CRM) domain	NA
CL994.Contig1_All	510	3.36917	18.3932	2.44871	0.0114249	Up	9.53103e-06	gi|802660485|ref|XP_012080956.1|/4.0e-25/PREDICTED: probable protein S-acyltransferase 15 [Jatropha curcas]	NA	sp|Q500Z2|ZDH20_ARATH/1.5e-17/Probable protein S-acyltransferase 15 OS=Arabidopsis thaliana GN=PAT15 PE=2 SV=1	jcu:105641095/6.6e-26/probable protein S-acyltransferase 15; K20029 palmitoyltransferase ZDHHC3/7/25 [EC:2.3.1.225]	At5g04270/3.9e-17/[R] KOG1315 Predicted DHHC-type Zn-finger protein	PTHR22883/5.2E-28/--	NA
CL1005.Contig25_All	3974	61.6385	19.5123	-1.65945	0.0190021	Down	1.76956e-05	gi|1000986577|ref|XP_015575333.1|/0.0e+00/PREDICTED: phosphatidate phosphatase PAH2 isoform X1 [Ricinus communis]	gi|1000986576|ref|XM_015719847.1|/0/PREDICTED: Ricinus communis phosphatidate phosphatase PAH2 (LOC8278893), transcript variant X1, mRNA	sp|Q9FMN2|PAH2_ARATH/3.4e-178/Phosphatidate phosphatase PAH2 OS=Arabidopsis thaliana GN=PAH2 PE=1 SV=1	rcu:8278893/0.0e+00/phosphatidate phosphatase PAH2; K15728 phosphatidate phosphatase LPIN [EC:3.1.3.4]	At5g42870/8.9e-178/[NI] KOG2116 Protein involved in plasmid maintenance/nuclear protein involved in lipid metabolism	PTHR12181:SF12/3.6E-296/--	NA
CL6902.Contig2_All	1134	14.2666	2.39183	-2.57646	0.00631824	Down	4.20854e-06	gi|643725044|gb|KDP34245.1|/4.2e-27/hypothetical protein JCGZ_07816 [Jatropha curcas]	gi|802633461|ref|XM_012222097.1|/6.32588e-63/PREDICTED: Jatropha curcas uncharacterized LOC105638302 (LOC105638302), mRNA	NA	NA	At4g28020/3.3e-16/[S] KOG2942 Uncharacterized conserved protein	PTHR37752/1.8E-30/--	NA
CL1323.Contig24_All	2556	2.67	20.2454	2.92268	0.000411889	Up	1.42451e-07	gi|802693382|ref|XP_012083013.1|/1.4e-243/PREDICTED: probable polygalacturonase [Jatropha curcas] >gi|802693386|ref|XP_012083014.1| PREDICTED: probable polygalacturonase [Jatropha curcas] >gi|643716719|gb|KDP28345.1| hypothetical protein JCGZ_14116 [Jatropha curcas]	gi|1000936788|ref|XM_002535086.2|/0/PREDICTED: Ricinus communis probable polygalacturonase (LOC8272813), mRNA	sp|A7PZL3|PGLR_VITVI/2.9e-130/Probable polygalacturonase OS=Vitis vinifera GN=GSVIVT00026920001 PE=1 SV=1	gmx:100805782/3.8e-29/probable polygalacturonase At3g15720; K01184 polygalacturonase [EC:3.2.1.15]	At3g62110/2.8e-188/[R] TWOG0115 Endo-polygalacturonase	SM00710/5800.0/Parallel beta-helix repeats	biological_process:GO:0005975//carbohydrate metabolic process;GO:0071555//cell wall organization;cellular_component:GO:0005576//extracellular region;GO:0005773//vacuole;molecular_function:GO:0004650//polygalacturonase activity;
CL11848.Contig2_All	2491	276.055	692.29	1.32642	0.000424863	Up	1.53863e-07	gi|1000983950|ref|XP_002509658.2|/0.0e+00/PREDICTED: subtilisin-like protease SBT1.2 isoform X1 [Ricinus communis]	gi|1000983949|ref|XM_002509612.2|/0/PREDICTED: Ricinus communis subtilisin-like protease SBT1.2 (LOC8272474), transcript variant X1, mRNA	sp|O64495|SDD1_ARATH/6.8e-161/Subtilisin-like protease SDD1 OS=Arabidopsis thaliana GN=SDD1 PE=2 SV=1	mtr:MTR_7g081660/1.1e-20/nuclear RNA-binding-like protein; K13199 plasminogen activator inhibitor 1 RNA-binding protein	At1g04110/1.8e-160/[OR] LSE0115 A Subtilisin-like proteinase	PF02225/9.3E-16/PA domain	NA
CL9482.Contig13_All	2991	13.4191	2.43823	-2.46038	0.0133295	Down	1.15509e-05	gi|1000981568|ref|XP_015583133.1|/3.3e-135/PREDICTED: uncharacterized protein LOC8258500 [Ricinus communis]	gi|802697547|ref|XM_012228104.1|/0/PREDICTED: Jatropha curcas uncharacterized LOC105643059 (LOC105643059), transcript variant X1, mRNA	sp|Q9XI84|RBCMT_ARATH/2.7e-10/[Fructose-bisphosphate aldolase]-lysine N-methyltransferase, chloroplastic OS=Arabidopsis thaliana GN=LSMT-L PE=1 SV=1	cam:101491003/3.5e-111/uncharacterized LOC101491003; K19199 histone-lysine N-methyltransferase SETD3 [EC:2.1.1.43]	At1g01920/4.9e-88/[R] KOG1337 N-methyltransferase	PTHR13271:SF41/1.1E-157/--	NA
CL3765.Contig24_All	3493	5.54268	30.8984	2.47887	0.0090817	Up	7.22387e-06	gi|223537656|gb|EEF39279.1|/6.8e-193/gamma-tubulin complex component, putative [Ricinus communis]	gi|1000957347|ref|XM_015721752.1|/0/PREDICTED: Ricinus communis gamma-tubulin complex component 4 homolog (LOC8259879), transcript variant X2, mRNA	sp|Q9M350|GACP4_ARATH/1.1e-169/Gamma-tubulin complex component 4 OS=Arabidopsis thaliana GN=GCP4 PE=2 SV=2	rcu:8259879/3.3e-193/gamma-tubulin complex component 4 homolog; K16571 gamma-tubulin complex component 4	At3g53760/8.4e-164/[Z] KOG2065 Gamma-tubulin ring complex protein	PF04130/2.0E-51/Spc97 / Spc98 family	biological_process:GO:0007020//microtubule nucleation;cellular_component:GO:0000922//spindle pole;GO:0005815//microtubule organizing center;GO:0005874//microtubule;GO:0005737//cytoplasm;molecular_function:GO:0043015//gamma-tubulin binding;
CL9818.Contig6_All	2360	220.442	75.2991	-1.54969	7.12631e-06	Down	1.2443e-09	gi|255577293|ref|XP_002529528.1|/4.2e-202/PREDICTED: 9-cis-epoxycarotenoid dioxygenase NCED3, chloroplastic [Ricinus communis] >gi|223531012|gb|EEF32866.1| 9-cis-epoxycarotenoid dioxygenase, putative [Ricinus communis]	gi|566194929|ref|XM_002316835.2|/0/Populus trichocarpa hypothetical protein (POPTR_0011s11370g) mRNA, complete cds	sp|Q9LRR7|NCED3_ARATH/4.7e-196/9-cis-epoxycarotenoid dioxygenase NCED3, chloroplastic OS=Arabidopsis thaliana GN=NCED3 PE=2 SV=1	rcu:8287688/6.9e-203/9-cis-epoxycarotenoid dioxygenase NCED3, chloroplastic; K09840 9-cis-epoxycarotenoid dioxygenase [EC:1.13.11.51]	At3g14440/1.3e-195/[Q] KOG1285 Beta, beta-carotene 15,15'-dioxygenase and related enzymes	PTHR10543/5.9E-290/--	biological_process:GO:0055114//oxidation-reduction process;molecular_function:GO:0003834//beta-carotene 15,15'-monooxygenase activity;
CL5503.Contig12_All	1437	237.713	492.926	1.05215	2.35633e-06	Up	2.85599e-10	gi|719981635|ref|XP_010250184.1|/1.6e-84/PREDICTED: adenine phosphoribosyltransferase 5 [Nelumbo nucifera] >gi|719981639|ref|XP_010250185.1| PREDICTED: adenine phosphoribosyltransferase 5 [Nelumbo nucifera] >gi|719981642|ref|XP_010250186.1| PREDICTED: adenine phosphoribosyltransferase 5 [Nelumbo nucifera]	gi|1000974581|ref|XM_015717056.1|/1.17985e-155/PREDICTED: Ricinus communis adenine phosphoribosyltransferase 5 (LOC8259433), transcript variant X2, mRNA	sp|Q42563|APT2_ARATH/1.9e-70/Adenine phosphoribosyltransferase 2 OS=Arabidopsis thaliana GN=APT2 PE=2 SV=1	nnu:104592491/2.7e-85/adenine phosphoribosyltransferase 5; K00759 adenine phosphoribosyltransferase [EC:2.4.2.7]	At5g11160/6.7e-75/[F] KOG1712 Adenine phosphoribosyl transferases	PTHR11776:SF7/3.8E-110/--	NA
CL6800.Contig7_All	1989	18.0637	2.91256	-2.63274	0.00420126	Down	2.60825e-06	gi|802607498|ref|XP_012073837.1|/1.5e-237/PREDICTED: uncharacterized protein LOC105635371 isoform X1 [Jatropha curcas] >gi|643729013|gb|KDP36950.1| hypothetical protein JCGZ_08241 [Jatropha curcas]	gi|1000986838|ref|XM_002510459.2|/0/PREDICTED: Ricinus communis uncharacterized LOC8274632 (LOC8274632), transcript variant X2, mRNA	NA	NA	At5g39590/2.7e-183/[S] KOG4636 Uncharacterized conserved protein with TLDc domain	PTHR23354:SF67/6.1E-200/--	NA
CL897.Contig6_All	2904	3.36218	16.2975	2.27718	0.0408167	Up	4.90962e-05	gi|802605994|ref|XP_012073668.1|/2.8e-293/PREDICTED: pentatricopeptide repeat-containing protein At5g42310, mitochondrial [Jatropha curcas] >gi|643728867|gb|KDP36804.1| hypothetical protein JCGZ_08095 [Jatropha curcas]	gi|802605993|ref|XM_012218278.1|/0/PREDICTED: Jatropha curcas pentatricopeptide repeat-containing protein At5g42310, mitochondrial (LOC105635242), transcript variant X2, mRNA	sp|Q8L844|PP413_ARATH/5.7e-244/Pentatricopeptide repeat-containing protein At5g42310, mitochondrial OS=Arabidopsis thaliana GN=At5g42310 PE=2 SV=1	rcu:8275500/1.5e-53/pentatricopeptide repeat-containing protein At5g61990, mitochondrial; K17964 leucine-rich PPR motif-containing protein, mitochondrial	At5g42310/1.5e-243/[R] KOG4197 FOG: PPR repeat	PS51375/5.897/Pentatricopeptide (PPR) repeat profile.	NA
CL11136.Contig3_All	1321	263.457	114.804	-1.1984	0.0230608	Down	2.31156e-05	gi|925170165|gb|ALC78999.1|/2.4e-154/NAC transcription factors 22 [Manihot esculenta]	gi|925170164|gb|KR605160.1|/0/Manihot esculenta NAC transcription factors 22 mRNA, complete cds	sp|Q93VY3|NAC72_ARATH/7.9e-108/NAC domain-containing protein 72 OS=Arabidopsis thaliana GN=NAC072 PE=2 SV=1	bna:106383523/2.3e-22/NAC domain-containing protein 89-like; K12581 CCR4-NOT transcription complex subunit 7/8	At1g52890/7.5e-105/[S] LSE0117 A No apical meristem (NAM) developmental protein and related proteins	PTHR31719/9.2E-175/--	biological_process:GO:0006355//regulation of transcription, DNA-templated;cellular_component:GO:0005634//nucleus;molecular_function:GO:0003677//DNA binding;
CL1938.Contig5_All	2669	19.7577	2.93495	-2.751	0.0017734	Down	8.60134e-07	gi|223546041|gb|EEF47544.1|/9.2e-182/conserved hypothetical protein [Ricinus communis]	gi|1000975744|ref|XM_002514944.2|/0/PREDICTED: Ricinus communis 2,4-dichlorophenol 6-monooxygenase (LOC8278449), mRNA	NA	pxb:103942874/3.1e-10/phenol 2-monooxygenase-like; K03380 phenol 2-monooxygenase [EC:1.14.13.7]	At1g24340/7.4e-136/[HC] KOG3855 Monooxygenase involved in coenzyme Q (ubiquinone) biosynthesis	PTHR13789/5.9E-49/--	NA
CL702.Contig42_All	3067	14.6494	2.35028	-2.63994	0.00386345	Down	2.3466e-06	gi|802688613|ref|XP_012082705.1|/5.2e-120/PREDICTED: metal tolerance protein C1 [Jatropha curcas] >gi|643716482|gb|KDP28108.1| hypothetical protein JCGZ_13879 [Jatropha curcas]	gi|802688612|ref|XM_012227315.1|/0/PREDICTED: Jatropha curcas metal tolerance protein C1 (LOC105642476), mRNA	sp|Q10LJ2|MTP2_ORYSJ/8.3e-100/Metal tolerance protein 2 OS=Oryza sativa subsp. japonica GN=MTP2 PE=2 SV=1	NA	At2g47830/1.1e-98/[P] KOG1485 Mitochondrial Fe2+ transporter MMT1 and related transporters (cation diffusion facilitator superfamily)	PF01545/4.6E-25/Cation efflux family	biological_process:GO:0098655//cation transmembrane transport;cellular_component:GO:0016021//integral component of membrane;molecular_function:GO:0008324//cation transmembrane transporter activity;
CL10984.Contig2_All	1973	140.006	293.495	1.06785	0.0431505	Up	5.29574e-05	gi|255549074|ref|XP_002515593.1|/1.2e-205/PREDICTED: probable indole-3-pyruvate monooxygenase YUCCA4 [Ricinus communis] >gi|223545537|gb|EEF47042.1| monooxygenase, putative [Ricinus communis]	gi|802640033|ref|XM_012223253.1|/0/PREDICTED: Jatropha curcas probable indole-3-pyruvate monooxygenase YUCCA4 (LOC105639258), mRNA	sp|Q9LFM5|YUC4_ARATH/2.8e-173/Probable indole-3-pyruvate monooxygenase YUCCA4 OS=Arabidopsis thaliana GN=YUC4 PE=1 SV=1	rcu:8278609/1.9e-206/probable indole-3-pyruvate monooxygenase YUCCA4; K11816 indole-3-pyruvate monooxygenase [EC:1.14.13.168]	At5g11320/7.3e-173/[Q] KOG1399 Flavin-containing monooxygenase	PR00469/1.9E-11/Pyridine nucleotide disulphide reductase class-II signature	biological_process:GO:0048825//cotyledon development;GO:0010229//inflorescence development;GO:0009851//auxin biosynthetic process;GO:0055114//oxidation-reduction process;GO:0009911//positive regulation of flower development;cellular_component:GO:0005654//nucleoplasm;GO:0000139//Golgi membrane;GO:0005829//cytosol;GO:0005789//endoplasmic reticulum membrane;molecular_function:GO:0047434//indolepyruv…
CL2997.Contig7_All	2612	3.82058	50.8471	3.7343	1.95693e-09	Up	7.59319e-14	gi|255574032|ref|XP_002527933.1|/0.0e+00/PREDICTED: homeobox-leucine zipper protein HDG11 [Ricinus communis] >gi|223532666|gb|EEF34449.1| homeobox protein, putative [Ricinus communis]	gi|1000948906|ref|XM_002527887.2|/0/PREDICTED: Ricinus communis homeobox-leucine zipper protein HDG11 (LOC8273513), mRNA	sp|Q9FX31|HDG11_ARATH/1.7e-258/Homeobox-leucine zipper protein HDG11 OS=Arabidopsis thaliana GN=HDG11 PE=1 SV=1	rcu:8273513/0.0e+00/homeobox-leucine zipper protein HDG11; K09338 homeobox-leucine zipper protein	At1g73360/4.4e-258/[K] LSE0187 A Homeodomain protein, contains START domain	PTHR24326/1.4E-239/--	biological_process:GO:0006355//regulation of transcription, DNA-templated;cellular_component:GO:0005634//nucleus;molecular_function:GO:0008289//lipid binding;GO:0043565//sequence-specific DNA binding;
CL2572.Contig12_All	2577	4.3169	61.6695	3.83649	2.09246e-08	Up	1.35318e-12	gi|802563004|ref|XP_012066665.1|/2.4e-163/PREDICTED: uncharacterized protein LOC105629659 [Jatropha curcas] >gi|802563006|ref|XP_012066666.1| PREDICTED: uncharacterized protein LOC105629659 [Jatropha curcas] >gi|643736024|gb|KDP42440.1| hypothetical protein JCGZ_00237 [Jatropha curcas]	gi|802563005|ref|XM_012211276.1|/0/PREDICTED: Jatropha curcas uncharacterized LOC105629659 (LOC105629659), transcript variant X2, mRNA	NA	jcu:105629659/4.0e-164/uncharacterized LOC105629659; K20102 YTH domain-containing family protein	At1g09810/6.8e-94/[R] KOG1901 Uncharacterized high-glucose-regulated protein	PS50882/52.108/YTH domain profile.	molecular_function:GO:0003723//RNA binding;
CL1673.Contig4_All	2116	3.92141	22.6773	2.5318	0.0084603	Up	6.45603e-06	gi|743866898|ref|XP_011032592.1|/2.2e-226/PREDICTED: solute carrier family 40 member 2-like [Populus euphratica] >gi|743866902|ref|XP_011032593.1| PREDICTED: solute carrier family 40 member 2-like [Populus euphratica]	gi|1000951051|ref|XM_015723869.1|/0/PREDICTED: Ricinus communis solute carrier family 40 member 2 (LOC8263143), mRNA	sp|F4KGN5|S40A2_ARATH/7.5e-177/Solute carrier family 40 member 2 OS=Arabidopsis thaliana GN=IREG2 PE=2 SV=1	rcu:8263143/1.9e-220/solute carrier family 40 member 2; K14685 solute carrier family 40 (iron-regulated transporter), member 1	At2g38460/3.2e-174/[P] KOG2601 Iron transporter	PTHR11660/1.1E-241/--	biological_process:GO:0034755//iron ion transmembrane transport;cellular_component:GO:0016021//integral component of membrane;molecular_function:GO:0005381//iron ion transmembrane transporter activity;
CL3431.Contig4_All	3030	14.8477	2.46206	-2.59231	0.00561433	Down	3.66705e-06	gi|255545714|ref|XP_002513917.1|/1.2e-84/PREDICTED: synaptonemal complex protein 2 [Ricinus communis] >gi|223547003|gb|EEF48500.1| Ribosome-binding protein, putative [Ricinus communis]	gi|1000977479|ref|XM_002513871.2|/0/PREDICTED: Ricinus communis synaptonemal complex protein 2 (LOC8278003), mRNA	sp|P61430|SYCP2_ARATH/7.0e-51/Synaptonemal complex protein 2 OS=Arabidopsis thaliana GN=ZYP1B PE=2 SV=1	rcu:8278003/2.0e-85/synaptonemal complex protein 2; K19533 synaptonemal complex protein 1	NA	PTHR23160/1.4E-54/--	NA
CL3919.Contig1_All	812	26.2975	2.6188	-3.32795	6.58414e-06	Down	1.10706e-09	gi|802628141|ref|XP_012076972.1|/1.7e-86/PREDICTED: uncharacterized protein LOC105637911 [Jatropha curcas] >gi|643724666|gb|KDP33867.1| hypothetical protein JCGZ_07438 [Jatropha curcas]	gi|802628140|ref|XM_012221582.1|/1.39792e-162/PREDICTED: Jatropha curcas uncharacterized LOC105637911 (LOC105637911), mRNA	NA	rcu:8272536/2.7e-82/uncharacterized protein YwkD; K08234 glyoxylase I family protein	At5g57040/1.0e-64/[G] LSE0294 A Predicted glyoxylase	PTHR21366/1.6E-60/--	molecular_function:GO:0016829//lyase activity;
CL14906.Contig2_All	1437	681.258	298.865	-1.18871	0.00255206	Down	1.35869e-06	gi|590706137|ref|XP_007047639.1|/2.0e-151/Xyloglucan endotransglycosylase [Theobroma cacao] >gi|508699900|gb|EOX91796.1| Xyloglucan endotransglycosylase [Theobroma cacao]	gi|802646170|ref|XM_012224087.1|/0/PREDICTED: Jatropha curcas probable xyloglucan endotransglucosylase/hydrolase protein 7 (LOC105639898), mRNA	sp|Q8LF99|XTH6_ARATH/2.6e-136/Probable xyloglucan endotransglucosylase/hydrolase protein 6 OS=Arabidopsis thaliana GN=XTH6 PE=2 SV=2	tcc:TCM_000870/3.4e-152/Xyloglucan endotransglycosylase; K08235 xyloglucan:xyloglucosyl transferase [EC:2.4.1.207]	At5g65730/4.9e-134/[M] TWOG0096 Xyloglucan endotransglycosylase	PTHR31062/4.3E-236/--	biological_process:GO:0010411//xyloglucan metabolic process;GO:0042546//cell wall biogenesis;GO:0071555//cell wall organization;cellular_component:GO:0048046//apoplast;GO:0005618//cell wall;molecular_function:GO:0004553//hydrolase activity, hydrolyzing O-glycosyl compounds;GO:0016762//xyloglucan:xyloglucosyl transferase activity;
CL5734.Contig5_All	1981	4.78738	83.4888	4.12427	5.38863e-10	Up	1.39392e-14	gi|802678966|ref|XP_012081980.1|/6.5e-217/PREDICTED: choline/ethanolaminephosphotransferase 1 [Jatropha curcas] >gi|802678974|ref|XP_012081981.1| PREDICTED: choline/ethanolaminephosphotransferase 1 [Jatropha curcas] >gi|643717966|gb|KDP29322.1| hypothetical protein JCGZ_18243 [Jatropha curcas]	gi|802678973|ref|XM_012226591.1|/0/PREDICTED: Jatropha curcas choline/ethanolaminephosphotransferase 1 (LOC105641936), transcript variant X2, mRNA	sp|O82567|AAPT1_ARATH/3.4e-203/Choline/ethanolaminephosphotransferase 1 OS=Arabidopsis thaliana GN=AAPT1 PE=1 SV=1	jcu:105641936/1.1e-217/choline/ethanolaminephosphotransferase 1; K00993 ethanolaminephosphotransferase [EC:2.7.8.1]	At1g13560/8.9e-203/[I] KOG2877 sn-1,2-diacylglycerol ethanolamine- and cholinephosphotranferases	PTHR10414:SF46/2.0E-264/--	biological_process:GO:0008654//phospholipid biosynthetic process;cellular_component:GO:0016021//integral component of membrane;molecular_function:GO:0016780//phosphotransferase activity, for other substituted phosphate groups;
CL8997.Contig1_All	1011	186.959	86.324	-1.11489	0.0196518	Down	1.91143e-05	gi|255586512|ref|XP_002533895.1|/2.7e-65/PREDICTED: probable E3 ubiquitin-protein ligase XERICO [Ricinus communis] >gi|1000938239|ref|XP_015583687.1| PREDICTED: probable E3 ubiquitin-protein ligase XERICO [Ricinus communis] >gi|1000938241|ref|XP_015583688.1| PREDICTED: probable E3 ubiquitin-protein ligase XERICO [Ricinus communis] >gi|1000938243|ref|XP_015583689.1| PREDICTED: probable E3 ubiquiti…	NA	sp|Q9LY41|ATL4_ARATH/1.8e-11/E3 ubiquitin-protein ligase ATL4 OS=Arabidopsis thaliana GN=ATL4 PE=1 SV=1	rcu:8263554/4.4e-66/probable E3 ubiquitin-protein ligase XERICO; K16285 RING/U-box domain-containing protein [EC:2.3.2.27]	At2g04240/9.0e-50/[O] KOG0800 FOG: Predicted E3 ubiquitin ligase	PTHR14155:SF184/1.6E-17/--	biological_process:GO:0009687//abscisic acid metabolic process;molecular_function:GO:0016787//hydrolase activity;GO:0008270//zinc ion binding;GO:0016874//ligase activity;
CL7935.Contig10_All	1365	2.54029	14.0573	2.46826	0.0127707	Up	1.08189e-05	gi|802701334|ref|XP_012083931.1|/1.0e-88/PREDICTED: alanyl-tRNA editing protein Aarsd1 isoform X1 [Jatropha curcas] >gi|643716016|gb|KDP27789.1| hypothetical protein JCGZ_18869 [Jatropha curcas]	gi|802701333|ref|XM_012228541.1|/3.99765e-160/PREDICTED: Jatropha curcas alanyl-tRNA editing protein Aarsd1 (LOC105643423), transcript variant X1, mRNA	NA	apro:F751_3454/1.3e-07/Alanine-tRNA ligase; K01872 alanyl-tRNA synthetase [EC:6.1.1.7]	7297398/8.8e-08/[J] KOG0188 Alanyl-tRNA synthetase	PTHR11777/4.0E-80/--	biological_process:GO:0006419//alanyl-tRNA aminoacylation;GO:0006450//regulation of translational fidelity;molecular_function:GO:0005524//ATP binding;GO:0000049//tRNA binding;GO:0002196//Ser-tRNA(Ala) hydrolase activity;GO:0004813//alanine-tRNA ligase activity;
CL1672.Contig1_All	1015	67.0068	21.1085	-1.66649	0.00655647	Down	4.53682e-06	gi|255548195|ref|XP_002515154.1|/1.1e-87/PREDICTED: uncharacterized protein LOC8270826 isoform X1 [Ricinus communis] >gi|223545634|gb|EEF47138.1| conserved hypothetical protein [Ricinus communis]	gi|802693962|ref|XM_012227652.1|/2.31142e-151/PREDICTED: Jatropha curcas uncharacterized LOC105642727 (LOC105642727), transcript variant X3, mRNA	NA	NA	NA	PF03364/3.1E-26/Polyketide cyclase / dehydrase and lipid transport	biological_process:GO:0010239//chloroplast mRNA processing;GO:0031426//polycistronic mRNA processing;cellular_component:GO:0042644//chloroplast nucleoid;
CL8049.Contig5_All	3486	2.72344	23.8203	3.12869	6.51265e-05	Up	1.38986e-08	gi|802788039|ref|XP_012092077.1|/0.0e+00/PREDICTED: poly [ADP-ribose] polymerase 1 [Jatropha curcas] >gi|643704266|gb|KDP21330.1| hypothetical protein JCGZ_21801 [Jatropha curcas]	gi|802788038|ref|XM_012236687.1|/0/PREDICTED: Jatropha curcas poly [ADP-ribose] polymerase 1 (LOC105649872), mRNA	sp|Q9ZP54|PARP1_ARATH/0.0e+00/Poly [ADP-ribose] polymerase 1 OS=Arabidopsis thaliana GN=PARP1 PE=1 SV=2	jcu:105649872/0.0e+00/poly [ADP-ribose] polymerase 1; K10798 poly [ADP-ribose] polymerase [EC:2.4.2.30]	At2g31320/0.0e+00/[KLO] KOG1037 NAD+ ADP-ribosyltransferase Parp, required for poly-ADP ribosylation of nuclear proteins	PF05406/6.9E-19/WGR domain	biological_process:GO:0055114//oxidation-reduction process;GO:0006273//lagging strand elongation;GO:0051103//DNA ligation involved in DNA repair;GO:0006471//protein ADP-ribosylation;cellular_component:GO:0005634//nucleus;GO:0005737//cytoplasm;molecular_function:GO:0003677//DNA binding;GO:0003910//DNA ligase (ATP) activity;GO:0003950//NAD+ ADP-ribosyltransferase activity;GO:0051287//NAD binding;GO…
CL5556.Contig6_All	1825	29.4138	6.31654	-2.21929	0.0405661	Down	4.69584e-05	gi|255575072|ref|XP_002528441.1|/3.8e-203/PREDICTED: ACT domain-containing protein ACR9 [Ricinus communis] >gi|223532117|gb|EEF33924.1| amino acid binding protein, putative [Ricinus communis]	gi|1000948040|ref|XM_002528395.2|/0/PREDICTED: Ricinus communis ACT domain-containing protein ACR9 (LOC8265965), mRNA	NA	NA	At2g39570/2.3e-160/[R] LSE0442 A ACT domain	PTHR31096:SF4/1.3E-255/--	biological_process:GO:0008152//metabolic process;molecular_function:GO:0016597//amino acid binding;
CL227.Contig42_All	2719	2.35252	14.2344	2.5971	0.00535342	Up	3.46202e-06	gi|566164431|ref|XP_002304926.2|/7.2e-73/pseudouridine synthase family protein [Populus trichocarpa] >gi|550340110|gb|EEE85437.2| pseudouridine synthase family protein [Populus trichocarpa]	gi|1000967508|ref|XM_002518469.2|/3.04315e-124/PREDICTED: Ricinus communis RNA pseudouridine synthase 6, chloroplastic (LOC8284232), mRNA	sp|Q9SVS0|PUS6_ARATH/1.3e-69/RNA pseudouridine synthase 6, chloroplastic OS=Arabidopsis thaliana GN=At4g21770 PE=2 SV=1	NA	At4g21770/3.6e-69/[A] KOG1919 RNA pseudouridylate synthases	PTHR11079/1.9E-13/--	biological_process:GO:0000455//enzyme-directed rRNA pseudouridine synthesis;molecular_function:GO:0003723//RNA binding;GO:0019239//deaminase activity;GO:0009982//pseudouridine synthase activity;
CL2539.Contig2_All	1645	47.5608	6.47334	-2.87719	0.000406702	Down	1.31506e-07	gi|802625312|ref|XP_012076377.1|/1.6e-160/PREDICTED: probable protein phosphatase 2C 59 [Jatropha curcas] >gi|643724277|gb|KDP33478.1| hypothetical protein JCGZ_07049 [Jatropha curcas]	gi|802625311|ref|XM_012220987.1|/0/PREDICTED: Jatropha curcas probable protein phosphatase 2C 59 (LOC105637511), mRNA	sp|Q8RXV3|P2C59_ARATH/3.0e-149/Probable protein phosphatase 2C 59 OS=Arabidopsis thaliana GN=WIN2 PE=1 SV=1	jcu:105637511/2.7e-161/probable protein phosphatase 2C 59; K17506 protein phosphatase 1L [EC:3.1.3.16]	At5g24940/7.8e-136/[T] KOG0698 Serine/threonine protein phosphatase	SM00332/7.4E-100/Serine/threonine phosphatases, family 2C, catalytic domain	biological_process:GO:0006470//protein dephosphorylation;cellular_component:GO:0016021//integral component of membrane;molecular_function:GO:0046872//metal ion binding;GO:0004722//protein serine/threonine phosphatase activity;
CL4304.Contig11_All	2636	17.5209	2.45151	-2.83733	0.00080048	Down	3.41659e-07	gi|802769062|ref|XP_012090252.1|/2.0e-197/PREDICTED: uncharacterized protein LOC105648465 [Jatropha curcas] >gi|643706139|gb|KDP22271.1| hypothetical protein JCGZ_26102 [Jatropha curcas]	gi|802769061|ref|XM_012234862.1|/0/PREDICTED: Jatropha curcas uncharacterized LOC105648465 (LOC105648465), mRNA	NA	jcu:105648465/3.3e-198/uncharacterized LOC105648465; K03023 DNA-directed RNA polymerase III subunit RPC3	At3g49000/1.4e-107/[K] KOG2587 RNA polymerase III (C) subunit	PTHR12949/5.3E-106/--	biological_process:GO:0006351//transcription, DNA-templated;molecular_function:GO:0003899//DNA-directed 5'-3' RNA polymerase activity;GO:0003677//DNA binding;
CL3810.Contig3_All	5389	132.278	53.3967	-1.30875	0.00212897	Down	1.04636e-06	gi|255566225|ref|XP_002524100.1|/0.0e+00/PREDICTED: ABC transporter G family member 22 isoform X1 [Ricinus communis] >gi|223536668|gb|EEF38310.1| ATP-binding cassette transporter, putative [Ricinus communis]	gi|1000955570|ref|XM_002524054.2|/0/PREDICTED: Ricinus communis ABC transporter G family member 22 (LOC8259795), transcript variant X1, mRNA	sp|Q93YS4|AB22G_ARATH/0.0e+00/ABC transporter G family member 22 OS=Arabidopsis thaliana GN=ABCG22 PE=1 SV=1	rcu:8259794/3.9e-278/prolycopene isomerase, chloroplastic; K09835 prolycopene isomerase [EC:5.2.1.13]	At3g52310/5.1e-293/[Q] KOG0061 Transporter, ABC superfamily (Breast cancer resistance protein)	PTHR19241:SF286/0.0/--	biological_process:GO:0055085//transmembrane transport;GO:0015689//molybdate ion transport;cellular_component:GO:0016021//integral component of membrane;GO:0005886//plasma membrane;molecular_function:GO:0005524//ATP binding;GO:0015412//ATPase-coupled molybdate transmembrane transporter activity;
CL4505.Contig11_All	2483	7.29234	66.8446	3.19636	4.8342e-06	Up	7.8156e-10	gi|694358457|ref|XP_009359568.1|/0.0e+00/PREDICTED: LOW QUALITY PROTEIN: oligopeptide transporter 7-like [Pyrus x bretschneideri]	gi|1000966957|ref|XM_002518846.2|/0/PREDICTED: Ricinus communis oligopeptide transporter 7 (LOC8288825), mRNA	sp|O82485|OPT7_ARATH/0.0e+00/Oligopeptide transporter 7 OS=Arabidopsis thaliana GN=OPT7 PE=2 SV=1	NA	At4g10770/0.0e+00/[T] KOG2262 Sexual differentiation process protein ISP4	PTHR22601/0.0/--	NA
Unigene25771_All	3454	3.19116	39.2403	3.62018	2.72064e-07	Up	2.28725e-11	gi|1000958764|ref|XP_015576676.1|/0.0e+00/PREDICTED: probable LRR receptor-like serine/threonine-protein kinase At1g29720 [Ricinus communis]	gi|1000958763|ref|XM_015721190.1|/0/PREDICTED: Ricinus communis probable LRR receptor-like serine/threonine-protein kinase At1g29720 (LOC8267217), mRNA	sp|Q9ASQ6|Y1972_ARATH/5.0e-263/Probable LRR receptor-like serine/threonine-protein kinase At1g29720 OS=Arabidopsis thaliana GN=RFK1 PE=2 SV=3	mdm:103410611/3.0e-231/probable leucine-rich repeat receptor-like serine/threonine-protein kinase At3g14840; K04733 interleukin-1 receptor-associated kinase 4 [EC:2.7.11.1]	At1g29740/2.4e-251/[T] LSE0002 A Receptor protein kinase containing LRR repeats	PTHR27006/0.0/--	NA
CL2578.Contig8_All	3705	3.29796	19.1555	2.53811	0.00817175	Up	6.0773e-06	gi|802710823|ref|XP_012084594.1|/1.5e-222/PREDICTED: uncharacterized protein At1g04910-like [Jatropha curcas]	gi|802710822|ref|XM_012229204.1|/0/PREDICTED: Jatropha curcas uncharacterized protein At1g04910-like (LOC105643963), mRNA	sp|Q8W486|Y1491_ARATH/5.6e-26/Uncharacterized protein At1g04910 OS=Arabidopsis thaliana GN=At1g04910 PE=2 SV=1	NA	At3g03810/2.0e-184/[S] LSE0400 A Predicted auxin-independent growth regulator	PTHR31741:SF6/5.5E-206/--	NA
Unigene6428_All	4216	3.3811	23.6498	2.80626	0.00117001	Up	5.14514e-07	gi|802720285|ref|XP_012085402.1|/3.7e-177/PREDICTED: phosphatidylinositol 3-kinase, root isoform isoform X3 [Jatropha curcas]	gi|802720284|ref|XM_012230012.1|/0/PREDICTED: Jatropha curcas phosphatidylinositol 3-kinase, root isoform (LOC105644608), transcript variant X3, mRNA	sp|P42347|PI3K1_SOYBN/2.4e-174/Phosphatidylinositol 3-kinase, root isoform OS=Glycine max PE=2 SV=1	jcu:105644608/6.2e-178/phosphatidylinositol 3-kinase, root isoform; K00914 phosphatidylinositol 3-kinase [EC:2.7.1.137]	At1g60490/8.9e-160/[TU] KOG0906 Phosphatidylinositol 3-kinase VPS34, involved in signal transduction	PF00613/3.3E-14/Phosphoinositide 3-kinase family, accessory domain (PIK domain)	biological_process:GO:0036092//phosphatidylinositol-3-phosphate biosynthetic process;GO:0048015//phosphatidylinositol-mediated signaling;GO:0046854//phosphatidylinositol phosphorylation;cellular_component:GO:0005622//intracellular;molecular_function:GO:0016303//1-phosphatidylinositol-3-kinase activity;
CL9517.Contig3_All	1285	28.0092	3.14419	-3.15514	5.91559e-05	Down	1.14767e-08	gi|802595040|ref|XP_012071940.1|/5.2e-106/PREDICTED: uncharacterized protein LOC105633854 [Jatropha curcas] >gi|643731225|gb|KDP38563.1| hypothetical protein JCGZ_04488 [Jatropha curcas]	gi|1000986433|ref|XR_001535256.1|/7.96325e-172/PREDICTED: Ricinus communis ribosomal RNA small subunit methyltransferase I (LOC8275786), transcript variant X2, misc_RNA	NA	jcu:105633854/8.6e-107/uncharacterized LOC105633854; K07056 16S rRNA (cytidine1402-2'-O)-methyltransferase [EC:2.1.1.198]	NA	PF00590/2.6E-18/Tetrapyrrole (Corrin/Porphyrin) Methylases	biological_process:GO:0032259//methylation;molecular_function:GO:0008168//methyltransferase activity;
CL4702.Contig6_All	2221	229.273	532.086	1.2146	0.000193713	Up	5.26145e-08	gi|643712067|gb|KDP25495.1|/8.2e-200/hypothetical protein JCGZ_20651 [Jatropha curcas]	gi|802740968|ref|XM_012231596.1|/0/PREDICTED: Jatropha curcas protein IQ-DOMAIN 14 (LOC105645868), mRNA	sp|Q8LPG9|IQD14_ARATH/8.6e-14/Protein IQ-DOMAIN 14 OS=Arabidopsis thaliana GN=IQD14 PE=1 SV=1	csv:101220676/6.6e-14/protein gar2; K14411 RNA-binding protein Musashi	NA	PF00612/0.039/IQ calmodulin-binding motif	NA
CL5035.Contig3_All	1864	63.5763	5.42989	-3.5495	1.10669e-06	Down	1.14511e-10	gi|1000974502|ref|XP_002515480.2|/2.5e-157/PREDICTED: probable beta-1,3-galactosyltransferase 9 [Ricinus communis]	gi|1000974501|ref|XM_002515434.2|/0/PREDICTED: Ricinus communis probable beta-1,3-galactosyltransferase 9 (LOC8259418), mRNA	sp|Q5XEZ1|B3GT9_ARATH/1.5e-136/Probable beta-1,3-galactosyltransferase 9 OS=Arabidopsis thaliana GN=B3GALT9 PE=2 SV=1	rcu:8259418/4.1e-158/probable beta-1,3-galactosyltransferase 9; K20854 hydroxyproline O-galactosyltransferase HPGT [EC:2.4.1.-]	At4g32120/5.7e-135/[G] KOG2288 Galactosyltransferases	PF01762/1.0E-26/Galactosyltransferase	biological_process:GO:0006486//protein glycosylation;cellular_component:GO:0016021//integral component of membrane;GO:0000139//Golgi membrane;molecular_function:GO:0008378//galactosyltransferase activity;
CL17500.Contig1_All	5267	3.64766	82.0863	4.4921	3.9214e-13	Up	5.07188e-18	gi|1000950018|ref|XP_015579696.1|/1.7e-232/PREDICTED: TPR repeat-containing protein ZIP4 isoform X1 [Ricinus communis]	gi|1000950017|ref|XM_015724210.1|/0/PREDICTED: Ricinus communis TPR repeat-containing protein ZIP4 (LOC8259727), transcript variant X1, mRNA	NA	rcu:8288724/7.6e-109/kinesin-like protein KIF19; K10401 kinesin family member 18/19	At3g49650/1.9e-58/[Z] KOG0242 Kinesin-like protein	PTHR31791/1.2E-212/--	biological_process:GO:0007140//male meiosis;GO:0000712//resolution of meiotic recombination intermediates;GO:0007143//female meiotic division;cellular_component:GO:0009507//chloroplast;
CL12892.Contig1_All	1836	683.72	1428.78	1.0633	4.75154e-06	Up	7.06741e-10	gi|255558119|ref|XP_002520088.1|/5.1e-139/PREDICTED: protein CDI [Ricinus communis] >gi|223540852|gb|EEF42412.1| conserved hypothetical protein [Ricinus communis]	gi|1000964528|ref|XM_002520042.2|/0/PREDICTED: Ricinus communis protein CDI (LOC8280523), mRNA	NA	zma:103636928/2.6e-16/GRMZM2G167521; uncharacterized LOC103636928; K03768 peptidyl-prolyl cis-trans isomerase B (cyclophilin B) [EC:5.2.1.8]	NA	PTHR35105:SF2/9.1E-206/--	NA
CL5503.Contig28_All	1148	22.0378	67.5686	1.61637	0.012804	Up	1.09299e-05	gi|1000974580|ref|XP_015572541.1|/8.7e-97/PREDICTED: adenine phosphoribosyltransferase 5 isoform X1 [Ricinus communis]	gi|1000974579|ref|XM_015717055.1|/3.29985e-170/PREDICTED: Ricinus communis adenine phosphoribosyltransferase 5 (LOC8259433), transcript variant X1, mRNA	sp|Q42563|APT2_ARATH/1.8e-79/Adenine phosphoribosyltransferase 2 OS=Arabidopsis thaliana GN=APT2 PE=2 SV=1	rcu:8259433/1.5e-97/adenine phosphoribosyltransferase 5; K00759 adenine phosphoribosyltransferase [EC:2.4.2.7]	At5g11160/7.7e-82/[F] KOG1712 Adenine phosphoribosyl transferases	PF00156/3.6E-17/Phosphoribosyl transferase domain	biological_process:GO:0006168//adenine salvage;GO:0009116//nucleoside metabolic process;cellular_component:GO:0005737//cytoplasm;molecular_function:GO:0003999//adenine phosphoribosyltransferase activity;
CL11584.Contig3_All	1577	22.4112	2.69731	-3.05463	0.000136863	Down	3.35222e-08	gi|255583480|ref|XP_002532498.1|/2.5e-166/PREDICTED: uncharacterized protein LOC8275717 [Ricinus communis] >gi|223527773|gb|EEF29874.1| ring finger protein, putative [Ricinus communis]	gi|1000940636|ref|XM_002532452.2|/0/PREDICTED: Ricinus communis uncharacterized LOC8275717 (LOC8275717), mRNA	sp|Q8VZ14|RMR2_ARATH/2.0e-12/Receptor homology region, transmembrane domain- and RING domain-containing protein 2 OS=Arabidopsis thaliana GN=RMR2 PE=2 SV=1	vvi:100263653/5.0e-133/E3 ubiquitin-protein ligase RLIM; K16271 E3 ubiquitin-protein ligase RLIM [EC:2.3.2.27]	At5g45290/6.5e-31/[O] KOG0800 FOG: Predicted E3 ubiquitin ligase	PTHR14155:SF158/9.4E-78/--	molecular_function:GO:0008270//zinc ion binding;
CL702.Contig52_All	2222	2.65121	21.1824	2.99814	0.000219928	Up	6.19889e-08	gi|802688613|ref|XP_012082705.1|/2.0e-52/PREDICTED: metal tolerance protein C1 [Jatropha curcas] >gi|643716482|gb|KDP28108.1| hypothetical protein JCGZ_13879 [Jatropha curcas]	gi|802688612|ref|XM_012227315.1|/1.16205e-117/PREDICTED: Jatropha curcas metal tolerance protein C1 (LOC105642476), mRNA	sp|Q8L725|MTPC1_ARATH/7.7e-39/Metal tolerance protein C1 OS=Arabidopsis thaliana GN=MTPC1 PE=2 SV=1	NA	At2g47830/9.5e-36/[P] KOG1485 Mitochondrial Fe2+ transporter MMT1 and related transporters (cation diffusion facilitator superfamily)	PTHR11562:SF18/7.5E-37/--	biological_process:GO:0010043//response to zinc ion;GO:0061088//regulation of sequestering of zinc ion;GO:0071577//zinc II ion transmembrane transport;cellular_component:GO:0016021//integral component of membrane;molecular_function:GO:0005385//zinc ion transmembrane transporter activity;
CL13388.Contig2_All	786	71.2236	149.579	1.07048	0.0444741	Up	5.55089e-05	gi|255558452|ref|XP_002520251.1|/3.4e-52/PREDICTED: basic blue protein [Ricinus communis] >gi|223540470|gb|EEF42037.1| Basic blue protein, putative [Ricinus communis]	NA	sp|P00303|BABL_CUCSA/1.5e-37/Basic blue protein OS=Cucumis sativus PE=1 SV=1	mdm:103419981/4.3e-08/receptor-like protein kinase FERONIA; K04733 interleukin-1 receptor-associated kinase 4 [EC:2.7.11.1]	At2g02850/6.8e-37/[S] LSE0042 A Uncharacterized plastocyanin-like protein, probably non-copper-binding	PS51485/34.596/Phytocyanin domain profile.	cellular_component:GO:0046658//anchored component of plasma membrane;molecular_function:GO:0009055//electron carrier activity;
CL2768.Contig4_All	2563	34.779	3.08909	-3.49296	1.29994e-06	Down	1.42912e-10	gi|802551451|ref|XP_012064806.1|/9.3e-224/PREDICTED: protein-tyrosine sulfotransferase isoform X2 [Jatropha curcas]	gi|1000945364|ref|XM_015725834.1|/0/PREDICTED: Ricinus communis protein-tyrosine sulfotransferase (LOC8266268), transcript variant X2, mRNA	sp|Q3EDG5|TPST_ARATH/1.2e-155/Protein-tyrosine sulfotransferase OS=Arabidopsis thaliana GN=TPST PE=1 SV=3	NA	NA	PTHR12812/8.7E-36/--	cellular_component:GO:0016021//integral component of membrane;molecular_function:GO:0008146//sulfotransferase activity;
CL13164.Contig2_All	734	358.286	173.088	-1.04961	0.00255206	Down	1.36983e-06	gi|702240276|ref|XP_010044659.1|/2.8e-24/PREDICTED: cysteine-rich and transmembrane domain-containing protein A-like [Eucalyptus grandis]	gi|192336758|gb|EU830371.1|/9.16568e-25/Linum usitatissimum clone LU0003A04 mRNA sequence	sp|Q8S8M0|CYT1A_ARATH/7.9e-09/CYSTM1 family protein A OS=Arabidopsis thaliana GN=At2g41420 PE=3 SV=1	NA	NA	NA	NA
CL3412.Contig15_All	2156	2.36705	12.0237	2.34472	0.0285142	Up	2.95039e-05	gi|1000982615|ref|XP_015584514.1|/1.3e-61/PREDICTED: 3-hydroxyisobutyryl-CoA hydrolase-like protein 1, mitochondrial isoform X2 [Ricinus communis]	gi|1000982617|ref|XM_015729029.1|/5.35598e-101/PREDICTED: Ricinus communis 3-hydroxyisobutyryl-CoA hydrolase-like protein 1, mitochondrial (LOC8265828), transcript variant X3, mRNA	sp|Q8RXN4|HIBC5_ARATH/5.2e-40/3-hydroxyisobutyryl-CoA hydrolase-like protein 2, mitochondrial OS=Arabidopsis thaliana GN=At4g31810 PE=2 SV=1	rcu:8265828/2.2e-62/3-hydroxyisobutyryl-CoA hydrolase-like protein 1, mitochondrial; K05605 3-hydroxyisobutyryl-CoA hydrolase [EC:3.1.2.4]	At4g31810/4.9e-37/[I] KOG1684 Enoyl-CoA hydratase	PTHR11941:SF48/7.1E-52/--	molecular_function:GO:0016787//hydrolase activity;
Unigene31467_All	1797	18.6446	58.4648	1.64881	0.00464365	Up	2.94296e-06	gi|224133724|ref|XP_002321645.1|/1.1e-242/hypothetical protein POPTR_0015s09760g [Populus trichocarpa] >gi|222868641|gb|EEF05772.1| hypothetical protein POPTR_0015s09760g [Populus trichocarpa]	gi|566206818|ref|XM_002321609.2|/0/Populus trichocarpa hypothetical protein (POPTR_0015s09760g) mRNA, complete cds	sp|P24465|C71A1_PERAE/7.1e-152/Cytochrome P450 71A1 OS=Persea americana GN=CYP71A1 PE=1 SV=2	cit:102629670/5.4e-224/cytochrome P450 71A1-like; K20617 cytochrome P450 family 71 subfamily A	At1g13080/6.3e-123/[Q] KOG0156 Cytochrome P450 CYP2 subfamily	PR00385/4.5E-11/P450 superfamily signature	biological_process:GO:0044550//secondary metabolite biosynthetic process;GO:0055114//oxidation-reduction process;cellular_component:GO:0016021//integral component of membrane;molecular_function:GO:0016709//oxidoreductase activity, acting on paired donors, with incorporation or reduction of molecular oxygen, NAD(P)H as one donor, and incorporation of one atom of oxygen;GO:0020037//heme binding;GO:…
CL1229.Contig13_All	3203	27.7916	3.40862	-3.02739	0.000193713	Down	5.16674e-08	gi|675895206|ref|YP_009049680.1|/5.2e-30/hypothetical protein (mitochondrion) [Capsicum annuum] >gi|667751824|gb|AIG89911.1| hypothetical protein (mitochondrion) [Capsicum annuum] >gi|667751952|gb|AIG90038.1| hypothetical protein (mitochondrion) [Capsicum annuum]	gi|74273066|gb|DQ123199.1|/7.94101e-106/Barteria fistulosa NADH dehydrogenase subunit 5 (nad5) gene, partial cds; mitochondrial	sp|P29388|NU5M_ARATH/1.2e-11/NADH-ubiquinone oxidoreductase chain 5 OS=Arabidopsis thaliana GN=ND5 PE=2 SV=3	mdm:13630239/2.2e-10/nad5, C3258_p18; NADH dehydrogenase subunit 5; K03883 NADH-ubiquinone oxidoreductase chain 5 [EC:1.6.5.3]	AtMi005/3.1e-11/[C] KOG4668 NADH dehydrogenase subunits 2, 5, and related proteins	NA	cellular_component:GO:0005739//mitochondrion;
CL16961.Contig9_All	2056	70.9335	4.91262	-3.8519	1.76796e-09	Down	5.71662e-14	gi|1000959281|ref|XP_002521932.2|/2.8e-69/PREDICTED: growth-regulating factor 7 [Ricinus communis]	gi|802536914|ref|XM_012231378.1|/4.08745e-77/PREDICTED: Jatropha curcas growth-regulating factor 7 (LOC105645559), transcript variant X3, mRNA	sp|Q6AWY3|GRF6_ORYSJ/1.2e-30/Growth-regulating factor 6 OS=Oryza sativa subsp. japonica GN=GRF6 PE=2 SV=2	NA	At4g24150/5.5e-30/[S] LSE0397 A Uncharacterized protein	PS51666/20.273/QLQ domain profile.	NA
CL2997.Contig6_All	2637	52.953	9.36713	-2.49903	0.00265343	Down	1.47572e-06	gi|255574032|ref|XP_002527933.1|/0.0e+00/PREDICTED: homeobox-leucine zipper protein HDG11 [Ricinus communis] >gi|223532666|gb|EEF34449.1| homeobox protein, putative [Ricinus communis]	gi|1000948906|ref|XM_002527887.2|/0/PREDICTED: Ricinus communis homeobox-leucine zipper protein HDG11 (LOC8273513), mRNA	sp|Q9FX31|HDG11_ARATH/7.7e-256/Homeobox-leucine zipper protein HDG11 OS=Arabidopsis thaliana GN=HDG11 PE=1 SV=1	rcu:8273513/0.0e+00/homeobox-leucine zipper protein HDG11; K09338 homeobox-leucine zipper protein	At1g73360/2.1e-255/[K] LSE0187 A Homeodomain protein, contains START domain	PTHR24326:SF236/1.9E-55/--	biological_process:GO:0006355//regulation of transcription, DNA-templated;cellular_component:GO:0005634//nucleus;molecular_function:GO:0008289//lipid binding;GO:0043565//sequence-specific DNA binding;
CL93.Contig4_All	2765	29.7609	3.22736	-3.20499	3.55635e-05	Down	6.43961e-09	gi|802756714|ref|XP_012089062.1|/0.0e+00/PREDICTED: kinesin-like protein KIFC3 [Jatropha curcas] >gi|643708602|gb|KDP23518.1| hypothetical protein JCGZ_23351 [Jatropha curcas]	gi|1000980990|ref|XM_015715079.1|/0/PREDICTED: Ricinus communis kinesin-4 (LOC8285562), transcript variant X2, mRNA	sp|O81635|ATK4_ARATH/4.1e-90/Kinesin-4 OS=Arabidopsis thaliana GN=ATK4 PE=1 SV=2	jcu:105647546/0.0e+00/kinesin-like protein KIFC3; K10406 kinesin family member C2/C3	At5g27550/3.6e-194/[Z] KOG0239 Kinesin (KAR3 subfamily)	PTHR24115:SF449/3.2E-239/--	biological_process:GO:0007018//microtubule-based movement;cellular_component:GO:0005874//microtubule;GO:0005871//kinesin complex;molecular_function:GO:0005524//ATP binding;GO:0003777//microtubule motor activity;GO:0008017//microtubule binding;GO:0016887//ATPase activity;
CL3105.Contig11_All	1452	23.1985	4.76493	-2.2835	0.0398557	Down	4.58784e-05	gi|802768793|ref|XP_012090183.1|/2.9e-73/PREDICTED: glutaminyl-peptide cyclotransferase-like [Jatropha curcas] >gi|643706093|gb|KDP22225.1| hypothetical protein JCGZ_26056 [Jatropha curcas]	gi|802768792|ref|XM_012234793.1|/7.17668e-153/PREDICTED: Jatropha curcas glutaminyl-peptide cyclotransferase-like (LOC105648416), mRNA	sp|Q84WV9|QPCT_ARATH/4.4e-59/Glutaminyl-peptide cyclotransferase OS=Arabidopsis thaliana GN=QCT PE=1 SV=1	NA	NA	PF05096/3.3E-51/Glutamine cyclotransferase	cellular_component:GO:0016021//integral component of membrane;
CL3217.Contig5_All	1357	281.181	109.531	-1.36016	0.00689818	Down	4.81788e-06	gi|223546267|gb|EEF47769.1|/1.7e-51/hydrolase, hydrolyzing O-glycosyl compounds, putative [Ricinus communis]	gi|1000976135|ref|XM_015716545.1|/1.12853e-145/PREDICTED: Ricinus communis PLASMODESMATA CALLOSE-BINDING PROTEIN 3 (LOC8284438), mRNA	sp|Q9SD84|E13L3_ARATH/7.2e-40/Glucan endo-1,3-beta-glucosidase-like protein 3 OS=Arabidopsis thaliana GN=At5g08000 PE=1 SV=1	sot:102581557/1.9e-19/glucan endo-1,3-beta-glucosidase 3-like; K19891 glucan endo-1,3-beta-glucosidase 1/2/3 [EC:3.2.1.39]	At1g18650/2.9e-43/[G] LSE0495 A 1, 3-beta-glucanase	NA	cellular_component:GO:0016021//integral component of membrane;
CL16685.Contig3_All	5703	286.197	133.272	-1.10264	0.0370653	Down	4.19473e-05	gi|802537114|ref|XP_012091706.1|/0.0e+00/PREDICTED: ABC transporter D family member 1 [Jatropha curcas] >gi|802537118|ref|XP_012091778.1| PREDICTED: ABC transporter D family member 1 [Jatropha curcas] >gi|802537122|ref|XP_012091858.1| PREDICTED: ABC transporter D family member 1 [Jatropha curcas] >gi|643741371|gb|KDP46847.1| hypothetical protein JCGZ_24056 [Jatropha curcas]	gi|802537121|ref|XM_012236468.1|/0/PREDICTED: Jatropha curcas ABC transporter D family member 1 (LOC105649587), transcript variant X3, mRNA	sp|Q94FB9|AB1D_ARATH/0.0e+00/ABC transporter D family member 1 OS=Arabidopsis thaliana GN=ABCC1 PE=1 SV=1	pmum:103331101/0.0e+00/ABC transporter D family member 1; K05677 ATP-binding cassette, subfamily D (ALD), member 3	At4g39850/0.0e+00/[IR] KOG0060 Long-chain acyl-CoA transporter, ABC superfamily (involved in peroxisome organization and biogenesis)	PF00005/4.4E-15/ABC transporter	biological_process:GO:0055085//transmembrane transport;cellular_component:GO:0016021//integral component of membrane;molecular_function:GO:0005524//ATP binding;GO:0042626//ATPase activity, coupled to transmembrane movement of substances;
CL7852.Contig2_All	963	35.4538	86.0145	1.27864	0.0192011	Up	1.83775e-05	gi|802787808|ref|XP_012092019.1|/8.2e-56/PREDICTED: two-component response regulator ARR5 [Jatropha curcas] >gi|643704220|gb|KDP21284.1| hypothetical protein JCGZ_21755 [Jatropha curcas]	gi|1000964179|ref|XM_002520155.2|/2.40003e-86/PREDICTED: Ricinus communis two-component response regulator ARR5 (LOC8270367), mRNA	sp|O82798|ARR4_ARATH/2.5e-42/Two-component response regulator ARR4 OS=Arabidopsis thaliana GN=ARR4 PE=1 SV=1	jcu:105649825/1.4e-56/two-component response regulator ARR5; K14492 two-component response regulator ARR-A family	At1g10470/6.5e-42/[K] KOG1601 GATA-4/5/6 transcription factors	PTHR26402/2.4E-61/--	biological_process:GO:0016310//phosphorylation;GO:0000160//phosphorelay signal transduction system;cellular_component:GO:0005622//intracellular;molecular_function:GO:0016301//kinase activity;
CL4053.Contig9_All	1472	8.04623	48.0321	2.57761	0.00386345	Up	2.34856e-06	gi|802666213|ref|XP_012081183.1|/2.1e-87/PREDICTED: N-alpha-acetyltransferase 35, NatC auxiliary subunit isoform X1 [Jatropha curcas] >gi|643719372|gb|KDP30242.1| hypothetical protein JCGZ_17024 [Jatropha curcas]	gi|1000941673|ref|XM_002531900.2|/0/PREDICTED: Ricinus communis N-alpha-acetyltransferase 35, NatC auxiliary subunit (LOC8272209), mRNA	NA	jcu:105641283/3.5e-88/N-alpha-acetyltransferase 35, NatC auxiliary subunit; K20823 N-alpha-acetyltransferase 35, NatC auxiliary subunit	At2g11000/7.4e-53/[R] KOG2343 Glucose-repressible protein and related proteins	PTHR21373/1.1E-42/--	molecular_function:GO:0016740//transferase activity;
CL4613.Contig1_All	1898	81.2942	33.5806	-1.27552	0.0171902	Down	1.55635e-05	gi|802639575|ref|XP_012078447.1|/8.4e-121/PREDICTED: uncharacterized protein LOC105639111 isoform X1 [Jatropha curcas] >gi|643722887|gb|KDP32584.1| hypothetical protein JCGZ_13134 [Jatropha curcas]	gi|802639574|ref|XM_012223057.1|/0/PREDICTED: Jatropha curcas uncharacterized LOC105639111 (LOC105639111), transcript variant X1, mRNA	NA	ota:Ot02g07480/5.7e-14/propable 16S pseudouridylate synthase (ISS); K06182 23S rRNA pseudouridine2604 synthase [EC:5.4.99.21]	NA	PS50889/9.175/S4 RNA-binding domain profile.	biological_process:GO:0001522//pseudouridine synthesis;molecular_function:GO:0003723//RNA binding;GO:0009982//pseudouridine synthase activity;
CL9797.Contig7_All	1541	181.056	362.483	1.00147	0.00267014	Up	1.51955e-06	gi|821325049|ref|NP_001295739.1|/5.1e-108/dof zinc finger protein DOF3.4 [Jatropha curcas] >gi|641199890|gb|AIA57953.1| DNA binding with one finger 2 [Jatropha curcas]	gi|821325048|ref|NM_001308810.1|/9.92524e-147/Jatropha curcas dof zinc finger protein DOF3.4 (LOC105639642), mRNA	sp|Q39088|DOF34_ARATH/1.4e-63/Dof zinc finger protein DOF3.4 OS=Arabidopsis thaliana GN=DOF3.4 PE=1 SV=2	ath:AT5G62430/3.5e-22/CDF1; cycling DOF factor 1; K16222 Dof zinc finger protein DOF5.5	At3g50410/3.7e-63/[R] LSE0455 A Dof Zn-finger protein	PS50884/29.255/Zinc finger Dof-type profile.	biological_process:GO:0006355//regulation of transcription, DNA-templated;molecular_function:GO:0003677//DNA binding;
CL1323.Contig16_All	1868	2.59049	13.365	2.36716	0.0245232	Up	2.474e-05	gi|802693382|ref|XP_012083013.1|/6.6e-227/PREDICTED: probable polygalacturonase [Jatropha curcas] >gi|802693386|ref|XP_012083014.1| PREDICTED: probable polygalacturonase [Jatropha curcas] >gi|643716719|gb|KDP28345.1| hypothetical protein JCGZ_14116 [Jatropha curcas]	gi|1000936788|ref|XM_002535086.2|/0/PREDICTED: Ricinus communis probable polygalacturonase (LOC8272813), mRNA	sp|A7PZL3|PGLR_VITVI/2.0e-125/Probable polygalacturonase OS=Vitis vinifera GN=GSVIVT00026920001 PE=1 SV=1	bna:106400232/2.4e-25/probable polygalacturonase At3g15720; K01184 polygalacturonase [EC:3.2.1.15]	At3g62110/5.5e-178/[R] TWOG0115 Endo-polygalacturonase	SM00710/710.0/Parallel beta-helix repeats	biological_process:GO:0005975//carbohydrate metabolic process;GO:0071555//cell wall organization;cellular_component:GO:0005576//extracellular region;molecular_function:GO:0004650//polygalacturonase activity;
CL9208.Contig3_All	2003	88.2909	193.635	1.13301	0.0349618	Up	3.86623e-05	gi|802621071|ref|XP_012075826.1|/1.2e-205/PREDICTED: fatty acyl-CoA reductase 3-like [Jatropha curcas]	gi|802621070|ref|XM_012220436.1|/0/PREDICTED: Jatropha curcas fatty acyl-CoA reductase 3-like (LOC105637038), mRNA	sp|Q9XGY7|FAR_SIMCH/2.1e-160/Alcohol-forming fatty acyl-CoA reductase OS=Simmondsia chinensis PE=1 SV=1	jcu:105637038/1.9e-206/fatty acyl-CoA reductase 3-like; K13356 alcohol-forming fatty acyl-CoA reductase [EC:1.2.1.84]	At4g33790/7.5e-149/[I] KOG1221 Acyl-CoA reductase	PF03015/8.3E-13/Male sterility protein	biological_process:GO:0035336//long-chain fatty-acyl-CoA metabolic process;GO:0055114//oxidation-reduction process;GO:0010345//suberin biosynthetic process;cellular_component:GO:0043231//intracellular membrane-bounded organelle;molecular_function:GO:0080019//fatty-acyl-CoA reductase (alcohol-forming) activity;
CL7523.Contig8_All	2404	12.5692	2.31465	-2.44103	0.0154934	Down	1.35262e-05	gi|743843157|ref|XP_011026884.1|/2.6e-143/PREDICTED: uncharacterized protein LOC105127326 isoform X6 [Populus euphratica]	gi|802733874|ref|XM_012231320.1|/0/PREDICTED: Jatropha curcas uncharacterized LOC105645663 (LOC105645663), transcript variant X1, mRNA	NA	NA	NA	PTHR37381/1.7E-15/--	NA
CL13725.Contig1_All	1649	2.76295	32.4079	3.55207	5.45908e-07	Up	4.94249e-11	gi|802539635|ref|XP_012072010.1|/6.5e-162/PREDICTED: uncharacterized protein LOC105633920 [Jatropha curcas]	gi|802539634|ref|XM_012216620.1|/0/PREDICTED: Jatropha curcas uncharacterized LOC105633920 (LOC105633920), mRNA	NA	NA	NA	PTHR31902/5.1E-203/--	NA
CL4608.Contig8_All	1829	12.8848	57.6564	2.16182	0.0368355	Up	4.09726e-05	gi|255579629|ref|XP_002530655.1|/2.8e-174/PREDICTED: VAN3-binding protein [Ricinus communis] >gi|1000943992|ref|XP_015581766.1| PREDICTED: VAN3-binding protein [Ricinus communis] >gi|223529788|gb|EEF31724.1| conserved hypothetical protein [Ricinus communis]	gi|1000943993|ref|XM_002530609.2|/0/PREDICTED: Ricinus communis VAN3-binding protein (LOC8267720), transcript variant X2, mRNA	NA	NA	At4g17350/6.7e-128/[S] LSE0456 A Uncharacterized protein	PF05703/3.9E-51/Auxin canalisation	cellular_component:GO:0016021//integral component of membrane;
Unigene13885_All	1840	56.426	140.743	1.31864	0.00321285	Up	1.86996e-06	gi|1000957293|ref|XP_015577222.1|/6.4e-158/PREDICTED: beta-glucosidase 11 isoform X1 [Ricinus communis]	gi|802688784|ref|XM_012227365.1|/0/PREDICTED: Jatropha curcas beta-glucosidase 11-like (LOC105642519), mRNA	sp|B3H5Q1|BGL11_ARATH/3.5e-106/Beta-glucosidase 11 OS=Arabidopsis thaliana GN=BGLU11 PE=2 SV=2	rcu:8259860/1.1e-158/hydroxyisourate hydrolase; K01188 beta-glucosidase [EC:3.2.1.21]	At1g02850/3.8e-107/[G] KOG0626 Beta-glucosidase, lactase phlorizinhydrolase, and related proteins	PF00232/1.2E-75/Glycosyl hydrolase family 1	NA

## Sheet: S6
Table S6. Differentially expressed genes at 12 h after 6-BA treatment
GeneID	Length	12C-Expression	12B-Expression	log2FoldChange(12B/12C)	Padj	Up/Down-Regulation	Pvalue	Nr	Nt	Swissprot	KEGG	KOG	Interpro	GO
CL9482.Contig23_All	1086	68.9654	33.702	-1.03304	0.00815903	Down	2.4337e-05	gi|1000981568|ref|XP_015583133.1|/1.1e-120/PREDICTED: uncharacterized protein LOC8258500 [Ricinus communis]	gi|743789176|ref|XM_011037177.1|/1.13687e-159/PREDICTED: Populus euphratica uncharacterized LOC105133260 (LOC105133260), mRNA	NA	cam:101491003/7.3e-99/uncharacterized LOC101491003; K19199 histone-lysine N-methyltransferase SETD3 [EC:2.1.1.43]	At1g01920/1.3e-51/[R] KOG1337 N-methyltransferase	PTHR13271/5.0E-140/--	NA
CL2280.Contig6_All	1511	10.7763	2.12495	-2.34235	0.0112521	Down	3.71305e-05	gi|802694078|ref|XP_012083074.1|/5.4e-54/PREDICTED: protein ATAF2-like [Jatropha curcas] >gi|802694083|ref|XP_012083075.1| PREDICTED: protein ATAF2-like [Jatropha curcas]	NA	sp|Q9M126|NAC69_ARATH/3.3e-25/NAC domain-containing protein 69 OS=Arabidopsis thaliana GN=NAC69 PE=2 SV=1	bna:106383523/2.0e-14/NAC domain-containing protein 89-like; K12581 CCR4-NOT transcription complex subunit 7/8	At5g24590/2.2e-28/[S] LSE0117 A No apical meristem (NAM) developmental protein and related proteins	NA	NA
CL12931.Contig1_All	703	32.2655	71.4101	1.14613	0.0102385	Up	3.22685e-05	gi|802578022|ref|XP_012069307.1|/9.9e-35/PREDICTED: RNA-binding protein 12-like [Jatropha curcas]	NA	sp|Q9FPQ6|GP1_CHLRE/7.6e-09/Vegetative cell wall protein gp1 OS=Chlamydomonas reinhardtii GN=GP1 PE=1 SV=1	pxb:103955255/5.0e-08/probable polygalacturonase At3g15720; K01184 polygalacturonase [EC:3.2.1.15]	Hs19923345/2.0e-11/[R] KOG4307 RNA binding protein RBM12/SWAN	PTHR33088/1.3E-35/--	NA
CL14906.Contig1_All	1461	2038.62	956.181	-1.09224	0.00951844	Down	2.92542e-05	gi|590706137|ref|XP_007047639.1|/1.6e-151/Xyloglucan endotransglycosylase [Theobroma cacao] >gi|508699900|gb|EOX91796.1| Xyloglucan endotransglycosylase [Theobroma cacao]	gi|802646170|ref|XM_012224087.1|/0/PREDICTED: Jatropha curcas probable xyloglucan endotransglucosylase/hydrolase protein 7 (LOC105639898), mRNA	sp|Q8LF99|XTH6_ARATH/2.0e-136/Probable xyloglucan endotransglucosylase/hydrolase protein 6 OS=Arabidopsis thaliana GN=XTH6 PE=2 SV=2	tcc:TCM_000870/2.6e-152/Xyloglucan endotransglycosylase; K08235 xyloglucan:xyloglucosyl transferase [EC:2.4.1.207]	At5g65730/3.8e-134/[M] TWOG0096 Xyloglucan endotransglycosylase	PF00722/4.3E-61/Glycosyl hydrolases family 16	biological_process:GO:0010411//xyloglucan metabolic process;GO:0042546//cell wall biogenesis;GO:0071555//cell wall organization;cellular_component:GO:0048046//apoplast;GO:0005618//cell wall;molecular_function:GO:0004553//hydrolase activity, hydrolyzing O-glycosyl compounds;GO:0016762//xyloglucan:xyloglucosyl transferase activity;
CL15911.Contig2_All	1194	109.235	218.863	1.0026	1.63503e-06	Up	9.62708e-10	gi|255548796|ref|XP_002515454.1|/5.2e-76/PREDICTED: ethylene-responsive transcription factor ERF003 [Ricinus communis] >gi|223545398|gb|EEF46903.1| Protein PPLZ02, putative [Ricinus communis]	gi|1000974441|ref|XM_002515408.2|/1.67971e-133/PREDICTED: Ricinus communis ethylene-responsive transcription factor ERF003 (LOC8274212), mRNA	sp|Q94AW5|ERF03_ARATH/5.6e-52/Ethylene-responsive transcription factor ERF003 OS=Arabidopsis thaliana GN=ERF003 PE=2 SV=1	zma:103632654/5.7e-12/EREB109, GRMZM2G141679, GRMZM2G141679_T01; ethylene-responsive transcription factor RAP2-13-like; K09286 EREBP-like factor	At5g25190/1.5e-51/[K] LSE0301 A AP2 domain transcription factor	PTHR31194/3.3E-72/--	biological_process:GO:0006351//transcription, DNA-templated;
CL8371.Contig4_All	3862	110.915	44.3341	-1.32296	0.00599586	Down	1.6415e-05	gi|255553458|ref|XP_002517770.1|/1.4e-268/PREDICTED: structural maintenance of chromosomes protein 5 isoform X1 [Ricinus communis] >gi|223543042|gb|EEF44577.1| structural maintenance of chromosomes 5 smc5, putative [Ricinus communis]	gi|1000969143|ref|XM_002517724.2|/0/PREDICTED: Ricinus communis structural maintenance of chromosomes protein 5 (LOC8259273), transcript variant X1, mRNA	sp|Q9LFS8|SMC5_ARATH/9.1e-221/Structural maintenance of chromosomes protein 5 OS=Arabidopsis thaliana GN=SMC5 PE=2 SV=1	csv:101213132/8.0e-15/structural maintenance of chromosomes protein 2-1; K06674 structural maintenance of chromosome 2	At5g15920/2.4e-220/[BDL] KOG0979 Structural maintenance of chromosome protein SMC5/Spr18, SMC superfamily	PTHR19306:SF1/6.9E-204/--	biological_process:GO:0071139//resolution of recombination intermediates;GO:0007062//sister chromatid cohesion;GO:0000724//double-strand break repair via homologous recombination;cellular_component:GO:0030915//Smc5-Smc6 complex;
CL12404.Contig2_All	901	91.8133	39.7021	-1.20949	0.000404231	Down	6.22493e-07	gi|802637630|ref|XP_012078322.1|/6.7e-84/PREDICTED: floral homeotic protein PMADS 2 [Jatropha curcas] >gi|317106689|dbj|BAJ53191.1| JMS09K11.9 [Jatropha curcas]	gi|1000963819|ref|XM_002520262.2|/3.72223e-89/PREDICTED: Ricinus communis floral homeotic protein GLOBOSA (LOC8270978), mRNA	sp|Q03378|GLOB_ANTMA/2.4e-68/Floral homeotic protein GLOBOSA OS=Antirrhinum majus GN=GLO PE=1 SV=1	jcu:105638999/1.1e-84/JMS09K11.9; floral homeotic protein PMADS 2; K09264 MADS-box transcription factor, plant	At5g20240/1.3e-60/[K] KOG0014 MADS box transcription factor	PTHR11945/2.2E-112/--	biological_process:GO:0006355//regulation of transcription, DNA-templated;cellular_component:GO:0005634//nucleus;molecular_function:GO:0003677//DNA binding;GO:0003700//transcription factor activity, sequence-specific DNA binding;GO:0046983//protein dimerization activity;
CL3087.Contig7_All	1341	9.7742	1.8009	-2.44026	0.00603885	Down	1.66844e-05	gi|255544664|ref|XP_002513393.1|/2.0e-132/PREDICTED: uncharacterized protein At4g15545 [Ricinus communis] >gi|223547301|gb|EEF48796.1| conserved hypothetical protein [Ricinus communis]	gi|694366242|ref|XM_009363543.1|/1.56999e-84/PREDICTED: Pyrus x bretschneideri uncharacterized protein At4g15545 (LOC103952015), mRNA	sp|Q93W28|Y4554_ARATH/6.1e-39/Uncharacterized protein At4g15545 OS=Arabidopsis thaliana GN=At4g15545 PE=1 SV=1	NA	NA	NA	biological_process:GO:0055085//transmembrane transport;cellular_component:GO:0016021//integral component of membrane;molecular_function:GO:0022857//transmembrane transporter activity;
CL1509.Contig6_All	3675	10.0982	2.14026	-2.23825	0.0210495	Down	8.10375e-05	gi|802611138|ref|XP_012074326.1|/3.3e-198/PREDICTED: testis-expressed sequence 10 protein isoform X1 [Jatropha curcas] >gi|802611140|ref|XP_012074327.1| PREDICTED: testis-expressed sequence 10 protein isoform X1 [Jatropha curcas] >gi|643727827|gb|KDP36120.1| hypothetical protein JCGZ_08764 [Jatropha curcas]	gi|1000940547|ref|XM_015727469.1|/0/PREDICTED: Ricinus communis uncharacterized LOC8275754 (LOC8275754), transcript variant X2, mRNA	NA	jcu:105635817/5.5e-199/testis-expressed sequence 10 protein; K14827 pre-rRNA-processing protein IPI1	At5g06350/5.3e-116/[S] KOG2149 Uncharacterized conserved protein	PTHR16056/1.1E-138/--	NA
CL4395.Contig1_All	1766	6.43083	27.2879	2.08518	0.0424275	Up	0.000209734	gi|1000972171|ref|XP_015573061.1|/5.6e-103/PREDICTED: tryptophan--tRNA ligase, chloroplastic/mitochondrial isoform X1 [Ricinus communis]	gi|802633281|ref|XM_012222003.1|/0/PREDICTED: Jatropha curcas tryptophan--tRNA ligase, mitochondrial (LOC105638225), transcript variant X1, mRNA	NA	rcu:8271168/9.4e-104/tryptophan--tRNA ligase, chloroplastic/mitochondrial; K01867 tryptophanyl-tRNA synthetase [EC:6.1.1.2]	At2g25840/1.8e-82/[J] KOG2713 Mitochondrial tryptophanyl-tRNA synthetase	PF00579/2.7E-46/tRNA synthetases class I (W and Y)	biological_process:GO:0006436//tryptophanyl-tRNA aminoacylation;cellular_component:GO:0005737//cytoplasm;molecular_function:GO:0004830//tryptophan-tRNA ligase activity;GO:0005524//ATP binding;
CL7412.Contig2_All	3140	23.938	63.4496	1.40631	0.0023882	Up	5.09932e-06	gi|1000974162|ref|XP_015572650.1|/7.6e-143/PREDICTED: uncharacterized protein LOC8276825 [Ricinus communis]	gi|802754592|ref|XM_012233343.1|/2.79933e-105/PREDICTED: Jatropha curcas uncharacterized LOC105647314 (LOC105647314), transcript variant X3, mRNA	NA	NA	At1g26540/3.2e-45/[S] LSE0133 A Uncharacterized protein	PTHR31917/1.6E-83/--	NA
CL3457.Contig12_All	2859	2.56681	21.2742	3.05105	4.92899e-05	Up	4.87953e-08	gi|1000946431|ref|XP_015580921.1|/3.3e-193/PREDICTED: uncharacterized protein LOC8285148 [Ricinus communis] >gi|1000946433|ref|XP_015580922.1| PREDICTED: uncharacterized protein LOC8285148 [Ricinus communis]	gi|1000946432|ref|XM_015725436.1|/0/PREDICTED: Ricinus communis uncharacterized LOC8285148 (LOC8285148), transcript variant X2, mRNA	NA	NA	NA	NA	NA
Unigene33733_All	1203	26.3788	72.0375	1.44937	0.00974918	Up	3.03418e-05	gi|1000966125|ref|XP_002519390.2|/4.8e-122/PREDICTED: ferric reduction oxidase 6 isoform X1 [Ricinus communis]	gi|802640536|ref|XM_012223473.1|/6.62752e-73/PREDICTED: Jatropha curcas ferric reduction oxidase 7, chloroplastic-like (LOC105639422), mRNA	sp|Q8RWS6|FRO6_ARATH/5.0e-109/Ferric reduction oxidase 6 OS=Arabidopsis thaliana GN=FRO6 PE=2 SV=1	ppp:PHYPADRAFT_163308/2.5e-52/ferric reductase-like transmembrane component; K13411 dual oxidase [EC:1.6.3.1 1.11.1.-]	At5g49730/1.3e-108/[PQ] KOG0039 Ferric reductase, NADH/NADPH oxidase and related proteins	PS51384/10.67/Ferredoxin reductase-type FAD binding domain profile.	NA
Unigene25906_All	1160	9.72024	1.86308	-2.3833	0.00877494	Down	2.66852e-05	gi|1000982754|ref|XP_015584550.1|/1.6e-85/PREDICTED: squamosa promoter-binding-like protein 6 isoform X1 [Ricinus communis] >gi|1000982756|ref|XP_015584551.1| PREDICTED: squamosa promoter-binding-like protein 6 isoform X1 [Ricinus communis] >gi|1000982759|ref|XP_015584552.1| PREDICTED: squamosa promoter-binding-like protein 6 isoform X1 [Ricinus communis]	gi|1000982758|ref|XM_015729066.1|/7.3746e-152/PREDICTED: Ricinus communis squamosa promoter-binding-like protein 6 (LOC8264608), transcript variant X3, mRNA	NA	NA	NA	PTHR31251/1.4E-70/--	cellular_component:GO:0005634//nucleus;molecular_function:GO:0003677//DNA binding;
CL2170.Contig1_All	1575	75.4087	26.1873	-1.52586	0.0002201	Down	2.84825e-07	gi|743796696|ref|XP_011006116.1|/3.8e-111/PREDICTED: zinc finger CCHC domain-containing protein 7-like [Populus euphratica]	gi|802561508|ref|XM_012210933.1|/2.18139e-148/PREDICTED: Jatropha curcas zinc finger CCHC domain-containing protein 7-like (LOC105629357), transcript variant X2, mRNA	sp|O65639|CSP1_ARATH/1.3e-19/Cold shock protein 1 OS=Arabidopsis thaliana GN=CSP1 PE=1 SV=1	lja:Lj2g3v2905060.2/1.5e-49/Lj2g3v2905060.2; -; K09250 cellular nucleic acid-binding protein	At3g43590/5.5e-62/[O] KOG4400 E3 ubiquitin ligase interacting with arginine methyltransferase	PTHR23002:SF69/3.5E-93/--	NA
CL13408.Contig1_All	2153	84.8233	1394.02	4.03864	4.92447e-222	Up	3.18631e-227	gi|1000976620|ref|XP_002514119.2|/1.2e-269/PREDICTED: cytokinin dehydrogenase 3 [Ricinus communis]	gi|1000976619|ref|XM_002514073.2|/0/PREDICTED: Ricinus communis cytokinin dehydrogenase 3 (LOC8272556), mRNA	sp|Q9LTS3|CKX3_ARATH/2.2e-171/Cytokinin dehydrogenase 3 OS=Arabidopsis thaliana GN=CKX3 PE=1 SV=1	rcu:8272556/2.1e-270/cytokinin dehydrogenase 3; K00279 cytokinin dehydrogenase [EC:1.5.99.12]	At5g56970/5.7e-171/[C] KOG1231 Proteins containing the FAD binding domain	PTHR13878/0.0/--	biological_process:GO:0009690//cytokinin metabolic process;GO:0055114//oxidation-reduction process;molecular_function:GO:0016614//oxidoreductase activity, acting on CH-OH group of donors;GO:0019139//cytokinin dehydrogenase activity;GO:0050660//flavin adenine dinucleotide binding;
CL9517.Contig12_All	1098	2.39745	11.5893	2.27322	0.0172541	Up	6.25748e-05	gi|802595040|ref|XP_012071940.1|/6.5e-65/PREDICTED: uncharacterized protein LOC105633854 [Jatropha curcas] >gi|643731225|gb|KDP38563.1| hypothetical protein JCGZ_04488 [Jatropha curcas]	gi|659088012|ref|XM_008446532.1|/2.21649e-57/PREDICTED: Cucumis melo uncharacterized LOC103488001 (LOC103488001), mRNA	NA	jcu:105633854/1.1e-65/uncharacterized LOC105633854; K07056 16S rRNA (cytidine1402-2'-O)-methyltransferase [EC:2.1.1.198]	NA	NA	biological_process:GO:0008152//metabolic process;molecular_function:GO:0016740//transferase activity;
CL13914.Contig1_All	2352	8.37577	34.6743	2.04957	0.00195285	Up	3.98023e-06	gi|802725144|ref|XP_012085971.1|/4.6e-294/PREDICTED: uncharacterized protein LOC105645073 [Jatropha curcas] >gi|802725147|ref|XP_012085972.1| PREDICTED: uncharacterized protein LOC105645073 [Jatropha curcas] >gi|802725150|ref|XP_012085973.1| PREDICTED: uncharacterized protein LOC105645073 [Jatropha curcas] >gi|643713351|gb|KDP26219.1| hypothetical protein JCGZ_22465 [Jatropha curcas]	gi|802725149|ref|XM_012230583.1|/0/PREDICTED: Jatropha curcas uncharacterized LOC105645073 (LOC105645073), transcript variant X3, mRNA	sp|P38478|YMF40_MARPO/6.7e-09/Uncharacterized mitochondrial protein ymf40 OS=Marchantia polymorpha GN=YMF40 PE=4 SV=1	NA	At5g04050/4.9e-192/[R] KOG1075 FOG: Reverse transcriptase	PS50878/12.319/Reverse transcriptase (RT) catalytic domain profile.	biological_process:GO:0006397//mRNA processing;GO:0006278//RNA-dependent DNA biosynthetic process;molecular_function:GO:0003964//RNA-directed DNA polymerase activity;
CL13114.Contig2_All	1368	26.2385	62.4153	1.25022	0.0031137	Up	7.28273e-06	gi|802694927|ref|XP_012083306.1|/9.7e-135/PREDICTED: WRKY transcription factor 22 [Jatropha curcas] >gi|522191341|gb|AGQ04238.1| WRKY transcription factor 47 [Jatropha curcas] >gi|643716935|gb|KDP28561.1| hypothetical protein JCGZ_14332 [Jatropha curcas]	gi|1000981778|ref|XM_002511874.2|/0/PREDICTED: Ricinus communis WRKY transcription factor 22 (LOC8286686), mRNA	sp|O04609|WRK22_ARATH/1.3e-73/WRKY transcription factor 22 OS=Arabidopsis thaliana GN=WRKY22 PE=2 SV=1	jcu:105642926/1.6e-135/WRKY transcription factor 22; K13425 WRKY transcription factor 22	At4g01250/3.5e-73/[KT] LSE0036 A WRKY superfamily transcription factors	PTHR32096:SF31/2.5E-129/--	biological_process:GO:0006355//regulation of transcription, DNA-templated;molecular_function:GO:0043565//sequence-specific DNA binding;GO:0003700//transcription factor activity, sequence-specific DNA binding;
CL1328.Contig7_All	2140	1.74292	10.4604	2.58536	0.00223272	Up	4.65177e-06	gi|802725086|ref|XP_012085951.1|/2.5e-230/PREDICTED: glycosyltransferase-like At2g41451 [Jatropha curcas] >gi|643713335|gb|KDP26203.1| hypothetical protein JCGZ_22449 [Jatropha curcas]	gi|802725085|ref|XM_012230561.1|/0/PREDICTED: Jatropha curcas glycosyltransferase-like At2g41451 (LOC105645058), mRNA	NA	NA	NA	PTHR10774:SF61/4.0E-251/--	cellular_component:GO:0016021//integral component of membrane;molecular_function:GO:0016740//transferase activity;
CL2031.Contig3_All	2659	3.18363	16.9553	2.41299	0.00435914	Up	1.07462e-05	gi|802701134|ref|XP_012083890.1|/3.5e-141/PREDICTED: pectin acetylesterase 8 isoform X1 [Jatropha curcas] >gi|802701140|ref|XP_012083891.1| PREDICTED: pectin acetylesterase 8 isoform X1 [Jatropha curcas]	gi|1000965011|ref|XM_002519865.2|/0/PREDICTED: Ricinus communis pectin acetylesterase 8 (LOC8280114), mRNA	NA	jcu:105643392/5.9e-142/pectin acetylesterase 8; K19882 O-palmitoleoyl-L-serine hydrolase [EC:3.1.1.98]	At5g45280/6.5e-100/[M] KOG4287 Pectin acetylesterase and similar proteins	PTHR21562/9.8E-195/--	molecular_function:GO:0016787//hydrolase activity;
CL12892.Contig9_All	1512	66.8148	198.318	1.56958	1.32671e-07	Up	5.23642e-11	gi|255558119|ref|XP_002520088.1|/7.8e-85/PREDICTED: protein CDI [Ricinus communis] >gi|223540852|gb|EEF42412.1| conserved hypothetical protein [Ricinus communis]	gi|1000964528|ref|XM_002520042.2|/0/PREDICTED: Ricinus communis protein CDI (LOC8280523), mRNA	NA	zma:103636928/6.1e-11/GRMZM2G167521; uncharacterized LOC103636928; K03768 peptidyl-prolyl cis-trans isomerase B (cyclophilin B) [EC:5.2.1.8]	NA	PTHR35105/1.9E-128/--	NA
CL222.Contig4_All	1174	36.7566	90.3057	1.29681	0.00275144	Up	6.12416e-06	gi|255544918|ref|XP_002513520.1|/8.5e-132/PREDICTED: ABC transporter G family member 15 [Ricinus communis] >gi|223547428|gb|EEF48923.1| ATP-binding cassette transporter, putative [Ricinus communis]	gi|1000978157|ref|XM_002513474.2|/0/PREDICTED: Ricinus communis ABC transporter G family member 15 (LOC8274319), mRNA	sp|Q8RWI9|AB15G_ARATH/6.1e-112/ABC transporter G family member 15 OS=Arabidopsis thaliana GN=ABCG15 PE=2 SV=2	cme:CYME_CMS467C/2.0e-46/ATP-binding cassette, sub-family G, member 2; K05681 ATP-binding cassette, subfamily G (WHITE), member 2	At3g21090/1.6e-111/[Q] KOG0061 Transporter, ABC superfamily (Breast cancer resistance protein)	PTHR19241:SF247/4.4E-164/--	biological_process:GO:0055085//transmembrane transport;GO:0015748//organophosphate ester transport;GO:0015716//organic phosphonate transport;cellular_component:GO:0016021//integral component of membrane;GO:0005886//plasma membrane;molecular_function:GO:0005524//ATP binding;GO:0015416//ATPase-coupled organic phosphonate transmembrane transporter activity;
Unigene7967_All	446	8.93808	1.6461	-2.44091	0.00599586	Down	1.63295e-05	NA	NA	NA	NA	NA	NA	NA
CL5844.Contig7_All	1679	70.9355	4.21423	-4.07316	2.78035e-10	Down	5.57686e-14	gi|802644219|ref|XP_012079312.1|/1.3e-146/PREDICTED: transcription factor MYB44 [Jatropha curcas]	gi|802644218|ref|XM_012223922.1|/8.37483e-148/PREDICTED: Jatropha curcas transcription factor MYB44 (LOC105639771), mRNA	sp|Q9FDW1|MYB44_ARATH/1.4e-88/Transcription factor MYB44 OS=Arabidopsis thaliana GN=MYB44 PE=2 SV=1	jcu:105639771/2.2e-147/transcription factor MYB44; K09422 myb proto-oncogene protein, plant	At4g37260/1.0e-90/[K] KOG0048 Transcription factor, Myb superfamily	PS51294/26.566/Myb-type HTH DNA-binding domain profile.	molecular_function:GO:0003677//DNA binding;
CL10701.Contig1_All	1615	10.8369	42.9675	1.98729	0.0031137	Up	7.27834e-06	gi|255546495|ref|XP_002514307.1|/2.6e-203/PREDICTED: indole-3-pyruvate monooxygenase YUCCA2 [Ricinus communis] >gi|223546763|gb|EEF48261.1| monooxygenase, putative [Ricinus communis]	gi|593794596|ref|XM_007160275.1|/3.85241e-126/Phaseolus vulgaris hypothetical protein (PHAVU_002G313200g) mRNA, complete cds	sp|Q9SVQ1|YUC2_ARATH/2.0e-166/Indole-3-pyruvate monooxygenase YUCCA2 OS=Arabidopsis thaliana GN=YUC2 PE=1 SV=1	jcu:105637713/2.6e-193/indole-3-pyruvate monooxygenase YUCCA2; K11816 indole-3-pyruvate monooxygenase [EC:1.14.13.168]	At4g13260/5.4e-166/[Q] KOG1399 Flavin-containing monooxygenase	PR00469/2.1E-9/Pyridine nucleotide disulphide reductase class-II signature	biological_process:GO:0055114//oxidation-reduction process;GO:0009851//auxin biosynthetic process;molecular_function:GO:0050661//NADP binding;GO:0004499//N,N-dimethylaniline monooxygenase activity;GO:0050660//flavin adenine dinucleotide binding;
CL3691.Contig3_All	985	55.0641	23.1437	-1.25049	0.0103341	Down	3.27766e-05	NA	NA	NA	NA	NA	NA	NA
CL12357.Contig2_All	1648	98.5242	199.801	1.02001	1.87493e-07	Up	8.00677e-11	gi|255540457|ref|XP_002511293.1|/1.1e-217/PREDICTED: cytochrome P450 71A25 [Ricinus communis] >gi|223550408|gb|EEF51895.1| cytochrome P450, putative [Ricinus communis]	gi|1000985562|ref|XM_002511247.2|/0/PREDICTED: Ricinus communis cytochrome P450 71A25 (LOC8278259), mRNA	sp|Q9STL1|C71AM_ARATH/1.8e-146/Cytochrome P450 71A22 OS=Arabidopsis thaliana GN=CYP71A22 PE=2 SV=1	pmum:103337957/2.4e-170/cytochrome P450 71A24-like; K07408 cytochrome P450 family 1 subfamily A polypeptide 1 [EC:1.14.14.1]	At2g30750/6.0e-128/[Q] KOG0156 Cytochrome P450 CYP2 subfamily	PS00086/-/Cytochrome P450 cysteine heme-iron ligand signature.	biological_process:GO:0055114//oxidation-reduction process;cellular_component:GO:0016021//integral component of membrane;molecular_function:GO:0047085//hydroxyphenylacetonitrile 2-monooxygenase activity;GO:0020037//heme binding;GO:0005506//iron ion binding;GO:0050592//4-hydroxyphenylacetaldehyde oxime monooxygenase activity;
CL1271.Contig13_All	2330	111.016	2.78971	-5.3145	1.35222e-25	Down	2.6248e-30	gi|1000964317|ref|XP_015575288.1|/1.5e-180/PREDICTED: uncharacterized protein LOC8270369 [Ricinus communis] >gi|1000964320|ref|XP_015575289.1| PREDICTED: uncharacterized protein LOC8270369 [Ricinus communis]	gi|1000964319|ref|XM_015719803.1|/0/PREDICTED: Ricinus communis uncharacterized LOC8270369 (LOC8270369), transcript variant X2, mRNA	sp|Q84ZT9|WVD2_ARATH/2.5e-08/Protein WAVE-DAMPENED 2 OS=Arabidopsis thaliana GN=WVD2 PE=2 SV=1	NA	At2g35880/2.4e-13/[S] LSE0281 A Uncharacterized protein	PTHR31358/1.6E-143/--	NA
CL12766.Contig1_All	1021	16.6122	1.91026	-3.1204	1.96355e-05	Down	1.65163e-08	gi|1000954515|ref|XP_002524684.2|/3.2e-66/PREDICTED: uncharacterized protein LOC8275361 [Ricinus communis]	gi|1000954514|ref|XM_002524638.2|/2.08569e-47/PREDICTED: Ricinus communis uncharacterized LOC8275361 (LOC8275361), mRNA	NA	NA	NA	PTHR37746/7.6E-72/--	NA
CL3312.Contig4_All	1171	142.479	311.157	1.12689	0.0109605	Up	3.52463e-05	gi|255574105|ref|XP_002527968.1|/2.8e-66/PREDICTED: transcription factor MYB82 [Ricinus communis] >gi|223532594|gb|EEF34380.1| r2r3-myb transcription factor, putative [Ricinus communis]	gi|1000948774|ref|XM_002527922.2|/2.89499e-96/PREDICTED: Ricinus communis transcription factor MYB82 (LOC8282068), mRNA	sp|Q9FJA2|TT2_ARATH/6.2e-48/Transcription factor TT2 OS=Arabidopsis thaliana GN=TT2 PE=1 SV=1	rcu:8282068/4.6e-67/transcription factor MYB82; K09422 myb proto-oncogene protein, plant	At5g35550/1.7e-47/[K] KOG0048 Transcription factor, Myb superfamily	PS51294/16.677/Myb-type HTH DNA-binding domain profile.	NA
CL14183.Contig4_All	1221	32.3965	2.34376	-3.78894	6.59941e-10	Down	1.53722e-13	gi|1000941621|ref|XP_015582594.1|/1.7e-130/PREDICTED: E3 ubiquitin-protein ligase FANCL isoform X2 [Ricinus communis]	gi|743822886|ref|XM_011023506.1|/3.59112e-155/PREDICTED: Populus euphratica E3 ubiquitin-protein ligase FANCL (LOC105123782), transcript variant X1, mRNA	NA	rcu:8275946/1.1e-130/E3 ubiquitin-protein ligase FANCL; K10606 E3 ubiquitin-protein ligase FANCL [EC:2.3.2.27]	Hs8922360/1.7e-50/[O] KOG3268 Predicted E3 ubiquitin ligase	PF09765/3.3E-51/WD-repeat region	biological_process:GO:0006281//DNA repair;GO:0016567//protein ubiquitination;cellular_component:GO:0043240//Fanconi anaemia nuclear complex;molecular_function:GO:0004842//ubiquitin-protein transferase activity;
CL5348.Contig9_All	2384	73.9198	150.847	1.02905	0.000165476	Up	2.00218e-07	gi|743920514|ref|XP_011004304.1|/1.5e-308/PREDICTED: CTP synthase-like isoform X2 [Populus euphratica]	gi|1000950562|ref|XM_015724064.1|/0/PREDICTED: Ricinus communis CTP synthase (LOC8260365), mRNA	NA	pop:POPTR_0001s12470g/4.8e-305/POPTRDRAFT_1066348; CTP synthase family protein; K01937 CTP synthase [EC:6.3.4.2]	At1g30820/3.5e-278/[F] KOG2387 CTP synthase (UTP-ammonia lyase)	PF00117/1.1E-60/Glutamine amidotransferase class-I	biological_process:GO:0006541//glutamine metabolic process;GO:0044210//'de novo' CTP biosynthetic process;molecular_function:GO:0005524//ATP binding;GO:0003883//CTP synthase activity;
CL5713.Contig1_All	2465	1214.19	3448.11	1.50581	0.0102633	Up	3.24733e-05	gi|1000983391|ref|XP_015582399.1|/4.4e-37/PREDICTED: transcription factor RADIALIS isoform X2 [Ricinus communis]	gi|1000983390|ref|XM_015726913.1|/8.10706e-85/PREDICTED: Ricinus communis transcription factor RADIALIS (LOC8271425), transcript variant X2, mRNA	sp|F4JVB8|RADL1_ARATH/2.9e-31/Protein RADIALIS-like 1 OS=Arabidopsis thaliana GN=RL1 PE=2 SV=1	NA	At4g39250/7.8e-31/[O] KOG0724 Zuotin and related molecular chaperones (DnaJ superfamily), contains DNA-binding domains	NA	NA
CL1066.Contig5_All	2062	4.08416	18.8362	2.2054	0.0247171	Up	0.000103112	gi|802683049|ref|XP_012082294.1|/1.5e-99/PREDICTED: ribonuclease P protein subunit p29 isoform X2 [Jatropha curcas]	gi|1000956934|ref|XM_015721845.1|/1.66745e-170/PREDICTED: Ricinus communis ribonuclease P protein subunit p29 (LOC8263460), transcript variant X1, mRNA	NA	jcu:105642176/1.3e-99/ribonuclease P protein subunit p29; K03538 ribonuclease P protein subunit POP4 [EC:3.1.26.5]	At2g43190/1.4e-49/[A] KOG4046 RNase MRP and P, subunit POP4/p29	SM00538/1.2E-5/A domain found in a protein subunit of human RNase MRP and RNase P ribonucleoprotein complexes and archaeal proteins.	biological_process:GO:0006379//mRNA cleavage;GO:0006364//rRNA processing;GO:0008033//tRNA processing;cellular_component:GO:0000172//ribonuclease MRP complex;GO:0030677//ribonuclease P complex;molecular_function:GO:0003723//RNA binding;GO:0004540//ribonuclease activity;
CL9049.Contig15_All	2478	4.01083	16.3921	2.03103	0.045216	Up	0.000229662	gi|802573743|ref|XP_012068463.1|/5.2e-147/PREDICTED: uncharacterized protein LOC105631075 isoform X1 [Jatropha curcas]	gi|1000949126|ref|XM_002527756.2|/0/PREDICTED: Ricinus communis uncharacterized LOC8262542 (LOC8262542), mRNA	sp|Q9FNE9|ATXR6_ARATH/2.4e-09/Histone-lysine N-methyltransferase ATXR6 OS=Arabidopsis thaliana GN=ATXR6 PE=1 SV=1	mtr:MTR_5g010300/1.9e-09/transcription factor jumonji (JmjC) domain protein; K11446 histone demethylase JARID1 [EC:1.14.11.-]	7302099/1.4e-08/[B] KOG1245 Chromatin remodeling complex WSTF-ISWI, large subunit (contains heterochromatin localization, PHD and BROMO domains)	PS51050/10.891/Zinc finger CW-type profile.	NA
CL4702.Contig7_All	2294	162.661	350.217	1.10638	5.43382e-05	Up	5.55509e-08	gi|643712067|gb|KDP25495.1|/1.3e-205/hypothetical protein JCGZ_20651 [Jatropha curcas]	gi|802740968|ref|XM_012231596.1|/0/PREDICTED: Jatropha curcas protein IQ-DOMAIN 14 (LOC105645868), mRNA	sp|Q8L4D8|IQD31_ARATH/2.2e-12/Protein IQ-DOMAIN 31 OS=Arabidopsis thaliana GN=IQD31 PE=1 SV=1	NA	NA	PF13178/1.8E-10/Protein of unknown function (DUF4005)	NA
CL4083.Contig11_All	2605	3.01009	50.7503	4.07554	1.32563e-10	Up	2.2301e-14	gi|802588434|ref|XP_012070884.1|/1.3e-140/PREDICTED: ribonuclease 3-like protein 2 [Jatropha curcas] >gi|643731979|gb|KDP39171.1| hypothetical protein JCGZ_00928 [Jatropha curcas]	gi|1000946129|ref|XR_001535976.1|/4.74009e-142/PREDICTED: Ricinus communis ribonuclease 3-like protein 2 (LOC8278929), transcript variant X8, misc_RNA	sp|Q9LTQ0|RTL2_ARATH/1.8e-100/Ribonuclease 3-like protein 2 OS=Arabidopsis thaliana GN=RTL2 PE=1 SV=1	bna:106370901/1.1e-49/endoribonuclease Dicer homolog 1; K11592 endoribonuclease Dicer [EC:3.1.26.-]	At3g20420/3.5e-98/[A] KOG0701 dsRNA-specific nuclease Dicer and related ribonucleases	PF00035/1.0E-5/Double-stranded RNA binding motif	biological_process:GO:0090502//RNA phosphodiester bond hydrolysis, endonucleolytic;GO:0030422//production of siRNA involved in RNA interference;cellular_component:GO:0005634//nucleus;GO:0016442//RISC complex;GO:0005737//cytoplasm;molecular_function:GO:0003723//RNA binding;GO:0004525//ribonuclease III activity;
CL2667.Contig7_All	2381	20.3464	2.13928	-3.24958	5.20932e-06	Down	3.74138e-09	gi|802618367|ref|XP_012075451.1|/0.0e+00/PREDICTED: kinesin-like protein NACK1 [Jatropha curcas] >gi|643726479|gb|KDP35186.1| hypothetical protein JCGZ_10720 [Jatropha curcas]	gi|802618366|ref|XM_012220061.1|/0/PREDICTED: Jatropha curcas kinesin-like protein NACK1 (LOC105636718), mRNA	sp|Q8S950|NACK1_TOBAC/1.6e-308/Kinesin-like protein NACK1 OS=Nicotiana tabacum GN=NACK1 PE=1 SV=1	jcu:105636718/0.0e+00/kinesin-like protein NACK1; K11498 centromeric protein E	At1g18370/1.3e-296/[Z] KOG0242 Kinesin-like protein	PF11995/4.2E-72/Domain of unknown function (DUF3490)	biological_process:GO:0007018//microtubule-based movement;cellular_component:GO:0005874//microtubule;GO:0005871//kinesin complex;molecular_function:GO:0005524//ATP binding;GO:0003777//microtubule motor activity;GO:0008017//microtubule binding;GO:0016887//ATPase activity;
Unigene42678_All	1587	36.8012	85.7923	1.2211	0.0031137	Up	7.19984e-06	gi|802571999|ref|XP_012068320.1|/3.1e-145/PREDICTED: transcription factor SPATULA-like isoform X1 [Jatropha curcas] >gi|643735036|gb|KDP41706.1| hypothetical protein JCGZ_16113 [Jatropha curcas]	gi|802571998|ref|XM_012212930.1|/0/PREDICTED: Jatropha curcas transcription factor SPATULA-like (LOC105630933), transcript variant X1, mRNA	sp|Q9FUA4|SPT_ARATH/6.3e-43/Transcription factor SPATULA OS=Arabidopsis thaliana GN=SPT PE=1 SV=1	sly:101259435/8.6e-48/probable serine/threonine-protein kinase At1g01540; K04733 interleukin-1 receptor-associated kinase 4 [EC:2.7.11.1]	At4g36930/1.7e-42/[KT] LSE0107 A bHLH transcription factor	PTHR12565:SF92/2.6E-94/--	molecular_function:GO:0046983//protein dimerization activity;
CL12919.Contig2_All	1822	77.9949	165.028	1.08125	0.0336273	Up	0.000154669	gi|802629666|ref|XP_012077200.1|/8.9e-253/PREDICTED: cytokinin dehydrogenase 7 [Jatropha curcas] >gi|643724831|gb|KDP34032.1| hypothetical protein JCGZ_07603 [Jatropha curcas]	gi|802629665|ref|XM_012221810.1|/0/PREDICTED: Jatropha curcas cytokinin dehydrogenase 7 (LOC105638086), mRNA	sp|Q9FUJ1|CKX7_ARATH/3.0e-206/Cytokinin dehydrogenase 7 OS=Arabidopsis thaliana GN=CKX7 PE=1 SV=1	jcu:105638086/1.5e-253/cytokinin dehydrogenase 7; K00279 cytokinin dehydrogenase [EC:1.5.99.12]	At2g41510/1.6e-126/[C] KOG1231 Proteins containing the FAD binding domain	PTHR11748/0.0/--	biological_process:GO:0009690//cytokinin metabolic process;GO:0055114//oxidation-reduction process;molecular_function:GO:0016614//oxidoreductase activity, acting on CH-OH group of donors;GO:0019139//cytokinin dehydrogenase activity;GO:0050660//flavin adenine dinucleotide binding;
CL908.Contig89_All	2919	8.09802	1.82443	-2.15013	0.0332873	Down	0.00015249	gi|1000985096|ref|XP_015580460.1|/8.6e-141/PREDICTED: serine/threonine-protein kinase AFC2 isoform X2 [Ricinus communis]	gi|1000985095|ref|XM_015724974.1|/0/PREDICTED: Ricinus communis serine/threonine-protein kinase AFC2 (LOC8278267), transcript variant X2, mRNA	sp|P51567|AFC2_ARATH/2.5e-122/Serine/threonine-protein kinase AFC2 OS=Arabidopsis thaliana GN=AFC2 PE=1 SV=1	rcu:8278267/1.4e-141/serine/threonine-protein kinase AFC2; K08287 dual-specificity kinase [EC:2.7.12.1]	At4g24740/6.7e-122/[T] KOG0671 LAMMER dual specificity kinases	SM00220/7.9E-23/Serine/Threonine protein kinases, catalytic domain	biological_process:GO:0006397//mRNA processing;GO:0046777//protein autophosphorylation;molecular_function:GO:0004712//protein serine/threonine/tyrosine kinase activity;GO:0004674//protein serine/threonine kinase activity;GO:0005524//ATP binding;
Unigene7498_All	3342	38.9996	12.1707	-1.68004	0.00149065	Down	2.83564e-06	gi|743897843|ref|XP_011042210.1|/2.9e-23/PREDICTED: arginine--tRNA ligase, cytoplasmic-like [Populus euphratica] >gi|743897845|ref|XP_011042211.1| PREDICTED: arginine--tRNA ligase, cytoplasmic-like [Populus euphratica]	NA	NA	adu:107490332/8.1e-24/arginine--tRNA ligase, chloroplastic/mitochondrial-like; K01887 arginyl-tRNA synthetase [EC:6.1.1.19]	At1g66530/4.5e-21/[J] KOG4426 Arginyl-tRNA synthetase	NA	biological_process:GO:0006412//translation;molecular_function:GO:0016874//ligase activity;
Unigene220_All	2747	56.4481	8.39328	-2.74962	0.000102374	Down	1.14594e-07	gi|255545964|ref|XP_002514042.1|/7.5e-304/PREDICTED: mechanosensitive ion channel protein 3, chloroplastic [Ricinus communis] >gi|223547128|gb|EEF48625.1| conserved hypothetical protein [Ricinus communis]	gi|1000977851|ref|XM_002513996.2|/0/PREDICTED: Ricinus communis mechanosensitive ion channel protein 3, chloroplastic (LOC8268416), mRNA	sp|Q8L7W1|MSL3_ARATH/5.1e-202/Mechanosensitive ion channel protein 3, chloroplastic OS=Arabidopsis thaliana GN=MSL3 PE=1 SV=1	mdm:103402049/6.0e-190/mechanosensitive ion channel protein 2, chloroplastic-like; K16052 MscS family membrane protein	NA	PF00924/1.6E-27/Mechanosensitive ion channel	biological_process:GO:0055085//transmembrane transport;cellular_component:GO:0016021//integral component of membrane;
CL3820.Contig10_All	3298	2.95654	25.8879	3.13029	2.43828e-05	Up	2.17716e-08	gi|802592712|ref|XP_012071730.1|/8.3e-132/PREDICTED: B3 domain-containing protein Os01g0723500-like [Jatropha curcas]	gi|1000986372|ref|XM_015719270.1|/0/PREDICTED: Ricinus communis B3 domain-containing protein Os01g0723500 (LOC8260890), transcript variant X3, mRNA	sp|Q2R9D2|Y1176_ORYSJ/9.4e-17/B3 domain-containing protein Os11g0197600 OS=Oryza sativa subsp. japonica GN=Os11g0197600 PE=2 SV=1	ats:F775_23008/1.6e-08/Arginyl-tRNA synthetase; K01887 arginyl-tRNA synthetase [EC:6.1.1.19]	At4g34400/2.1e-10/[S] LSE0155 A Uncharacterized protein	PTHR31391:SF22/2.6E-142/--	NA
CL68.Contig4_All	2269	1.72692	8.43624	2.2884	0.0155669	Up	5.57001e-05	gi|255546959|ref|XP_002514537.1|/1.8e-133/PREDICTED: F-box/FBD/LRR-repeat protein At1g13570 [Ricinus communis] >gi|1000976071|ref|XP_015572006.1| PREDICTED: F-box/FBD/LRR-repeat protein At1g13570 [Ricinus communis] >gi|223546141|gb|EEF47643.1| ubiquitin-protein ligase, putative [Ricinus communis]	gi|1000976070|ref|XM_015716520.1|/0/PREDICTED: Ricinus communis F-box/FBD/LRR-repeat protein At1g13570 (LOC8264533), transcript variant X2, mRNA	sp|Q9FZ70|FDL1_ARATH/5.3e-104/F-box/FBD/LRR-repeat protein At1g13570 OS=Arabidopsis thaliana GN=At1g13570 PE=2 SV=1	nnu:104604855/5.7e-13/beta-glucosidase 46; K05350 beta-glucosidase [EC:3.2.1.21]	At1g13570/1.4e-103/[R] LSE0003 A F-box and FBD-domains	PTHR32212:SF132/2.1E-102/--	molecular_function:GO:0016874//ligase activity;
CL6747.Contig4_All	1975	1.87788	8.20433	2.12728	0.0372697	Up	0.000178352	gi|802727245|ref|XP_012086121.1|/1.2e-149/PREDICTED: guanylate kinase 2 [Jatropha curcas] >gi|643713039|gb|KDP26025.1| hypothetical protein JCGZ_21058 [Jatropha curcas]	gi|1000945846|ref|XM_002529585.2|/0/PREDICTED: Ricinus communis guanylate kinase 2 (LOC8260639), transcript variant X1, mRNA	NA	jcu:105645195/1.9e-150/guanylate kinase 2; K00942 guanylate kinase [EC:2.7.4.8]	At3g57550/4.1e-131/[F] KOG0707 Guanylate kinase	PTHR23117/8.3E-155/--	biological_process:GO:0046710//GDP metabolic process;GO:0046037//GMP metabolic process;GO:0016310//phosphorylation;molecular_function:GO:0004385//guanylate kinase activity;
CL2556.Contig27_All	3037	51.092	3.82594	-3.73921	2.75254e-08	Down	9.43925e-12	gi|1000978702|ref|XP_002513462.2|/2.1e-126/PREDICTED: uncharacterized protein LOC8274413 isoform X1 [Ricinus communis]	gi|937937345|dbj|AP014967.1|/3.94856e-19/Oryza sativa Japonica Group DNA, chromosome 11, cultivar: Nipponbare, complete sequence	sp|Q9C7A2|Y3236_ARATH/2.9e-12/Ankyrin repeat-containing protein At3g12360 OS=Arabidopsis thaliana GN=At3g12360 PE=2 SV=1	adu:107482568/3.3e-56/uncharacterized LOC107482568; K15502 serine/threonine-protein phosphatase 6 regulatory ankyrin repeat subunit A	At3g18670/7.0e-74/[R] KOG0504 FOG: Ankyrin repeat	PF13962/3.0E-26/Domain of unknown function	cellular_component:GO:0016020//membrane;
CL254.Contig23_All	5122	2.87569	94.7806	5.04261	1.25921e-24	Up	3.259e-29	gi|1000953582|ref|XP_015578458.1|/9.9e-209/PREDICTED: uncharacterized protein LOC8283327 isoform X2 [Ricinus communis]	gi|1000953581|ref|XM_015722972.1|/0/PREDICTED: Ricinus communis uncharacterized LOC8283327 (LOC8283327), transcript variant X2, mRNA	sp|Q8L627|SRD2_ARATH/5.5e-56/snRNA-activating protein complex subunit OS=Arabidopsis thaliana GN=SRD2 PE=1 SV=1	jcu:105642124/5.5e-80/snRNA-activating protein complex subunit; K15210 snRNA-activating protein complex subunit 3	At1g28560/1.5e-55/[K] KOG2664 Small nuclear RNA activating protein complex - 50kD subunit (SNAP50)	PS50089/12.194/Zinc finger RING-type profile.	molecular_function:GO:0008270//zinc ion binding;
CL4361.Contig13_All	4021	175.327	58.1246	-1.59283	0.00052676	Down	8.44077e-07	gi|802627585|ref|XP_012076747.1|/6.6e-91/PREDICTED: casein kinase I [Jatropha curcas] >gi|802627588|ref|XP_012076748.1| PREDICTED: casein kinase I [Jatropha curcas] >gi|643724513|gb|KDP33714.1| hypothetical protein JCGZ_07285 [Jatropha curcas]	gi|802627584|ref|XM_012221357.1|/0/PREDICTED: Jatropha curcas casein kinase I (LOC105637761), transcript variant X1, mRNA	sp|P42158|KC1D_ARATH/2.3e-73/Casein kinase I isoform delta-like OS=Arabidopsis thaliana GN=At4g26100 PE=2 SV=2	rcu:8268323/9.3e-91/casein kinase I; K08960 casein kinase 1, epsilon [EC:2.7.11.1]	At4g28880/9.6e-87/[T] KOG1164 Casein kinase (serine/threonine/tyrosine protein kinase)	PTHR11909/2.9E-145/--	biological_process:GO:0008360//regulation of cell shape;GO:0018105//peptidyl-serine phosphorylation;GO:0016055//Wnt signaling pathway;GO:0006897//endocytosis;cellular_component:GO:0005634//nucleus;GO:0005737//cytoplasm;molecular_function:GO:0005524//ATP binding;GO:0004674//protein serine/threonine kinase activity;
CL1188.Contig8_All	2258	19.7991	2.71316	-2.86739	0.000258002	Down	3.60582e-07	gi|255546981|ref|XP_002514548.1|/2.0e-124/PREDICTED: chaperonin 60 subunit beta 4, chloroplastic [Ricinus communis] >gi|223546152|gb|EEF47654.1| rubisco subunit binding-protein beta subunit, rubb, putative [Ricinus communis]	gi|802655315|ref|XM_012225102.1|/0/PREDICTED: Jatropha curcas chaperonin 60 subunit beta 4, chloroplastic (LOC105640710), transcript variant X2, mRNA	sp|Q9C667|CPNB4_ARATH/9.4e-101/Chaperonin 60 subunit beta 4, chloroplastic OS=Arabidopsis thaliana GN=CPN60B4 PE=1 SV=1	rcu:8264624/3.2e-125/chaperonin 60 subunit beta 4, chloroplastic; K04077 chaperonin GroEL	At1g26230/2.5e-100/[O] KOG0356 Mitochondrial chaperonin, Cpn60/Hsp60p	PF00118/1.2E-46/TCP-1/cpn60 chaperonin family	biological_process:GO:0042026//protein refolding;cellular_component:GO:0005737//cytoplasm;molecular_function:GO:0005524//ATP binding;
CL384.Contig6_All	1776	3.05621	27.6587	3.17792	3.2347e-06	Up	2.28133e-09	gi|1000980337|ref|XP_015570331.1|/2.9e-139/PREDICTED: cyclin-H1-1 isoform X3 [Ricinus communis]	gi|1000980336|ref|XM_015714845.1|/0/PREDICTED: Ricinus communis cyclin-H1-1 (LOC8287059), transcript variant X3, mRNA	sp|Q8W5S1|CCH11_ARATH/4.9e-105/Cyclin-H1-1 OS=Arabidopsis thaliana GN=CYCH1-1 PE=1 SV=1	jcu:105647526/8.4e-137/cyclin-H1-1; K06634 cyclin H	At5g27620/2.1e-70/[DKL] KOG2496 Cdk activating kinase (CAK)/RNA polymerase II transcription initiation/nucleotide excision repair factor TFIIH/TFIIK, cyclin H subunit	PF00134/1.1E-12/Cyclin, N-terminal domain	biological_process:GO:0045859//regulation of protein kinase activity;GO:0009637//response to blue light;GO:2000070//regulation of response to water deprivation;GO:1990069//stomatal opening;GO:0006351//transcription, DNA-templated;GO:0072593//reactive oxygen species metabolic process;GO:0010119//regulation of stomatal movement;cellular_component:GO:0070985//TFIIK complex;GO:0005737//cytoplasm;GO:0…
CL15317.Contig1_All	2626	33.3559	71.0118	1.09012	0.0354226	Up	0.000167772	gi|802536451|ref|XP_012072681.1|/0.0e+00/PREDICTED: tricalbin-3 [Jatropha curcas] >gi|802536455|ref|XP_012072732.1| PREDICTED: tricalbin-3 [Jatropha curcas] >gi|802536458|ref|XP_012072786.1| PREDICTED: tricalbin-3 [Jatropha curcas] >gi|802536463|ref|XP_012072844.1| PREDICTED: tricalbin-3 [Jatropha curcas] >gi|802536467|ref|XP_012072891.1| PREDICTED: tricalbin-3 [Jatropha curcas]	gi|802536466|ref|XM_012217501.1|/0/PREDICTED: Jatropha curcas tricalbin-3 (LOC105634400), transcript variant X5, mRNA	sp|B6ETT4|SYT2_ARATH/5.9e-14/Synaptotagmin-2 OS=Arabidopsis thaliana GN=SYT2 PE=2 SV=1	vra:106763336/4.2e-07/ADP-ribosylation factor GTPase-activating protein AGD12-like; K12486 stromal membrane-associated protein	At3g19830/1.5e-229/[R] KOG1012 Ca2+-dependent lipid-binding protein CLB1/vesicle protein vp115/Granuphilin A, contains C2 domain	PS50004/11.122/C2 domain profile.	cellular_component:GO:0016021//integral component of membrane;
CL16092.Contig6_All	3747	2.04851	16.468	3.00702	6.36045e-05	Up	6.74932e-08	gi|802603939|ref|XP_012073350.1|/1.3e-144/PREDICTED: probable ATP-dependent RNA helicase DDX11 [Jatropha curcas]	gi|802603938|ref|XM_012217960.1|/0/PREDICTED: Jatropha curcas probable ATP-dependent RNA helicase DDX11 (LOC105634987), mRNA	sp|Q8W4M7|ERCC2_ARATH/4.1e-16/DNA repair helicase UVH6 OS=Arabidopsis thaliana GN=UVH6 PE=1 SV=1	jcu:105634987/2.1e-145/probable ATP-dependent RNA helicase DDX11; K11273 chromosome transmission fidelity protein 1 [EC:3.6.4.13]	At1g79890/1.1e-111/[L] KOG1133 Helicase of the DEAD superfamily	SM00488/1.1E-7/--	biological_process:GO:0006139//nucleobase-containing compound metabolic process;GO:0032508//DNA duplex unwinding;cellular_component:GO:0005634//nucleus;molecular_function:GO:0003677//DNA binding;GO:0005524//ATP binding;GO:0004003//ATP-dependent DNA helicase activity;
CL3285.Contig8_All	2513	3.52081	36.6951	3.38161	1.91672e-06	Up	1.17818e-09	gi|255583454|ref|XP_002532486.1|/2.0e-178/PREDICTED: glutamate--tRNA ligase, chloroplastic/mitochondrial [Ricinus communis] >gi|223527811|gb|EEF29910.1| glutamyl-tRNA synthetase 1, 2, putative [Ricinus communis]	gi|1000940667|ref|XM_002532440.2|/0/PREDICTED: Ricinus communis glutamate--tRNA ligase, chloroplastic/mitochondrial (LOC8275692), mRNA	sp|Q9FEA2|SYE_ARATH/3.0e-164/Glutamate--tRNA ligase, chloroplastic/mitochondrial OS=Arabidopsis thaliana GN=At5g64050 PE=2 SV=1	rcu:8275692/3.3e-179/glutamate--tRNA ligase, chloroplastic/mitochondrial; K01885 glutamyl-tRNA synthetase [EC:6.1.1.17]	At5g64050/7.9e-164/[J] KOG1149 Glutamyl-tRNA synthetase (mitochondrial)	PF00749/5.6E-39/tRNA synthetases class I (E and Q), catalytic domain	biological_process:GO:0070127//tRNA aminoacylation for mitochondrial protein translation;GO:0006424//glutamyl-tRNA aminoacylation;cellular_component:GO:0005739//mitochondrion;GO:0009570//chloroplast stroma;molecular_function:GO:0005524//ATP binding;GO:0000049//tRNA binding;GO:0004818//glutamate-tRNA ligase activity;
CL4534.Contig1_All	2696	12.1456	2.081	-2.54509	0.00305515	Down	6.99783e-06	gi|1000952273|ref|XP_015578949.1|/1.0e-111/PREDICTED: uncharacterized protein LOC8277324 isoform X1 [Ricinus communis]	gi|802634265|ref|XM_012222532.1|/7.76059e-180/PREDICTED: Jatropha curcas uncharacterized LOC105638692 (LOC105638692), transcript variant X3, mRNA	NA	rcu:8277324/1.7e-112/uncharacterized LOC8277324; K13128 zinc finger CCHC domain-containing protein 8	At1g67210_1/7.9e-69/[S] KOG2673 Uncharacterized conserved protein, contains PSP domain	PTHR13316/1.7E-37/--	NA
Unigene7546_All	1641	9.84964	1.72725	-2.51159	0.00375921	Down	8.99968e-06	gi|255583391|ref|XP_002532456.1|/1.2e-115/PREDICTED: mediator of RNA polymerase II transcription subunit 19a isoform X1 [Ricinus communis] >gi|1000940699|ref|XP_015582891.1| PREDICTED: mediator of RNA polymerase II transcription subunit 19a isoform X1 [Ricinus communis] >gi|223527846|gb|EEF29942.1| RNA binding protein, putative [Ricinus communis]	gi|1000940698|ref|XM_015727405.1|/0/PREDICTED: Ricinus communis mediator of RNA polymerase II transcription subunit 19a (LOC8262339), transcript variant X2, mRNA	sp|Q9FMP0|MD19A_ARATH/9.5e-95/Mediator of RNA polymerase II transcription subunit 19a OS=Arabidopsis thaliana GN=MED19A PE=1 SV=1	obr:102720280/5.1e-11/splicing factor U2af large subunit B; K12837 splicing factor U2AF 65 kDa subunit	Hs21040255/1.7e-10/[A] KOG4676 Splicing factor, arginine/serine-rich	PTHR22536/4.4E-103/--	NA
CL1665.Contig10_All	4894	157.87	29.2074	-2.43433	0.00619455	Down	1.72348e-05	gi|802673629|ref|XP_012081628.1|/0.0e+00/PREDICTED: calcium-transporting ATPase 1-like [Jatropha curcas] >gi|643718541|gb|KDP29735.1| hypothetical protein JCGZ_18670 [Jatropha curcas]	gi|1000938893|ref|XM_015727998.1|/0/PREDICTED: Ricinus communis magnesium-transporting ATPase, P-type 1 (LOC8273750), mRNA	sp|Q43128|PMA10_ARATH/1.5e-58/ATPase 10, plasma membrane-type OS=Arabidopsis thaliana GN=AHA10 PE=2 SV=2	rcu:8273750/0.0e+00/magnesium-transporting ATPase, P-type 1; K01531 Mg2+-importing ATPase [EC:3.6.3.2]	7296577/1.4e-76/[P] KOG0202 Ca2+ transporting ATPase	PTHR24093/0.0/--	biological_process:GO:0015693//magnesium ion transport;GO:0098655//cation transmembrane transport;GO:1903830//magnesium ion transmembrane transport;cellular_component:GO:0043231//intracellular membrane-bounded organelle;GO:0005887//integral component of plasma membrane;molecular_function:GO:0046872//metal ion binding;GO:0005524//ATP binding;GO:0015444//magnesium-importing ATPase activity;
CL5869.Contig3_All	1465	30.9114	66.9809	1.11561	0.0189377	Up	7.16823e-05	gi|802633670|ref|XP_012077608.1|/5.7e-125/PREDICTED: auxin-responsive protein IAA13 isoform X1 [Jatropha curcas] >gi|643724025|gb|KDP33325.1| hypothetical protein JCGZ_12874 [Jatropha curcas]	gi|802633669|ref|XM_012222218.1|/5.40413e-179/PREDICTED: Jatropha curcas auxin-responsive protein IAA13 (LOC105638422), transcript variant X1, mRNA	sp|Q38831|IAA13_ARATH/6.6e-63/Auxin-responsive protein IAA13 OS=Arabidopsis thaliana GN=IAA13 PE=1 SV=2	jcu:105638422/9.4e-126/auxin-responsive protein IAA13; K14484 auxin-responsive protein IAA	At2g33310/3.0e-62/[TR] LSE0302 A Auxin-inducible protein	PS51745/25.592/PB1 domain profile.	biological_process:GO:0050794//regulation of cellular process;GO:0006351//transcription, DNA-templated;
CL4244.Contig6_All	2877	17.007	3.45991	-2.29733	0.0082027	Down	2.45204e-05	gi|802540754|ref|XP_012078110.1|/3.3e-217/PREDICTED: uncharacterized protein LOC105638843 [Jatropha curcas]	gi|802540753|ref|XM_012222720.1|/0/PREDICTED: Jatropha curcas uncharacterized LOC105638843 (LOC105638843), mRNA	NA	NA	NA	PTHR37722/3.0E-65/--	NA
CL1125.Contig10_All	2224	181.192	401.257	1.147	2.35291e-07	Up	1.05047e-10	gi|643710268|gb|KDP24475.1|/6.3e-269/hypothetical protein JCGZ_25039 [Jatropha curcas]	gi|1000942702|ref|XM_015726713.1|/0/PREDICTED: Ricinus communis auxin transporter-like protein 4 (LOC8269388), transcript variant X2, mRNA	sp|Q9FEL7|LAX2_MEDTR/6.7e-261/Auxin transporter-like protein 2 OS=Medicago truncatula GN=LAX2 PE=2 SV=1	gra:105780057/1.1e-266/auxin transporter-like protein 2; K13946 auxin influx carrier (AUX1 LAX family)	At2g38120/1.5e-246/[E] KOG1303 Amino acid transporters	PTHR22950:SF256/0.0/--	cellular_component:GO:0016021//integral component of membrane;
CL2746.Contig11_All	1858	9.72827	2.16909	-2.16509	0.0305567	Down	0.000136224	gi|802688681|ref|XP_012082725.1|/2.8e-145/PREDICTED: protein LOW PSII ACCUMULATION 1, chloroplastic [Jatropha curcas] >gi|643716506|gb|KDP28132.1| hypothetical protein JCGZ_13903 [Jatropha curcas]	gi|1000941805|ref|XM_015727027.1|/0/PREDICTED: Ricinus communis protein LOW PSII ACCUMULATION 1, chloroplastic (LOC8271750), mRNA	sp|Q9SRY4|LPA1_ARATH/7.6e-133/Protein LOW PSII ACCUMULATION 1, chloroplastic OS=Arabidopsis thaliana GN=LPA1 PE=1 SV=1	NA	NA	PTHR17130:SF20/4.7E-194/--	biological_process:GO:0010270//photosystem II oxygen evolving complex assembly;cellular_component:GO:0016021//integral component of membrane;GO:0009507//chloroplast;
CL7612.Contig33_All	1612	1.70276	9.78137	2.52216	0.00345248	Up	8.15365e-06	gi|802661355|ref|XP_012080992.1|/1.1e-41/PREDICTED: shugoshin-1 isoform X2 [Jatropha curcas]	NA	sp|Q4QSC8|SGO1_MAIZE/1.3e-11/Shugoshin-1 OS=Zea mays GN=SGO1 PE=2 SV=1	NA	NA	PTHR34373:SF2/6.9E-16/--	NA
Unigene23060_All	1083	7.57122	1.69496	-2.15928	0.0317781	Down	0.000143402	gi|255564701|ref|XP_002523345.1|/6.4e-57/PREDICTED: calcineurin B-like protein 4 [Ricinus communis] >gi|223537433|gb|EEF39061.1| calcineurin B, putative [Ricinus communis]	gi|1000956792|ref|XM_002523299.2|/1.55184e-118/PREDICTED: Ricinus communis calcineurin B-like protein 4 (LOC8263521), mRNA	sp|Q3HRP0|CNBL7_ORYSJ/1.5e-43/Calcineurin B-like protein 7 OS=Oryza sativa subsp. japonica GN=CBL7 PE=2 SV=1	rcu:8263521/1.1e-57/calcineurin B-like protein 4; K06268 serine/threonine-protein phosphatase 2B regulatory subunit	At5g24270/1.3e-41/[T] KOG0034 Ca2+/calmodulin-dependent protein phosphatase (calcineurin subunit B), EF-Hand superfamily protein	PS50222/11.696/EF-hand calcium-binding domain profile.	molecular_function:GO:0005509//calcium ion binding;
CL6761.Contig6_All	4109	75.4449	4.65912	-4.01729	2.82761e-12	Down	3.47617e-16	gi|802715260|ref|XP_012084705.1|/0.0e+00/PREDICTED: structural maintenance of chromosomes protein 4 [Jatropha curcas]	gi|802715259|ref|XM_012229315.1|/0/PREDICTED: Jatropha curcas structural maintenance of chromosomes protein 4 (LOC105644069), mRNA	sp|Q9FJL0|SMC4_ARATH/0.0e+00/Structural maintenance of chromosomes protein 4 OS=Arabidopsis thaliana GN=SMC4 PE=1 SV=1	rcu:8261017/0.0e+00/structural maintenance of chromosomes protein 4; K06675 structural maintenance of chromosome 4	At5g48600/0.0e+00/[BD] KOG0996 Structural maintenance of chromosome protein 4 (chromosome condensation complex Condensin, subunit C)	PTHR18937/0.0/--	biological_process:GO:0051276//chromosome organization;cellular_component:GO:0005634//nucleus;GO:0005694//chromosome;molecular_function:GO:0005524//ATP binding;
CL2811.Contig20_All	2290	2.03171	16.8051	3.04813	4.30167e-05	Up	4.16544e-08	gi|802789147|ref|XP_012092164.1|/1.1e-212/PREDICTED: uncharacterized protein LOC105649936 [Jatropha curcas]	gi|802789146|ref|XM_012236774.1|/0/PREDICTED: Jatropha curcas uncharacterized LOC105649936 (LOC105649936), mRNA	sp|Q8RXY0|Y3333_ARATH/5.1e-147/Probable inactive protein kinase At3g63330 OS=Arabidopsis thaliana GN=At3g63330 PE=2 SV=1	ccp:CHC_T00009408001/9.2e-11/Cyclin-dependent kinase, CDK; K08818 cell division cycle 2-like [EC:2.7.11.22]	At3g63340_1/9.1e-42/[T] KOG0698 Serine/threonine protein phosphatase	PTHR24055/2.0E-22/--	NA
CL16330.Contig16_All	1188	4.03464	18.7919	2.2196	0.0173996	Up	6.34962e-05	gi|1000959260|ref|XP_002521942.2|/4.9e-111/PREDICTED: 4-hydroxybenzoate polyprenyltransferase, mitochondrial isoform X2 [Ricinus communis]	gi|1000959259|ref|XM_002521896.2|/0/PREDICTED: Ricinus communis 4-hydroxybenzoate polyprenyltransferase, mitochondrial (LOC8268185), transcript variant X2, mRNA	sp|Q93YP7|4HPT_ARATH/9.9e-94/4-hydroxybenzoate polyprenyltransferase, mitochondrial OS=Arabidopsis thaliana GN=PPT1 PE=2 SV=1	rcu:8268185/8.2e-112/4-hydroxybenzoate polyprenyltransferase, mitochondrial; K06125 4-hydroxybenzoate polyprenyltransferase [EC:2.5.1.39]	7299020/1.1e-62/[H] KOG1381 Para-hydroxybenzoate-polyprenyl transferase	PTHR11048/1.1E-133/--	biological_process:GO:0008299//isoprenoid biosynthetic process;GO:0006744//ubiquinone biosynthetic process;cellular_component:GO:0031305//integral component of mitochondrial inner membrane;molecular_function:GO:0002094//polyprenyltransferase activity;
CL3950.Contig19_All	2127	62.9031	19.659	-1.67794	0.0101445	Down	3.18348e-05	gi|802564011|ref|XP_012067191.1|/7.8e-107/PREDICTED: uncharacterized protein LOC105630103 isoform X2 [Jatropha curcas]	gi|802564010|ref|XM_012211801.1|/0/PREDICTED: Jatropha curcas uncharacterized LOC105630103 (LOC105630103), transcript variant X2, mRNA	NA	NA	NA	PTHR10196/2.1E-87/--	biological_process:GO:0046835//carbohydrate phosphorylation;molecular_function:GO:0004856//xylulokinase activity;
CL4424.Contig9_All	933	12.1019	1.79352	-2.75436	0.000560875	Down	9.32669e-07	gi|223540333|gb|EEF41904.1|/1.3e-34/peptidase, putative [Ricinus communis]	NA	sp|Q39547|CUCM1_CUCME/2.9e-16/Cucumisin OS=Cucumis melo PE=1 SV=1	NA	At5g59100/1.3e-23/[OR] LSE0115 A Subtilisin-like proteinase	NA	NA
CL933.Contig16_All	1156	238.108	115.994	-1.03757	0.0109669	Down	3.54089e-05	gi|1000980156|ref|XP_002512887.2|/2.7e-61/PREDICTED: glycerophosphodiester phosphodiesterase GDPD1, chloroplastic [Ricinus communis]	NA	NA	pop:POPTR_0001s33270g/2.4e-52/POPTRDRAFT_174634; SENESCENCE-RELATED GENE 3 family protein; K18696 glycerophosphodiester phosphodiesterase [EC:3.1.4.46]	At3g02040/2.0e-45/[R] KOG2421 Predicted starch-binding protein	PTHR22958/1.4E-66/--	biological_process:GO:0030643//cellular phosphate ion homeostasis;GO:0046475//glycerophospholipid catabolic process;cellular_component:GO:0005623//cell;molecular_function:GO:0008889//glycerophosphodiester phosphodiesterase activity;
CL1393.Contig2_All	2048	3.38605	19.243	2.50666	0.00415801	Up	1.01427e-05	gi|802787331|ref|XP_012091900.1|/3.2e-174/PREDICTED: carboxyl-terminal-processing peptidase 1, chloroplastic isoform X1 [Jatropha curcas]	gi|802787330|ref|XM_012236510.1|/0/PREDICTED: Jatropha curcas carboxyl-terminal-processing peptidase 1, chloroplastic (LOC105649753), transcript variant X1, mRNA	sp|F4KHG6|CTPA1_ARATH/9.3e-132/Carboxyl-terminal-processing peptidase 1, chloroplastic OS=Arabidopsis thaliana GN=CTPA1 PE=1 SV=1	cre:CHLREDRAFT_187121/2.5e-44/TSP2; tail-specific protease; K03797 carboxyl-terminal processing protease [EC:3.4.21.102]	NA	PF03572/2.1E-21/Peptidase family S41	NA
CL5503.Contig21_All	1608	39.1775	95.827	1.29041	3.18273e-05	Up	2.94486e-08	gi|719981635|ref|XP_010250184.1|/1.8e-84/PREDICTED: adenine phosphoribosyltransferase 5 [Nelumbo nucifera] >gi|719981639|ref|XP_010250185.1| PREDICTED: adenine phosphoribosyltransferase 5 [Nelumbo nucifera] >gi|719981642|ref|XP_010250186.1| PREDICTED: adenine phosphoribosyltransferase 5 [Nelumbo nucifera]	gi|1000974581|ref|XM_015717056.1|/6.15121e-154/PREDICTED: Ricinus communis adenine phosphoribosyltransferase 5 (LOC8259433), transcript variant X2, mRNA	sp|Q42563|APT2_ARATH/2.1e-70/Adenine phosphoribosyltransferase 2 OS=Arabidopsis thaliana GN=APT2 PE=2 SV=1	nnu:104592491/3.0e-85/adenine phosphoribosyltransferase 5; K00759 adenine phosphoribosyltransferase [EC:2.4.2.7]	At5g11160/7.5e-75/[F] KOG1712 Adenine phosphoribosyl transferases	PTHR11776/1.0E-109/--	NA
CL8926.Contig1_All	2566	44.3962	16.004	-1.472	0.0376818	Down	0.000181154	gi|802547089|ref|XP_012088466.1|/4.3e-261/PREDICTED: folylpolyglutamate synthase [Jatropha curcas] >gi|643739058|gb|KDP44872.1| hypothetical protein JCGZ_01372 [Jatropha curcas]	gi|802547088|ref|XM_012233076.1|/0/PREDICTED: Jatropha curcas folylpolyglutamate synthase (LOC105647084), mRNA	sp|F4K2A1|FPGS1_ARATH/3.4e-192/Folylpolyglutamate synthase OS=Arabidopsis thaliana GN=FPGS1 PE=1 SV=1	jcu:105647084/7.1e-262/folylpolyglutamate synthase; K01930 folylpolyglutamate synthase [EC:6.3.2.17]	At5g05980/2.5e-173/[H] KOG2525 Folylpolyglutamate synthase	PTHR11136/9.6E-249/--	biological_process:GO:0046901//tetrahydrofolylpolyglutamate biosynthetic process;GO:0006730//one-carbon metabolic process;molecular_function:GO:0004326//tetrahydrofolylpolyglutamate synthase activity;GO:0005524//ATP binding;
Unigene41783_All	777	65.6464	197.286	1.5875	1.58336e-06	Up	8.81061e-10	gi|802740969|ref|XP_012086986.1|/1.0e-11/PREDICTED: protein IQ-DOMAIN 14 [Jatropha curcas]	gi|802740968|ref|XM_012231596.1|/9.65854e-30/PREDICTED: Jatropha curcas protein IQ-DOMAIN 14 (LOC105645868), mRNA	NA	NA	NA	NA	NA
CL14776.Contig2_All	962	10.0242	34.0385	1.76368	0.00823437	Up	2.46683e-05	gi|255587437|ref|XP_002534271.1|/4.0e-79/PREDICTED: uncharacterized protein LOC8261793 [Ricinus communis] >gi|223525602|gb|EEF28114.1| chloroplast-targeted copper chaperone, putative [Ricinus communis]	NA	sp|Q94BT9|ATOX1_ARATH/5.2e-08/Copper transport protein ATX1 OS=Arabidopsis thaliana GN=ATX1 PE=1 SV=1	tcc:TCM_030659/2.4e-08/Spo11/DNA topoisomerase VI; K10878 meiotic recombination protein SPO11	At1g23000/1.4e-20/[P] KOG1603 Copper chaperone	PF00403/8.2E-12/Heavy-metal-associated domain	molecular_function:GO:0046872//metal ion binding;
CL16829.Contig12_All	2712	3.27532	29.0123	3.14696	2.20971e-05	Up	1.91588e-08	gi|255559474|ref|XP_002520757.1|/1.5e-235/PREDICTED: DNA repair helicase XPD [Ricinus communis] >gi|223540142|gb|EEF41719.1| DNA repair helicase rad3/xp-d, putative [Ricinus communis]	gi|802795599|ref|XM_012237158.1|/0/PREDICTED: Jatropha curcas DNA repair helicase UVH6 (LOC105650287), transcript variant X3, mRNA	sp|Q8W4M7|ERCC2_ARATH/3.7e-221/DNA repair helicase UVH6 OS=Arabidopsis thaliana GN=UVH6 PE=1 SV=1	rcu:8272056/2.4e-236/DNA repair helicase XPD; K10844 DNA excision repair protein ERCC-2 [EC:3.6.4.12]	At1g03190/9.9e-221/[KL] KOG1131 RNA polymerase II transcription initiation/nucleotide excision repair factor TFIIH, 5'-3' helicase subunit RAD3	PTHR11472:SF1/4.3E-240/--	biological_process:GO:0009411//response to UV;GO:0009408//response to heat;GO:0032508//DNA duplex unwinding;GO:0006289//nucleotide-excision repair;cellular_component:GO:0005634//nucleus;molecular_function:GO:0003677//DNA binding;GO:0005524//ATP binding;GO:0004003//ATP-dependent DNA helicase activity;
CL938.Contig44_All	4394	1.92491	12.8295	2.7366	0.000673314	Up	1.15014e-06	gi|802592005|ref|XP_012071343.1|/5.1e-44/PREDICTED: uncharacterized protein At1g10890 isoform X1 [Jatropha curcas] >gi|802592007|ref|XP_012071344.1| PREDICTED: uncharacterized protein At1g10890 isoform X1 [Jatropha curcas] >gi|643731633|gb|KDP38877.1| hypothetical protein JCGZ_05034 [Jatropha curcas]	gi|743922259|ref|XR_839615.1|/5.00826e-114/PREDICTED: Populus euphratica uncharacterized protein At1g10890 (LOC105111525), transcript variant X3, misc_RNA	sp|P0CB26|Y1089_ARATH/1.6e-32/Uncharacterized protein At1g10890 OS=Arabidopsis thaliana GN=At1g10890 PE=4 SV=1	jcu:105633367/8.4e-45/uncharacterized protein At1g10890; K13173 arginine and glutamate-rich protein 1	Hs22035604/5.7e-08/[T] KOG0587 Traf2- and Nck-interacting kinase and related germinal center kinase (GCK) family protein kinases	NA	NA
CL933.Contig28_All	2038	138.295	66.4093	-1.05829	2.60845e-05	Down	2.36286e-08	gi|1000980156|ref|XP_002512887.2|/2.8e-138/PREDICTED: glycerophosphodiester phosphodiesterase GDPD1, chloroplastic [Ricinus communis]	gi|1000980155|ref|XM_002512841.2|/0/PREDICTED: Ricinus communis glycerophosphodiester phosphodiesterase GDPD1, chloroplastic (LOC8285297), mRNA	NA	pop:POPTR_0001s33270g/3.7e-128/POPTRDRAFT_174634; SENESCENCE-RELATED GENE 3 family protein; K18696 glycerophosphodiester phosphodiesterase [EC:3.1.4.46]	At5g41080/2.8e-103/[R] KOG2421 Predicted starch-binding protein	PF03009/3.5E-37/Glycerophosphoryl diester phosphodiesterase family	biological_process:GO:0006629//lipid metabolic process;molecular_function:GO:0008081//phosphoric diester hydrolase activity;
Unigene35653_All	2301	201.056	443.266	1.14058	6.75954e-07	Up	3.3516e-10	gi|802555494|ref|XP_012065465.1|/1.3e-296/PREDICTED: cationic amino acid transporter 7, chloroplastic-like isoform X1 [Jatropha curcas] >gi|643737596|gb|KDP43675.1| hypothetical protein JCGZ_24133 [Jatropha curcas]	gi|1000973957|ref|XM_015717240.1|/0/PREDICTED: Ricinus communis cationic amino acid transporter 7, chloroplastic (LOC8286516), mRNA	sp|Q9SQZ0|CAAT7_ARATH/3.0e-256/Cationic amino acid transporter 7, chloroplastic OS=Arabidopsis thaliana GN=CAT7 PE=3 SV=1	fve:101297009/2.5e-250/cationic amino acid transporter 7, chloroplastic-like; K03294 basic amino acid/polyamine antiporter, APA family	At3g10600/8.1e-256/[E] KOG1286 Amino acid transporters	PF13906/4.3E-13/C-terminus of AA_permease	biological_process:GO:0015807//L-amino acid transport;GO:1902475//L-alpha-amino acid transmembrane transport;cellular_component:GO:0005887//integral component of plasma membrane;molecular_function:GO:0015179//L-amino acid transmembrane transporter activity;GO:0015297//antiporter activity;
CL1940.Contig14_All	3486	6.26038	30.2502	2.27262	0.00886603	Up	2.70769e-05	gi|802540453|ref|XP_012076525.1|/7.1e-41/PREDICTED: probable protein phosphatase 2C 39 [Jatropha curcas] >gi|643740201|gb|KDP45879.1| hypothetical protein JCGZ_15323 [Jatropha curcas]	gi|566153953|ref|XM_006370170.1|/6.5885e-117/Populus trichocarpa phosphatase 2C family protein (POPTR_0001s40860g) mRNA, complete cds	sp|Q9LDA7|P2C39_ARATH/1.7e-37/Probable protein phosphatase 2C 39 OS=Arabidopsis thaliana GN=At3g15260 PE=2 SV=1	pop:POPTR_0001s40860g/1.2e-41/phosphatase 2C family protein; K17506 protein phosphatase 1L [EC:3.1.3.16]	At3g15260/4.6e-37/[T] KOG0698 Serine/threonine protein phosphatase	PTHR13832/4.8E-41/--	biological_process:GO:0006470//protein dephosphorylation;molecular_function:GO:0004722//protein serine/threonine phosphatase activity;
CL14241.Contig5_All	2088	1.98081	13.4341	2.76174	0.000550633	Up	9.08511e-07	gi|255583179|ref|XP_002532355.1|/8.1e-117/PREDICTED: putative enoyl-CoA hydratase/isomerase YngF isoform X2 [Ricinus communis] >gi|223527942|gb|EEF30028.1| Methylglutaconyl-CoA hydratase, mitochondrial precursor, putative [Ricinus communis]	gi|1000940936|ref|XM_002532309.2|/0/PREDICTED: Ricinus communis putative enoyl-CoA hydratase/isomerase YngF (LOC8277464), transcript variant X3, mRNA	sp|Q39659|MFPA_CUCSA/2.5e-23/Glyoxysomal fatty acid beta-oxidation multifunctional protein MFP-a OS=Cucumis sativus PE=1 SV=1	jcu:105632321/2.7e-110/methylglutaconyl-CoA hydratase, mitochondrial; K05607 methylglutaconyl-CoA hydratase [EC:4.2.1.18]	At4g16800/2.5e-62/[I] KOG1679 Enoyl-CoA hydratase	PTHR11941/1.7E-112/--	biological_process:GO:0008152//metabolic process;molecular_function:GO:0004490//methylglutaconyl-CoA hydratase activity;
CL4304.Contig15_All	2335	5.63932	30.2779	2.42467	0.00622119	Up	1.73492e-05	gi|802769062|ref|XP_012090252.1|/9.3e-146/PREDICTED: uncharacterized protein LOC105648465 [Jatropha curcas] >gi|643706139|gb|KDP22271.1| hypothetical protein JCGZ_26102 [Jatropha curcas]	gi|802769061|ref|XM_012234862.1|/0/PREDICTED: Jatropha curcas uncharacterized LOC105648465 (LOC105648465), mRNA	NA	jcu:105648465/1.5e-146/uncharacterized LOC105648465; K03023 DNA-directed RNA polymerase III subunit RPC3	At3g49000/9.5e-79/[K] KOG2587 RNA polymerase III (C) subunit	PF05645/2.1E-12/RNA polymerase III subunit RPC82	biological_process:GO:0006351//transcription, DNA-templated;cellular_component:GO:0005666//DNA-directed RNA polymerase III complex;molecular_function:GO:0003677//DNA binding;GO:0001056//RNA polymerase III activity;
Unigene35227_All	1352	17.7648	56.9128	1.67974	0.000225019	Up	2.95559e-07	gi|255583806|ref|XP_002532655.1|/5.7e-63/PREDICTED: uncharacterized protein LOC8268641 [Ricinus communis] >gi|223527615|gb|EEF29728.1| conserved hypothetical protein [Ricinus communis]	NA	sp|Q9XII1|PDV2_ARATH/1.6e-07/Plastid division protein PDV2 OS=Arabidopsis thaliana GN=PDV2 PE=1 SV=1	NA	NA	PTHR33600:SF5/4.6E-57/--	NA
CL6686.Contig1_All	1240	31.7191	6.66191	-2.25134	0.00283524	Down	6.36479e-06	gi|255555819|ref|XP_002518945.1|/4.2e-169/PREDICTED: hyoscyamine 6-dioxygenase [Ricinus communis] >gi|223541932|gb|EEF43478.1| 1-aminocyclopropane-1-carboxylate oxidase, putative [Ricinus communis]	gi|1000966924|ref|XM_002518899.2|/0/PREDICTED: Ricinus communis hyoscyamine 6-dioxygenase (LOC8288878), mRNA	sp|Q05964|FL3H_DIACA/5.4e-58/Naringenin,2-oxoglutarate 3-dioxygenase OS=Dianthus caryophyllus GN=FHT PE=2 SV=1	thj:104821327/3.2e-58/naringenin,2-oxoglutarate 3-dioxygenase; K00475 naringenin 3-dioxygenase [EC:1.14.11.9]	At4g10490/7.2e-134/[QR] KOG0143 Iron/ascorbate family oxidoreductases	PTHR10209:SF196/1.9E-230/--	biological_process:GO:0055114//oxidation-reduction process;molecular_function:GO:0005506//iron ion binding;GO:0045486//naringenin 3-dioxygenase activity;
Unigene21994_All	2044	42.5806	5.62285	-2.92082	1.6873e-05	Down	1.3756e-08	gi|1000966914|ref|XP_015574460.1|/1.8e-20/PREDICTED: uncharacterized protein LOC107261227 [Ricinus communis]	gi|1000986115|ref|XM_002510318.2|/5.68146e-21/PREDICTED: Ricinus communis uncharacterized LOC8288906 (LOC8288906), mRNA	NA	NA	NA	NA	NA
CL4702.Contig15_All	2131	219.625	598.219	1.44563	1.26843e-15	Up	1.149e-19	gi|643712067|gb|KDP25495.1|/4.0e-204/hypothetical protein JCGZ_20651 [Jatropha curcas]	gi|1000983693|ref|XM_002509680.2|/0/PREDICTED: Ricinus communis protein IQ-DOMAIN 14 (LOC8265427), mRNA	sp|Q8LPG9|IQD14_ARATH/9.1e-13/Protein IQ-DOMAIN 14 OS=Arabidopsis thaliana GN=IQD14 PE=1 SV=1	NA	NA	PF13178/7.3E-10/Protein of unknown function (DUF4005)	NA
CL1619.Contig7_All	1880	23.9212	2.55576	-3.22646	8.27819e-06	Down	6.15973e-09	gi|1000977826|ref|XP_002513850.2|/4.7e-140/PREDICTED: phosphopantothenate--cysteine ligase 2 isoform X1 [Ricinus communis]	gi|1000977835|ref|XM_015716089.1|/0/PREDICTED: Ricinus communis phosphopantothenate--cysteine ligase 2 (LOC8263001), transcript variant X5, mRNA	sp|Q8GXR5|PPCS1_ARATH/1.2e-104/Phosphopantothenate--cysteine ligase 1 OS=Arabidopsis thaliana GN=PPCS1 PE=2 SV=1	rcu:8263001/7.8e-141/phosphopantothenate--cysteine ligase 2; K01922 phosphopantothenate-cysteine ligase [EC:6.3.2.5]	At5g02080/8.7e-91/[R] KOG2728 Uncharacterized conserved protein with similarity to phosphopantothenoylcysteine synthetase/decarboxylase	PTHR12290/6.1E-113/--	NA
CL6108.Contig6_All	1764	17.5443	1.97037	-3.15447	1.4023e-05	Down	1.1251e-08	gi|255567015|ref|XP_002524490.1|/3.1e-141/PREDICTED: uncharacterized protein LOC8275882 [Ricinus communis] >gi|223536278|gb|EEF37930.1| conserved hypothetical protein [Ricinus communis]	gi|802640370|ref|XM_012223390.1|/0/PREDICTED: Jatropha curcas uncharacterized LOC105639359 (LOC105639359), mRNA	sp|O23116|EIL3_ARATH/1.0e-06/ETHYLENE INSENSITIVE 3-like 3 protein OS=Arabidopsis thaliana GN=EIL3 PE=1 SV=1	csv:101210347/2.1e-15/ETHYLENE INSENSITIVE 3-like 3 protein; K14514 ethylene-insensitive protein 3	NA	PF05050/8.5E-17/Methyltransferase FkbM domain	cellular_component:GO:0016021//integral component of membrane;
Unigene11171_All	1290	7.64556	1.61898	-2.23954	0.0209544	Down	8.02647e-05	gi|1000970287|ref|XP_015573725.1|/9.8e-105/PREDICTED: putative rRNA methyltransferase YlbH isoform X1 [Ricinus communis]	gi|802544001|ref|XM_012227202.1|/0/PREDICTED: Jatropha curcas uncharacterized LOC105642381 (LOC105642381), transcript variant X1, mRNA	NA	NA	NA	PTHR18895:SF60/2.0E-113/--	NA
Unigene14585_All	1794	4.19794	19.3708	2.20613	0.00601113	Up	1.65629e-05	gi|702448626|ref|XP_010025134.1|/1.3e-110/PREDICTED: sugar transporter ERD6-like 5 isoform X1 [Eucalyptus grandis] >gi|629095732|gb|KCW61727.1| hypothetical protein EUGRSUZ_H04438 [Eucalyptus grandis]	gi|731416873|ref|XM_002263382.2|/5.95393e-75/PREDICTED: Vitis vinifera putative ERD6-like transporter (LOC100265873), mRNA	sp|Q3ECP7|ERDL5_ARATH/3.8e-97/Sugar transporter ERD6-like 5 OS=Arabidopsis thaliana GN=At1g54730 PE=2 SV=2	egr:104415514/2.1e-111/sugar transporter ERD6-like 5; K08145 MFS transporter, SP family, solute carrier family 2 (facilitated glucose transporter), member 8	At1g54730/1.0e-96/[R] KOG0254 Predicted transporter (major facilitator superfamily)	PF00083/2.0E-50/Sugar (and other) transporter	NA
CL11913.Contig2_All	1500	348.792	127.182	-1.45548	6.04819e-09	Down	1.63765e-12	gi|1000952737|ref|XP_002525645.2|/4.8e-212/PREDICTED: epidermis-specific secreted glycoprotein EP1 isoform X1 [Ricinus communis]	gi|1000952736|ref|XM_002525599.2|/0/PREDICTED: Ricinus communis epidermis-specific secreted glycoprotein EP1 (LOC8286454), transcript variant X1, mRNA	sp|Q39688|EP1G_DAUCA/7.5e-123/Epidermis-specific secreted glycoprotein EP1 OS=Daucus carota GN=EP1 PE=1 SV=1	jcu:105649712/1.1e-36/G-type lectin S-receptor-like serine/threonine-protein kinase SD2-5; K04733 interleukin-1 receptor-associated kinase 4 [EC:2.7.11.1]	At1g78850/4.9e-129/[R] LSE0276 A Bulb-type mannose-specific lectin domain	PF08276/1.0E-4/PAN-like domain	biological_process:GO:0048544//recognition of pollen;
CL9795.Contig6_All	2713	25.1743	4.27627	-2.55752	0.00201808	Down	4.12623e-06	gi|223548352|gb|EEF49843.1|/1.5e-86/serine-threonine protein kinase, plant-type, putative [Ricinus communis]	NA	sp|Q9LMP1|WAK2_ARATH/4.5e-49/Wall-associated receptor kinase 2 OS=Arabidopsis thaliana GN=WAK2 PE=1 SV=1	rcu:8285576/3.0e-77/non-functional pseudokinase ZED1; K04733 interleukin-1 receptor-associated kinase 4 [EC:2.7.11.1]	At3g57720/3.0e-52/[T] KOG1187 Serine/threonine protein kinase	PTHR27005/1.9E-109/--	NA
CL16686.Contig8_All	1304	40.8827	106.989	1.3879	0.00136774	Up	2.53102e-06	gi|255574105|ref|XP_002527968.1|/5.3e-82/PREDICTED: transcription factor MYB82 [Ricinus communis] >gi|223532594|gb|EEF34380.1| r2r3-myb transcription factor, putative [Ricinus communis]	gi|1000948774|ref|XM_002527922.2|/5.334e-104/PREDICTED: Ricinus communis transcription factor MYB82 (LOC8282068), mRNA	sp|Q9FJA2|TT2_ARATH/4.8e-49/Transcription factor TT2 OS=Arabidopsis thaliana GN=TT2 PE=1 SV=1	rcu:8282068/8.8e-83/transcription factor MYB82; K09422 myb proto-oncogene protein, plant	At5g35550/1.3e-48/[K] KOG0048 Transcription factor, Myb superfamily	PS51294/16.439/Myb-type HTH DNA-binding domain profile.	NA
CL2591.Contig7_All	3262	40.5495	2.11394	-4.26168	1.07274e-12	Down	1.24939e-16	gi|802673578|ref|XP_012081621.1|/9.4e-221/PREDICTED: protein SCAI homolog [Jatropha curcas]	gi|802673577|ref|XM_012226231.1|/0/PREDICTED: Jatropha curcas protein SCAI homolog (LOC105641645), mRNA	NA	NA	At4g40050/1.9e-170/[S] TWOG0089 Uncharacterized conserved protein	PTHR21243:SF13/2.0E-290/--	biological_process:GO:0006351//transcription, DNA-templated;GO:1903507//negative regulation of nucleic acid-templated transcription;cellular_component:GO:0005634//nucleus;molecular_function:GO:0003714//transcription corepressor activity;
CL17569.Contig6_All	3566	200.801	99.0725	-1.01921	0.000372387	Down	5.63818e-07	gi|802577398|ref|XP_012068977.1|/0.0e+00/PREDICTED: receptor-like serine/threonine-protein kinase ALE2 isoform X1 [Jatropha curcas]	gi|1000949808|ref|XM_002527357.2|/0/PREDICTED: Ricinus communis receptor-like serine/threonine-protein kinase ALE2 (LOC8266960), transcript variant X4, mRNA	sp|Q8RWW0|ALE2_ARATH/9.7e-161/Receptor-like serine/threonine-protein kinase ALE2 OS=Arabidopsis thaliana GN=ALE2 PE=1 SV=1	gmx:100775318/4.8e-256/receptor-like serine/threonine-protein kinase ALE2; K04733 interleukin-1 receptor-associated kinase 4 [EC:2.7.11.1]	At2g20300/2.5e-123/[T] KOG1187 Serine/threonine protein kinase	PTHR27001:SF112/7.1E-290/--	biological_process:GO:0018108//peptidyl-tyrosine phosphorylation;cellular_component:GO:0016021//integral component of membrane;molecular_function:GO:0004674//protein serine/threonine kinase activity;GO:0005524//ATP binding;GO:0004715//non-membrane spanning protein tyrosine kinase activity;
CL5503.Contig10_All	1050	160.207	341.034	1.08998	1.63503e-06	Up	9.53363e-10	gi|1000974582|ref|XP_015572542.1|/8.0e-97/PREDICTED: adenine phosphoribosyltransferase 5 isoform X2 [Ricinus communis]	gi|1000974581|ref|XM_015717056.1|/0/PREDICTED: Ricinus communis adenine phosphoribosyltransferase 5 (LOC8259433), transcript variant X2, mRNA	sp|Q42563|APT2_ARATH/1.6e-79/Adenine phosphoribosyltransferase 2 OS=Arabidopsis thaliana GN=APT2 PE=2 SV=1	rcu:8259433/6.6e-97/adenine phosphoribosyltransferase 5; K00759 adenine phosphoribosyltransferase [EC:2.4.2.7]	At5g11160/7.1e-82/[F] KOG1712 Adenine phosphoribosyl transferases	PTHR11776/5.4E-120/--	biological_process:GO:0006168//adenine salvage;GO:0009116//nucleoside metabolic process;cellular_component:GO:0005737//cytoplasm;molecular_function:GO:0003999//adenine phosphoribosyltransferase activity;
CL7084.Contig2_All	3707	169.08	404.165	1.25724	0.00276636	Up	6.17528e-06	gi|949801580|gb|ALN13335.1|/0.0e+00/trehalose-6-phosphate synthase-2 [Hevea brasiliensis]	gi|949801572|gb|KT313591.1|/0/Hevea brasiliensis trehalose-6-phosphate synthase-1 mRNA, complete cds	sp|Q9SYM4|TPS1_ARATH/0.0e+00/Alpha,alpha-trehalose-phosphate synthase [UDP-forming] 1 OS=Arabidopsis thaliana GN=TPS1 PE=1 SV=1	rcu:8269054/0.0e+00/alpha,alpha-trehalose-phosphate synthase [UDP-forming] 1; K16055 trehalose 6-phosphate synthase/phosphatase [EC:2.4.1.15 3.1.3.12]	At1g78580/0.0e+00/[G] KOG1050 Trehalose-6-phosphate synthase component TPS1 and related subunits	PF00982/1.1E-189/Glycosyltransferase family 20	biological_process:GO:0005992//trehalose biosynthetic process;GO:0016311//dephosphorylation;molecular_function:GO:0004805//trehalose-phosphatase activity;GO:0003825//alpha,alpha-trehalose-phosphate synthase (UDP-forming) activity;
CL11132.Contig2_All	1515	281.681	121.16	-1.21714	0.00963285	Down	2.97305e-05	gi|1000964558|ref|XP_015575169.1|/4.4e-104/PREDICTED: uncharacterized protein LOC8280471 [Ricinus communis]	NA	sp|Q07469|BSPA_POPDE/3.2e-60/Bark storage protein A OS=Populus deltoides GN=BSPA PE=2 SV=1	NA	NA	PTHR21234/5.4E-106/--	NA
CL4113.Contig2_All	2120	2.25305	11.7903	2.38765	0.00862103	Up	2.61056e-05	gi|1000961329|ref|XP_015575919.1|/2.7e-104/PREDICTED: thiamine-repressible mitochondrial transport protein THI74 isoform X3 [Ricinus communis]	gi|802716777|ref|XM_012229733.1|/0/PREDICTED: Jatropha curcas thiamine-repressible mitochondrial transport protein THI74 (LOC105644403), transcript variant X2, mRNA	NA	rcu:8264965/6.0e-105/thiamine-repressible mitochondrial transport protein THI74; K15289 solute carrier family 35, member F5	At3g07080/3.9e-87/[S] KOG2765 Predicted membrane protein	PTHR23051:SF1/3.8E-136/--	cellular_component:GO:0016021//integral component of membrane;
CL15451.Contig2_All	1887	110.112	241.066	1.13046	1.63503e-06	Up	9.20813e-10	gi|255555751|ref|XP_002518911.1|/5.0e-251/PREDICTED: cytochrome P450 78A9 [Ricinus communis] >gi|223541898|gb|EEF43444.1| cytochrome P450, putative [Ricinus communis]	gi|1000966897|ref|XM_002518865.2|/0/PREDICTED: Ricinus communis cytochrome P450 78A9 (LOC8288844), mRNA	sp|Q9SLP1|C78A9_ARATH/2.0e-197/Cytochrome P450 78A9 OS=Arabidopsis thaliana GN=CYP78A9 PE=2 SV=1	brp:103843776/1.1e-182/cytochrome P450 78A6-like; K00517	At3g61880/5.3e-197/[Q] KOG0156 Cytochrome P450 CYP2 subfamily	PR00385/1.7E-9/P450 superfamily signature	biological_process:GO:0044550//secondary metabolite biosynthetic process;GO:0055114//oxidation-reduction process;cellular_component:GO:0016021//integral component of membrane;molecular_function:GO:0020037//heme binding;GO:0005506//iron ion binding;GO:0016711//flavonoid 3'-monooxygenase activity;
CL3789.Contig4_All	4206	58.498	25.0296	-1.22475	0.00515551	Down	1.3143e-05	gi|802647210|ref|XP_012079780.1|/0.0e+00/PREDICTED: uncharacterized protein LOC105640155 isoform X1 [Jatropha curcas] >gi|802647213|ref|XP_012079782.1| PREDICTED: uncharacterized protein LOC105640155 isoform X1 [Jatropha curcas] >gi|802647217|ref|XP_012079783.1| PREDICTED: uncharacterized protein LOC105640155 isoform X1 [Jatropha curcas]	gi|802647216|ref|XM_012224393.1|/0/PREDICTED: Jatropha curcas uncharacterized LOC105640155 (LOC105640155), transcript variant X3, mRNA	NA	NA	NA	PTHR31115:SF4/0.0/--	NA
Unigene9038_All	1562	1.63197	6.93645	2.08758	0.0460618	Up	0.000235463	gi|449437078|ref|XP_004136319.1|/3.0e-55/PREDICTED: putative RNA methyltransferase At5g10620 isoform X1 [Cucumis sativus] >gi|778687141|ref|XP_011652512.1| PREDICTED: putative RNA methyltransferase At5g10620 isoform X1 [Cucumis sativus]	gi|802623604|ref|XM_012220909.1|/3.96813e-81/PREDICTED: Jatropha curcas putative RNA methyltransferase At5g10620 (LOC105637446), mRNA	sp|Q9LXB4|Y5620_ARATH/6.6e-37/Putative RNA methyltransferase At5g10620 OS=Arabidopsis thaliana GN=At5g10620 PE=3 SV=1	csv:101220649/4.9e-56/putative RNA methyltransferase At5g10620; K00783 23S rRNA (pseudouridine1915-N3)-methyltransferase [EC:2.1.1.177]	NA	PTHR33603/2.3E-26/--	NA
CL85.Contig18_All	2751	3.51062	17.5367	2.32058	0.00678858	Up	1.93951e-05	gi|802685923|ref|XP_012082380.1|/1.1e-222/PREDICTED: uncharacterized protein LOC105642236 isoform X1 [Jatropha curcas] >gi|802686071|ref|XP_012082381.1| PREDICTED: uncharacterized protein LOC105642236 isoform X1 [Jatropha curcas] >gi|802686074|ref|XP_012082382.1| PREDICTED: uncharacterized protein LOC105642236 isoform X1 [Jatropha curcas] >gi|802686078|ref|XP_012082383.1| PREDICTED: uncharacteriz…	gi|802686081|ref|XM_012226994.1|/0/PREDICTED: Jatropha curcas uncharacterized LOC105642236 (LOC105642236), transcript variant X5, mRNA	sp|Q9FFY9|TRP4_ARATH/5.4e-10/Telomere repeat-binding protein 4 OS=Arabidopsis thaliana GN=TRP4 PE=1 SV=1	zma:542591/1.7e-06/tacs1, GRMZM2G111906; terminal acidic SANT 1; K11111 telomeric repeat-binding factor 2	At1g17460_2/1.8e-20/[S] LSE0382 A Uncharacterized	PF00249/9.1E-7/Myb-like DNA-binding domain	NA
CL1563.Contig28_All	6127	15.0416	58.5397	1.96046	0.000363926	Up	5.4728e-07	gi|802626944|ref|XP_012076482.1|/0.0e+00/PREDICTED: uncharacterized protein LOC105637593 [Jatropha curcas]	gi|802626943|ref|XM_012221092.1|/0/PREDICTED: Jatropha curcas uncharacterized LOC105637593 (LOC105637593), mRNA	sp|Q9SUE7|ATX4_ARATH/1.1e-31/Histone-lysine N-methyltransferase ATX4 OS=Arabidopsis thaliana GN=ATX4 PE=2 SV=3	gsl:Gasu_46350/2.7e-33/histone-lysine N-methyltransferase isoform 1; K11422 histone-lysine N-methyltransferase SETD1 [EC:2.1.1.43]	Hs5174569/2.2e-34/[K] KOG1084 Transcription factor TCF20	SM00249/1.1E-7/PHD zinc finger	NA
CL4702.Contig4_All	2285	386.526	847.175	1.1321	2.17982e-10	Up	4.23126e-14	gi|643712067|gb|KDP25495.1|/1.1e-199/hypothetical protein JCGZ_20651 [Jatropha curcas]	gi|802740968|ref|XM_012231596.1|/0/PREDICTED: Jatropha curcas protein IQ-DOMAIN 14 (LOC105645868), mRNA	sp|Q8L4D8|IQD31_ARATH/2.2e-12/Protein IQ-DOMAIN 31 OS=Arabidopsis thaliana GN=IQD31 PE=1 SV=1	NA	NA	PTHR32295:SF13/1.5E-217/--	NA
CL1904.Contig19_All	5936	32.3944	69.8539	1.1086	0.0319491	Up	0.000144705	gi|802558911|ref|XP_012065892.1|/0.0e+00/PREDICTED: rho GTPase-activating protein 7 isoform X2 [Jatropha curcas]	gi|802558910|ref|XM_012210502.1|/0/PREDICTED: Jatropha curcas rho GTPase-activating protein 7 (LOC105628987), transcript variant X2, mRNA	sp|Q8RWQ4|RGAP7_ARATH/2.7e-240/Rho GTPase-activating protein 7 OS=Arabidopsis thaliana GN=ROPGAP7 PE=2 SV=1	adu:107496614/2.5e-294/rho GTPase-activating protein 7; K20642 Rho GTPase-activating protein 22/24/25	At5g12150/2.4e-235/[T] KOG4271 Rho-GTPase activating protein	PF00169/1.3E-13/PH domain	biological_process:GO:0007165//signal transduction;GO:0043547//positive regulation of GTPase activity;molecular_function:GO:0005096//GTPase activator activity;
CL835.Contig27_All	1632	16.1714	2.69985	-2.5825	0.00242616	Down	5.25888e-06	gi|255570669|ref|XP_002526289.1|/1.6e-104/PREDICTED: lipid phosphate phosphatase 2 [Ricinus communis] >gi|1000951767|ref|XP_015579133.1| PREDICTED: lipid phosphate phosphatase 2 [Ricinus communis] >gi|223534370|gb|EEF36078.1| ER Phosphatidate Phosphatase [Ricinus communis]	gi|1000951768|ref|XM_002526243.2|/0/PREDICTED: Ricinus communis lipid phosphate phosphatase 2 (LOC8275090), transcript variant X2, mRNA	sp|Q9XI60|LPP2_ARATH/3.7e-91/Lipid phosphate phosphatase 2 OS=Arabidopsis thaliana GN=LPP2 PE=2 SV=1	mus:103984677/7.4e-87/lipid phosphate phosphatase 2; K18693 diacylglycerol diphosphate phosphatase / phosphatidate phosphatase [EC:3.1.3.81 3.1.3.4]	At1g15080/9.9e-91/[I] KOG3030 Lipid phosphate phosphatase and related enzymes of the PAP2 family	SM00014/6.4E-24/Acid phosphatase homologues	biological_process:GO:0046839//phospholipid dephosphorylation;GO:0007165//signal transduction;GO:0006644//phospholipid metabolic process;cellular_component:GO:0005887//integral component of plasma membrane;molecular_function:GO:0008195//phosphatidate phosphatase activity;
CL933.Contig26_All	1740	31.7172	2.0211	-3.97206	2.01835e-10	Down	3.52606e-14	gi|1000980156|ref|XP_002512887.2|/6.9e-138/PREDICTED: glycerophosphodiester phosphodiesterase GDPD1, chloroplastic [Ricinus communis]	gi|1000980155|ref|XM_002512841.2|/0/PREDICTED: Ricinus communis glycerophosphodiester phosphodiesterase GDPD1, chloroplastic (LOC8285297), mRNA	NA	pop:POPTR_0001s33270g/1.0e-126/POPTRDRAFT_174634; SENESCENCE-RELATED GENE 3 family protein; K18696 glycerophosphodiester phosphodiesterase [EC:3.1.4.46]	At5g41080/9.2e-103/[R] KOG2421 Predicted starch-binding protein	PTHR22958:SF10/3.3E-149/--	biological_process:GO:0030643//cellular phosphate ion homeostasis;GO:0046475//glycerophospholipid catabolic process;cellular_component:GO:0005623//cell;molecular_function:GO:0008889//glycerophosphodiester phosphodiesterase activity;
CL17101.Contig1_All	1858	52.3571	114.395	1.12756	0.000142082	Up	1.68235e-07	gi|802779406|ref|XP_012091392.1|/4.1e-120/PREDICTED: glucose-6-phosphate/phosphate translocator 2, chloroplastic [Jatropha curcas] >gi|643703715|gb|KDP20779.1| hypothetical protein JCGZ_21250 [Jatropha curcas]	gi|802779405|ref|XM_012236002.1|/0/PREDICTED: Jatropha curcas glucose-6-phosphate/phosphate translocator 2, chloroplastic (LOC105649371), mRNA	sp|Q94B38|GPT2_ARATH/1.4e-97/Glucose-6-phosphate/phosphate translocator 2, chloroplastic OS=Arabidopsis thaliana GN=GPT2 PE=2 SV=2	jcu:105649371/6.8e-121/glucose-6-phosphate/phosphate translocator 2, chloroplastic; K15283 solute carrier family 35, member E1	At1g61800/3.6e-97/[GE] KOG1441 Glucose-6-phosphate/phosphate and phosphoenolpyruvate/phosphate antiporter	PTHR11132:SF112/4.4E-136/--	biological_process:GO:0034219//carbohydrate transmembrane transport;cellular_component:GO:0016021//integral component of membrane;molecular_function:GO:0005215//transporter activity;
CL453.Contig6_All	2612	92.4616	45.3365	-1.02818	0.0139263	Down	4.83881e-05	gi|802640964|ref|XP_012079099.1|/5.3e-65/PREDICTED: probable vacuolar amino acid transporter YPQ1 isoform X1 [Jatropha curcas] >gi|643721936|gb|KDP31815.1| hypothetical protein JCGZ_12276 [Jatropha curcas]	gi|802640966|ref|XM_012223710.1|/2.37346e-90/PREDICTED: Jatropha curcas probable vacuolar amino acid transporter YPQ1 (LOC105639604), transcript variant X2, mRNA	NA	NA	At4g36850/5.2e-49/[S] KOG2913 Predicted membrane protein	PTHR16201/5.8E-33/--	cellular_component:GO:0016021//integral component of membrane;
CL633.Contig27_All	4460	43.0529	16.3731	-1.39478	0.0133298	Down	4.56255e-05	gi|802547360|ref|XP_012089828.1|/0.0e+00/PREDICTED: pentatricopeptide repeat-containing protein At4g33990 [Jatropha curcas]	gi|802547359|ref|XM_012234438.1|/0/PREDICTED: Jatropha curcas pentatricopeptide repeat-containing protein At4g33990 (LOC105648132), mRNA	sp|O81767|PP348_ARATH/3.4e-296/Pentatricopeptide repeat-containing protein At4g33990 OS=Arabidopsis thaliana GN=EMB2758 PE=3 SV=2	bvg:104900835/1.1e-105/callose synthase 11-like; K11000 callose synthase [EC:2.4.1.-]	At4g33990/3.1e-243/[R] KOG4197 FOG: PPR repeat	PF01535/0.57/PPR repeat	molecular_function:GO:0008270//zinc ion binding;
CL3645.Contig3_All	3502	4.72966	30.7073	2.69877	0.00110214	Up	1.98248e-06	gi|1000960619|ref|XP_015576202.1|/0.0e+00/PREDICTED: katanin p80 WD40 repeat-containing subunit B1 homolog isoform X2 [Ricinus communis]	gi|1000960618|ref|XM_015720716.1|/0/PREDICTED: Ricinus communis katanin p80 WD40 repeat-containing subunit B1 homolog (LOC8281736), transcript variant X2, mRNA	sp|Q8H0T9|KTNB1_ARATH/1.3e-133/Katanin p80 WD40 repeat-containing subunit B1 homolog OS=Arabidopsis thaliana GN=At5g23430 PE=2 SV=3	rcu:8281736/0.0e+00/katanin p80 WD40 repeat-containing subunit B1 homolog; K18643 katanin p80 WD40 repeat-containing subunit B1	At1g11160/2.0e-152/[D] KOG0267 Microtubule severing protein katanin p80 subunit B (contains WD40 repeats)	PS00678/-/Trp-Asp (WD) repeats signature.	biological_process:GO:0051013//microtubule severing;cellular_component:GO:0008352//katanin complex;GO:0005874//microtubule;molecular_function:GO:0008017//microtubule binding;
CL2158.Contig5_All	3043	46.8562	19.8655	-1.23798	0.0247171	Down	0.000103154	gi|1000953354|ref|XP_015578580.1|/1.3e-277/PREDICTED: uncharacterized protein LOC8282559 [Ricinus communis] >gi|1000953358|ref|XP_015578581.1| PREDICTED: uncharacterized protein LOC8282559 [Ricinus communis]	gi|1000953357|ref|XM_015723095.1|/0/PREDICTED: Ricinus communis uncharacterized LOC8282559 (LOC8282559), transcript variant X4, mRNA	NA	NA	NA	PTHR34553/2.2E-227/--	cellular_component:GO:0016020//membrane;
CL3285.Contig7_All	3212	36.4417	9.25405	-1.97743	0.0350032	Down	0.000165106	gi|255583454|ref|XP_002532486.1|/3.3e-178/PREDICTED: glutamate--tRNA ligase, chloroplastic/mitochondrial [Ricinus communis] >gi|223527811|gb|EEF29910.1| glutamyl-tRNA synthetase 1, 2, putative [Ricinus communis]	gi|1000940667|ref|XM_002532440.2|/0/PREDICTED: Ricinus communis glutamate--tRNA ligase, chloroplastic/mitochondrial (LOC8275692), mRNA	sp|Q9FEA2|SYE_ARATH/5.5e-163/Glutamate--tRNA ligase, chloroplastic/mitochondrial OS=Arabidopsis thaliana GN=At5g64050 PE=2 SV=1	rcu:8275692/5.5e-179/glutamate--tRNA ligase, chloroplastic/mitochondrial; K01885 glutamyl-tRNA synthetase [EC:6.1.1.17]	At5g64050/1.5e-162/[J] KOG1149 Glutamyl-tRNA synthetase (mitochondrial)	PTHR11451:SF41/2.3E-41/--	biological_process:GO:0070127//tRNA aminoacylation for mitochondrial protein translation;GO:0006424//glutamyl-tRNA aminoacylation;cellular_component:GO:0005739//mitochondrion;GO:0009570//chloroplast stroma;molecular_function:GO:0005524//ATP binding;GO:0000049//tRNA binding;GO:0004818//glutamate-tRNA ligase activity;
CL12829.Contig10_All	3385	2.13299	31.8206	3.89901	6.89651e-10	Up	1.65105e-13	gi|1000980888|ref|XP_015570524.1|/5.4e-187/PREDICTED: auxin response factor 2 isoform X2 [Ricinus communis]	gi|1000980887|ref|XM_015715038.1|/0/PREDICTED: Ricinus communis auxin response factor 2 (LOC8285681), transcript variant X2, mRNA	sp|Q94JM3|ARFB_ARATH/1.0e-119/Auxin response factor 2 OS=Arabidopsis thaliana GN=ARF2 PE=1 SV=2	nnu:104593954/5.2e-111/auxin response factor 1; K14486 auxin response factor	At5g62000/9.8e-117/[TK] LSE0284 A Auxin response transcription factor	PTHR31384/1.6E-180/--	biological_process:GO:0006355//regulation of transcription, DNA-templated;GO:0009734//auxin-activated signaling pathway;cellular_component:GO:0005634//nucleus;molecular_function:GO:0003677//DNA binding;
CL4943.Contig2_All	3113	14.1824	3.02667	-2.2283	0.0217797	Down	8.56807e-05	gi|802691385|ref|XP_012082939.1|/0.0e+00/PREDICTED: uncharacterized protein LOC105642649 isoform X2 [Jatropha curcas]	gi|802691384|ref|XM_012227549.1|/0/PREDICTED: Jatropha curcas uncharacterized LOC105642649 (LOC105642649), transcript variant X2, mRNA	NA	brp:108869012/2.8e-10/ADP-ribosylation factor-like protein 15; K07937 ADP-ribosylation factor 1	At2g47230/4.4e-55/[S] LSE0133 A Uncharacterized protein	PTHR31917/8.8E-182/--	NA
Unigene34682_All	1278	40.4228	87.0588	1.10682	0.00243799	Up	5.31605e-06	gi|802604333|ref|XP_012073565.1|/3.8e-149/PREDICTED: cinnamoyl-CoA reductase 1-like [Jatropha curcas]	gi|802604332|ref|XM_012218175.1|/0/PREDICTED: Jatropha curcas cinnamoyl-CoA reductase 1-like (LOC105635171), mRNA	sp|Q9SAH9|CCR2_ARATH/3.7e-70/Cinnamoyl-CoA reductase 2 OS=Arabidopsis thaliana GN=CCR2 PE=1 SV=1	fve:101302179/3.9e-75/cinnamoyl-CoA reductase 1-like; K09753 cinnamoyl-CoA reductase [EC:1.2.1.44]	At2g33590/1.0e-127/[V] KOG1502 Flavonol reductase/cinnamoyl-CoA reductase	PTHR10366:SF461/6.5E-188/--	molecular_function:GO:0003824//catalytic activity;GO:0050662//coenzyme binding;
CL7865.Contig3_All	967	62.859	29.5836	-1.08732	0.0174338	Down	6.38466e-05	gi|802546494|ref|XP_012085153.1|/4.4e-110/PREDICTED: uncharacterized protein LOC105644418 [Jatropha curcas] >gi|643739517|gb|KDP45271.1| hypothetical protein JCGZ_15136 [Jatropha curcas]	gi|802546493|ref|XM_012229763.1|/3.73139e-139/PREDICTED: Jatropha curcas uncharacterized LOC105644418 (LOC105644418), mRNA	NA	NA	At3g07350/5.2e-79/[S] LSE3615 A Uncharacterized protein	PTHR31579/1.2E-125/--	NA
CL7346.Contig9_All	2571	55.6735	113.234	1.02424	0.0384893	Up	0.000186033	gi|657975767|ref|XP_008379740.1|/1.6e-210/PREDICTED: histone-lysine N-methyltransferase, H3 lysine-9 specific SUVH4-like [Malus domestica]	gi|802564596|ref|XM_012211965.1|/0/PREDICTED: Jatropha curcas histone-lysine N-methyltransferase, H3 lysine-9 specific SUVH4 (LOC105630213), transcript variant X3, mRNA	sp|Q8GZB6|SUVH4_ARATH/3.0e-159/Histone-lysine N-methyltransferase, H3 lysine-9 specific SUVH4 OS=Arabidopsis thaliana GN=SUVH4 PE=1 SV=2	mdm:103442704/2.6e-211/histone-lysine N-methyltransferase, H3 lysine-9 specific SUVH4; K11420 euchromatic histone-lysine N-methyltransferase [EC:2.1.1.43]	At5g13960_2/4.5e-122/[BK] KOG1082 Histone H3 (Lys9) methyltransferase SUV39H1/Clr4, required for transcriptional silencing	SM00468/1.4E-14/N-terminal to some SET domains	biological_process:GO:0032259//methylation;molecular_function:GO:0016740//transferase activity;
CL1395.Contig1_All	2164	66.2021	32.4751	-1.02755	0.0241454	Down	9.93617e-05	gi|802761075|ref|XP_012089660.1|/7.1e-07/PREDICTED: probable methyltransferase PMT14 [Jatropha curcas] >gi|643707218|gb|KDP22915.1| hypothetical protein JCGZ_01776 [Jatropha curcas]	NA	sp|Q94EJ6|PMTE_ARATH/1.7e-06/Probable methyltransferase PMT14 OS=Arabidopsis thaliana GN=At4g18030 PE=2 SV=1	NA	At4g18030/4.5e-06/[R] LSE0424 A Predicted methyltransferase	NA	NA
CL177.Contig58_All	2196	11.7908	1.77272	-2.73363	0.000670415	Down	1.14085e-06	gi|1000954052|ref|XP_015578323.1|/1.2e-41/PREDICTED: hippocampus abundant transcript-like protein 1 [Ricinus communis]	gi|566181901|ref|XM_002310982.2|/7.68437e-40/Populus trichocarpa hypothetical protein (POPTR_0008s02280g) mRNA, complete cds	NA	NA	At2g16990/8.8e-10/[R] KOG2816 Predicted transporter ADD1 (major facilitator superfamily)	PTHR23504:SF35/9.6E-58/--	biological_process:GO:0055085//transmembrane transport;cellular_component:GO:0016021//integral component of membrane;molecular_function:GO:0005215//transporter activity;
CL7012.Contig3_All	1640	90.8723	41.8932	-1.11712	0.0289283	Down	0.000127036	gi|255537039|ref|XP_002509586.1|/8.6e-106/PREDICTED: uncharacterized protein LOC8272124 [Ricinus communis] >gi|223549485|gb|EEF50973.1| conserved hypothetical protein [Ricinus communis]	gi|1000983039|ref|XM_002509540.2|/0/PREDICTED: Ricinus communis uncharacterized LOC8272124 (LOC8272124), mRNA	NA	bna:106394339/4.9e-14/uncharacterized LOC106394339; K01188 beta-glucosidase [EC:3.2.1.21]	At4g04000/3.6e-16/[R] KOG1075 FOG: Reverse transcriptase	PTHR36333/1.2E-113/--	cellular_component:GO:0009570//chloroplast stroma;
CL3574.Contig37_All	2161	12.6921	1.86666	-2.7654	0.000528877	Down	8.52877e-07	gi|802708139|ref|XP_012084449.1|/9.6e-105/PREDICTED: zinc finger protein GIS2 [Jatropha curcas] >gi|802708141|ref|XP_012084450.1| PREDICTED: zinc finger protein GIS2 [Jatropha curcas] >gi|643715704|gb|KDP27645.1| hypothetical protein JCGZ_19650 [Jatropha curcas]	gi|1000979876|ref|XM_015715373.1|/0/PREDICTED: Ricinus communis zinc finger protein GIS2 (LOC8284366), transcript variant X2, mRNA	sp|O65639|CSP1_ARATH/2.8e-17/Cold shock protein 1 OS=Arabidopsis thaliana GN=CSP1 PE=1 SV=1	jcu:105643841/1.6e-105/zinc finger protein GIS2; K09250 cellular nucleic acid-binding protein	SPAC13D6.02c/6.4e-21/[O] KOG4400 E3 ubiquitin ligase interacting with arginine methyltransferase	PTHR23002/3.3E-108/--	molecular_function:GO:0008270//zinc ion binding;GO:0003676//nucleic acid binding;
CL5023.Contig3_All	1596	2.76126	85.9943	4.96084	5.84717e-19	Up	3.78333e-23	gi|255566987|ref|XP_002524476.1|/1.1e-171/PREDICTED: chaperone protein dnaJ 49 [Ricinus communis] >gi|223536264|gb|EEF37916.1| Protein HLJ1, putative [Ricinus communis]	gi|802640344|ref|XM_012223379.1|/0/PREDICTED: Jatropha curcas chaperone protein dnaJ 49-like (LOC105639348), transcript variant X3, mRNA	sp|Q9FH28|DNJ49_ARATH/1.9e-68/Chaperone protein dnaJ 49 OS=Arabidopsis thaliana GN=ATJ49 PE=2 SV=2	rcu:8275868/1.9e-172/chaperone protein dnaJ 49; K09518 DnaJ homolog subfamily B member 12	At3g57340/1.2e-125/[O] KOG0714 Molecular chaperone (DnaJ superfamily)	PTHR24078/3.4E-41/--	NA
CL9049.Contig17_All	2886	10.8439	2.0487	-2.40411	0.00773415	Down	2.27694e-05	gi|224142701|ref|XP_002324693.1|/9.1e-167/ELM2 domain-containing family protein [Populus trichocarpa] >gi|222866127|gb|EEF03258.1| ELM2 domain-containing family protein [Populus trichocarpa]	gi|1000949126|ref|XM_002527756.2|/0/PREDICTED: Ricinus communis uncharacterized LOC8262542 (LOC8262542), mRNA	sp|Q9FNE9|ATXR6_ARATH/1.7e-09/Histone-lysine N-methyltransferase ATXR6 OS=Arabidopsis thaliana GN=ATXR6 PE=1 SV=1	mtr:MTR_5g010300/2.4e-08/transcription factor jumonji (JmjC) domain protein; K11446 histone demethylase JARID1 [EC:1.14.11.-]	7302099/9.9e-09/[B] KOG1245 Chromatin remodeling complex WSTF-ISWI, large subunit (contains heterochromatin localization, PHD and BROMO domains)	PF00628/4.3E-9/PHD-finger	NA
CL14051.Contig3_All	1178	2.64652	36.0785	3.76897	1.02828e-08	Up	2.92748e-12	gi|566153926|ref|XP_006370218.1|/4.6e-101/prenylated rab acceptor family protein [Populus trichocarpa] >gi|550349397|gb|ERP66787.1| prenylated rab acceptor family protein [Populus trichocarpa]	gi|802540430|ref|XM_012221025.1|/2.65684e-161/PREDICTED: Jatropha curcas PRA1 family protein H (LOC105637541), transcript variant X1, mRNA	sp|Q8LFP1|PRA1H_ARATH/2.3e-82/PRA1 family protein H OS=Arabidopsis thaliana GN=PRA1H PE=2 SV=1	NA	NA	PTHR19317/5.7E-107/--	cellular_component:GO:0016021//integral component of membrane;
CL4750.Contig3_All	1802	9.74357	2.17012	-2.16667	0.0303543	Down	0.000134733	gi|802750084|ref|XP_012087717.1|/1.3e-208/PREDICTED: uncharacterized protein LOC105646469 isoform X1 [Jatropha curcas]	gi|802750083|ref|XM_012232327.1|/0/PREDICTED: Jatropha curcas uncharacterized LOC105646469 (LOC105646469), transcript variant X1, mRNA	NA	aip:107639128/1.6e-42/uncharacterized LOC107639128; K02985 small subunit ribosomal protein S3e	At5g62420/3.6e-09/[R] KOG1577 Aldo/keto reductase family proteins	PTHR33477/1.4E-186/--	NA
CL510.Contig3_All	2025	13.4813	39.3718	1.5462	0.0358002	Up	0.000170024	gi|802687683|ref|XP_012082442.1|/1.8e-238/PREDICTED: E3 ubiquitin-protein ligase RFWD3 isoform X2 [Jatropha curcas] >gi|643717730|gb|KDP29173.1| hypothetical protein JCGZ_16562 [Jatropha curcas]	gi|590631000|ref|XM_007027380.1|/4.11115e-62/Theobroma cacao Transducin/WD40 repeat-like superfamily protein, putative isoform 1 (TCM_022277) mRNA, complete cds	NA	jcu:105642275/2.4e-236/E3 ubiquitin-protein ligase RFWD3; K15691 E3 ubiquitin-protein ligase RFWD3 [EC:2.3.2.27]	At5g03450/1.3e-108/[O] KOG1645 RING-finger-containing E3 ubiquitin ligase	PTHR16047/5.1E-174/--	molecular_function:GO:0008270//zinc ion binding;
CL3342.Contig11_All	1758	10.5435	32.486	1.62346	0.0460618	Up	0.000234892	gi|255567453|ref|XP_002524706.1|/1.5e-87/PREDICTED: putative cyclin-D6-1 [Ricinus communis] >gi|223536067|gb|EEF37725.1| cyclin d, putative [Ricinus communis]	gi|1000954511|ref|XM_002524660.2|/3.15669e-147/PREDICTED: Ricinus communis putative cyclin-D6-1 (LOC8275383), mRNA	sp|Q69S43|CCD61_ORYSJ/5.3e-27/Cyclin-D6-1 OS=Oryza sativa subsp. japonica GN=CYCD6-1 PE=2 SV=1	tcc:TCM_030019/1.9e-72/D6-type cyclin isoform 1; K18812 cyclin D6, plant	At4g03270/2.0e-36/[D] KOG0656 G1/S-specific cyclin D	PTHR10177/5.6E-92/--	cellular_component:GO:0005634//nucleus;
Unigene21883_All	2176	111.368	232.369	1.06109	0.00078681	Up	1.36437e-06	NA	NA	NA	NA	NA	NA	NA
CL633.Contig53_All	2350	45.9631	18.0974	-1.34469	0.0212004	Down	8.21494e-05	gi|1000967431|ref|XP_015574432.1|/3.5e-76/PREDICTED: LOW QUALITY PROTEIN: methylcrotonoyl-CoA carboxylase beta chain, mitochondrial [Ricinus communis]	gi|1000957712|ref|XM_002522770.2|/2.49825e-159/PREDICTED: Ricinus communis 50S ribosomal protein L24, chloroplastic (LOC8286901), mRNA	sp|Q9LDD8|MCCB_ARATH/1.2e-74/Methylcrotonoyl-CoA carboxylase beta chain, mitochondrial OS=Arabidopsis thaliana GN=MCCB PE=2 SV=1	rcu:8275358/5.8e-77/methylcrotonoyl-CoA carboxylase beta chain, mitochondrial; K01969 3-methylcrotonyl-CoA carboxylase beta subunit [EC:6.4.1.4]	At4g34030/2.5e-71/[EI] KOG0540 3-Methylcrotonyl-CoA carboxylase, non-biotin containing subunit/Acetyl-CoA carboxylase carboxyl transferase, subunit beta	PF01039/1.6E-40/Carboxyl transferase domain	biological_process:GO:0006552//leucine catabolic process;cellular_component:GO:0005739//mitochondrion;molecular_function:GO:0008270//zinc ion binding;GO:0050897//cobalt ion binding;GO:0016874//ligase activity;
CL3002.Contig10_All	2119	1.60593	7.28877	2.18227	0.0280361	Up	0.000121903	gi|802695709|ref|XP_012083426.1|/8.8e-111/PREDICTED: tRNA-specific adenosine deaminase 1 isoform X2 [Jatropha curcas]	gi|1000981781|ref|XM_015728233.1|/1.80133e-135/PREDICTED: Ricinus communis tRNA-specific adenosine deaminase 1 (LOC8261853), transcript variant X1, mRNA	NA	jcu:105643009/1.5e-111/tRNA-specific adenosine deaminase 1; K15440 tRNA-specific adenosine deaminase 1 [EC:3.5.4.34]	At1g01760/2.1e-69/[A] KOG2777 tRNA-specific adenosine deaminase 1	SM00552/1.4E-32/tRNA-specific and double-stranded RNA adenosine deaminase (RNA-specific editase)	NA
CL4325.Contig3_All	2747	20.0594	2.44591	-3.03583	5.47675e-05	Down	5.63441e-08	gi|802722484|ref|XP_012085485.1|/8.9e-55/PREDICTED: uncharacterized protein LOC105644666 [Jatropha curcas] >gi|643713996|gb|KDP26661.1| hypothetical protein JCGZ_17819 [Jatropha curcas]	gi|147860903|emb|AM449915.2|/9.64188e-40/Vitis vinifera contig VV78X119414.10, whole genome shotgun sequence	NA	NA	At1g70640/1.6e-16/[R] LSE0156 A PB1 domain	SM00666/2.9E-5/PB1 domain	NA
CL216.Contig25_All	3266	1.74866	11.0747	2.66294	0.0012347	Up	2.25288e-06	gi|802595921|ref|XP_012071960.1|/2.0e-130/PREDICTED: V-type proton ATPase subunit a3-like [Jatropha curcas] >gi|317106676|dbj|BAJ53179.1| JHL18I08.13 [Jatropha curcas] >gi|643731241|gb|KDP38579.1| hypothetical protein JCGZ_04504 [Jatropha curcas]	gi|1000986989|ref|XM_002510424.2|/5.6704e-177/PREDICTED: Ricinus communis V-type proton ATPase subunit a2 (LOC8275807), mRNA	sp|Q9SJT7|VHAA2_ARATH/1.0e-111/Vacuolar proton ATPase a2 OS=Arabidopsis thaliana GN=VHA-a2 PE=1 SV=1	jcu:105633873/3.3e-131/V-type proton ATPase subunit a3-like; K02154 V-type H+-transporting ATPase subunit a	At2g21410/2.7e-111/[C] KOG2189 Vacuolar H+-ATPase V0 sector, subunit a	PF01496/6.9E-49/V-type ATPase 116kDa subunit family	biological_process:GO:0006811//ion transport;cellular_component:GO:0044425//membrane part;
CL2101.Contig27_All	4319	26.2164	2.23159	-3.55433	1.42522e-07	Down	5.71743e-11	gi|802581350|ref|XP_012069668.1|/0.0e+00/PREDICTED: uncharacterized protein LOC105632012 [Jatropha curcas]	gi|1000971063|ref|XM_015718046.1|/0/PREDICTED: Ricinus communis uncharacterized LOC8280892 (LOC8280892), transcript variant X2, mRNA	NA	jcu:105632012/0.0e+00/uncharacterized LOC105632012; K20403 TELO2-interacting protein 1	At1g79190/4.3e-242/[S] KOG4524 Uncharacterized conserved protein	PTHR18460/4.1E-151/--	NA
CL4702.Contig3_All	2254	183.01	408.139	1.15714	5.75507e-14	Up	5.5856e-18	gi|643712067|gb|KDP25495.1|/2.3e-202/hypothetical protein JCGZ_20651 [Jatropha curcas]	gi|802740968|ref|XM_012231596.1|/0/PREDICTED: Jatropha curcas protein IQ-DOMAIN 14 (LOC105645868), mRNA	sp|Q8L4D8|IQD31_ARATH/1.3e-14/Protein IQ-DOMAIN 31 OS=Arabidopsis thaliana GN=IQD31 PE=1 SV=1	NA	NA	PTHR32295/9.6E-224/--	NA
CL8672.Contig2_All	2856	17.1242	2.39447	-2.83826	0.000316325	Down	4.60516e-07	gi|802795937|ref|XP_012092633.1|/0.0e+00/PREDICTED: protein FAR1-RELATED SEQUENCE 1-like isoform X2 [Jatropha curcas] >gi|643701412|gb|KDP20361.1| hypothetical protein JCGZ_06470 [Jatropha curcas]	gi|1000956371|ref|XR_001535523.1|/0/PREDICTED: Ricinus communis protein FAR-RED IMPAIRED RESPONSE 1 (LOC107261616), transcript variant X7, misc_RNA	sp|Q9SWG3|FAR1_ARATH/6.7e-229/Protein FAR-RED IMPAIRED RESPONSE 1 OS=Arabidopsis thaliana GN=FAR1 PE=1 SV=1	vvi:100249256/1.3e-118/protein FAR1-RELATED SEQUENCE 8; K17604 zinc finger SWIM domain-containing protein 3	At3g22170/1.9e-201/[T] LSE0022 A FAR1 nuclear protein involved in phytochrome A signaling	PF10551/5.2E-24/MULE transposase domain	biological_process:GO:0006355//regulation of transcription, DNA-templated;molecular_function:GO:0008270//zinc ion binding;
CL14256.Contig6_All	4641	57.9448	153.765	1.40797	0.0100035	Up	3.12626e-05	gi|802633294|ref|XP_012077399.1|/0.0e+00/PREDICTED: LOW QUALITY PROTEIN: nuclear poly(A) polymerase 4 [Jatropha curcas]	gi|743813669|ref|XM_011021264.1|/0/PREDICTED: Populus euphratica nuclear poly(A) polymerase 4-like (LOC105122259), mRNA	sp|Q8GY61|BH063_ARATH/2.2e-48/Transcription factor bHLH63 OS=Arabidopsis thaliana GN=BHLH63 PE=1 SV=1	jcu:105638230/0.0e+00/nuclear poly(A) polymerase 4; K14376 poly(A) polymerase [EC:2.7.7.19]	At4g32850/6.2e-271/[A] KOG2245 Poly(A) polymerase and related nucleotidyltransferases	PF01909/4.1E-9/Nucleotidyltransferase domain	biological_process:GO:0031123//RNA 3'-end processing;GO:0043631//RNA polyadenylation;cellular_component:GO:0005634//nucleus;molecular_function:GO:0004652//polynucleotide adenylyltransferase activity;GO:0003723//RNA binding;
Unigene27857_All	317	76.9135	168.494	1.13139	1.63503e-06	Up	9.46056e-10	NA	NA	NA	NA	NA	NA	NA
CL3850.Contig11_All	2578	4.5007	33.0575	2.87676	0.00018638	Up	2.30336e-07	gi|802733537|ref|XP_012086639.1|/0.0e+00/PREDICTED: subtilisin-like protease SBT3.5 [Jatropha curcas]	gi|802733536|ref|XM_012231249.1|/0/PREDICTED: Jatropha curcas subtilisin-like protease SBT3.5 (LOC105645606), mRNA	sp|Q9ZSP5|AIR3_ARATH/6.8e-156/Subtilisin-like protease SBT5.3 OS=Arabidopsis thaliana GN=AIR3 PE=2 SV=1	mtr:MTR_7g081660/1.0e-26/nuclear RNA-binding-like protein; K13199 plasminogen activator inhibitor 1 RNA-binding protein	At4g10520/4.9e-217/[OR] LSE0115 A Subtilisin-like proteinase	PTHR10795:SF316/0.0/--	biological_process:GO:0006508//proteolysis;cellular_component:GO:0005618//cell wall;molecular_function:GO:0004252//serine-type endopeptidase activity;
CL120.Contig20_All	2870	12.4431	2.76051	-2.17234	0.0266164	Down	0.000113319	gi|1000985581|ref|XP_015581955.1|/1.1e-79/PREDICTED: isochorismate synthase 2, chloroplastic isoform X3 [Ricinus communis]	gi|802652851|ref|XM_012224823.1|/1.14789e-128/PREDICTED: Jatropha curcas isochorismate synthase 2, chloroplastic (LOC105640497), transcript variant X1, mRNA	sp|Q9M9V6|ICS2_ARATH/2.4e-56/Isochorismate synthase 2, chloroplastic OS=Arabidopsis thaliana GN=ICS2 PE=2 SV=2	rcu:8277368/1.8e-80/isochorismate synthase 2, chloroplastic; K02552 menaquinone-specific isochorismate synthase [EC:5.4.4.2]	At1g18870/8.5e-53/[E] KOG1223 Isochorismate synthase	PTHR11236/3.3E-77/--	biological_process:GO:0009058//biosynthetic process;molecular_function:GO:0008909//isochorismate synthase activity;
CL1289.Contig4_All	812	2.58677	13.8764	2.42341	0.00462452	Up	1.16697e-05	gi|802701302|ref|XP_012083924.1|/1.2e-39/PREDICTED: uncharacterized protein LOC105643419 [Jatropha curcas]	gi|802701301|ref|XM_012228534.1|/1.99659e-91/PREDICTED: Jatropha curcas uncharacterized LOC105643419 (LOC105643419), mRNA	NA	NA	NA	PTHR34681:SF2/5.3E-48/--	NA
CL638.Contig17_All	2983	4.60738	20.0996	2.12515	0.0339212	Up	0.000157184	gi|1000984057|ref|XP_015571871.1|/1.0e-27/PREDICTED: uncharacterized protein LOC8258427 isoform X1 [Ricinus communis]	gi|802786398|ref|XM_012236274.1|/4.77361e-53/PREDICTED: Jatropha curcas uncharacterized LOC105649583 (LOC105649583), transcript variant X2, mRNA	NA	NA	NA	NA	cellular_component:GO:0016021//integral component of membrane;
Unigene5052_All	1594	10.9199	2.32117	-2.23403	0.0213588	Down	8.33342e-05	gi|802570422|ref|XP_012068170.1|/1.0e-111/PREDICTED: pre-mRNA-processing protein 40A isoform X1 [Jatropha curcas]	gi|645227198|ref|XM_008222179.1|/9.34576e-33/PREDICTED: Prunus mume pre-mRNA-processing protein 40A (LOC103320495), transcript variant X3, mRNA	sp|B6EUA9|PR40A_ARATH/2.4e-50/Pre-mRNA-processing protein 40A OS=Arabidopsis thaliana GN=PRP40A PE=1 SV=1	jcu:105630810/1.7e-112/pre-mRNA-processing protein 40A; K12821 pre-mRNA-processing factor 40	At1g44910/9.2e-41/[A] KOG0152 Spliceosomal protein FBP11/Splicing factor PRP40	PF00397/4.4E-11/WW domain	NA
CL5963.Contig16_All	2632	9.38205	1.87117	-2.32596	0.0124387	Down	4.19316e-05	gi|255547135|ref|XP_002514625.1|/1.0e-116/PREDICTED: squamosa promoter-binding-like protein 6 [Ricinus communis] >gi|223546229|gb|EEF47731.1| LIGULELESS1 protein, putative [Ricinus communis]	gi|1000976092|ref|XM_002514579.2|/0/PREDICTED: Ricinus communis squamosa promoter-binding-like protein 6 (LOC8265059), mRNA	NA	NA	NA	PTHR31251/7.2E-58/--	cellular_component:GO:0005634//nucleus;molecular_function:GO:0003677//DNA binding;
CL2731.Contig21_All	3793	187.594	90.5753	-1.05042	0.0156114	Down	5.59602e-05	gi|255555683|ref|XP_002518877.1|/3.7e-67/PREDICTED: methyltransferase-like protein 17, mitochondrial [Ricinus communis] >gi|223541864|gb|EEF43410.1| cytochrome C oxidase assembly protein cox11, putative [Ricinus communis]	gi|743842920|ref|XM_011028524.1|/3.5074e-80/PREDICTED: Populus euphratica methyltransferase-like protein 17, mitochondrial (LOC105127284), mRNA	NA	sita:101783652/1.4e-48/37S ribosomal protein S22, mitochondrial; K01469 5-oxoprolinase (ATP-hydrolysing) [EC:3.5.2.9]	At1g64600/7.0e-47/[J] KOG2539 Mitochondrial/chloroplast ribosome small subunit component	PTHR21320:SF0/4.5E-30/--	biological_process:GO:0006412//translation;GO:0032259//methylation;molecular_function:GO:0008168//methyltransferase activity;GO:0005507//copper ion binding;
CL16686.Contig7_All	1161	10.8705	32.832	1.59469	0.0259246	Up	0.000108864	gi|255574105|ref|XP_002527968.1|/4.9e-87/PREDICTED: transcription factor MYB82 [Ricinus communis] >gi|223532594|gb|EEF34380.1| r2r3-myb transcription factor, putative [Ricinus communis]	gi|1000948774|ref|XM_002527922.2|/1.01758e-105/PREDICTED: Ricinus communis transcription factor MYB82 (LOC8282068), mRNA	sp|Q9FJA2|TT2_ARATH/5.6e-49/Transcription factor TT2 OS=Arabidopsis thaliana GN=TT2 PE=1 SV=1	rcu:8282068/8.1e-88/transcription factor MYB82; K09422 myb proto-oncogene protein, plant	At5g35550/1.5e-48/[K] KOG0048 Transcription factor, Myb superfamily	PF00249/3.5E-14/Myb-like DNA-binding domain	NA
CL127.Contig1_All	1724	10.031	1.8831	-2.41328	0.00726495	Down	2.0965e-05	gi|802611418|ref|XP_012074477.1|/9.4e-220/PREDICTED: serine--glyoxylate aminotransferase [Jatropha curcas] >gi|643727612|gb|KDP35982.1| hypothetical protein JCGZ_08377 [Jatropha curcas]	gi|802611417|ref|XM_012219087.1|/0/PREDICTED: Jatropha curcas serine--glyoxylate aminotransferase (LOC105635948), mRNA	sp|Q56YA5|SGAT_ARATH/7.9e-209/Serine--glyoxylate aminotransferase OS=Arabidopsis thaliana GN=AGT1 PE=1 SV=2	jcu:105635948/1.6e-220/serine--glyoxylate aminotransferase; K00830 alanine-glyoxylate transaminase / serine-glyoxylate transaminase / serine-pyruvate transaminase [EC:2.6.1.44 2.6.1.45 2.6.1.51]	At2g13360/2.1e-208/[R] KOG2862 Alanine-glyoxylate aminotransferase AGT1	PTHR21152/7.2E-169/--	molecular_function:GO:0050281//serine-glyoxylate transaminase activity;
CL3574.Contig42_All	2093	35.9883	3.06668	-3.55278	2.32361e-07	Down	1.02235e-10	gi|802708139|ref|XP_012084449.1|/2.5e-105/PREDICTED: zinc finger protein GIS2 [Jatropha curcas] >gi|802708141|ref|XP_012084450.1| PREDICTED: zinc finger protein GIS2 [Jatropha curcas] >gi|643715704|gb|KDP27645.1| hypothetical protein JCGZ_19650 [Jatropha curcas]	gi|1000979876|ref|XM_015715373.1|/0/PREDICTED: Ricinus communis zinc finger protein GIS2 (LOC8284366), transcript variant X2, mRNA	sp|O65639|CSP1_ARATH/7.8e-17/Cold shock protein 1 OS=Arabidopsis thaliana GN=CSP1 PE=1 SV=1	jcu:105643841/4.1e-106/zinc finger protein GIS2; K09250 cellular nucleic acid-binding protein	YNL255c/4.8e-21/[O] KOG4400 E3 ubiquitin ligase interacting with arginine methyltransferase	SM00343/0.0078/zinc finger	molecular_function:GO:0008270//zinc ion binding;GO:0003676//nucleic acid binding;
CL5033.Contig5_All	3349	73.911	19.1411	-1.94911	0.0154389	Down	5.50423e-05	gi|1000970634|ref|XP_015573439.1|/1.3e-270/PREDICTED: uncharacterized protein LOC8280168 [Ricinus communis]	gi|802581544|ref|XM_012214386.1|/0/PREDICTED: Jatropha curcas uncharacterized LOC105632094 (LOC105632094), transcript variant X5, mRNA	NA	thj:104815985/6.0e-35/40S ribosomal protein S15-4-like; K02958 small subunit ribosomal protein S15e	NA	SM00343/0.12/zinc finger	NA
CL5465.Contig2_All	1796	3.16906	21.5001	2.76222	0.000507507	Up	8.03576e-07	gi|802621676|ref|XP_012076087.1|/1.3e-83/PREDICTED: DNA repair protein XRCC2 homolog isoform X2 [Jatropha curcas]	gi|596290254|ref|XM_007226090.1|/1.79142e-20/Prunus persica hypothetical protein (PRUPE_ppa014924mg) mRNA, partial cds	sp|Q682D3|XRCC2_ARATH/4.7e-71/DNA repair protein XRCC2 homolog OS=Arabidopsis thaliana GN=XRCC2 PE=2 SV=2	jcu:105637270/2.2e-84/DNA repair protein XRCC2 homolog; K10879 DNA-repair protein XRCC2	At5g64520/1.3e-70/[L] KOG2859 DNA repair protein, member of the recA/RAD51 family	PTHR22942/7.6E-84/--	biological_process:GO:0006281//DNA repair;GO:0006310//DNA recombination;molecular_function:GO:1901363//heterocyclic compound binding;GO:0097159//organic cyclic compound binding;
CL12165.Contig1_All	1659	44.4108	12.0035	-1.88746	0.0317781	Down	0.000143523	gi|802656750|ref|XP_012080555.1|/1.3e-114/PREDICTED: putative WEB family protein At4g17210 [Jatropha curcas] >gi|643721034|gb|KDP31298.1| hypothetical protein JCGZ_11674 [Jatropha curcas]	NA	sp|Q9LFE4|Y5673_ARATH/1.9e-18/WEB family protein At5g16730, chloroplastic OS=Arabidopsis thaliana GN=At5g16730 PE=1 SV=1	sot:102600288/3.3e-18/myosin heavy chain, skeletal muscle; K20283 golgin subfamily A member 4	YDL058w/4.6e-19/[U] KOG0946 ER-Golgi vesicle-tethering protein p115	PF05701/7.5E-16/Weak chloroplast movement under blue light	biological_process:GO:0009902//chloroplast relocation;
CL233.Contig15_All	2628	57.2102	24.4034	-1.22919	0.0265784	Down	0.000112746	gi|297741242|emb|CBI32193.3|/4.2e-155/unnamed protein product [Vitis vinifera]	gi|1000981393|ref|XM_002512105.2|/0/PREDICTED: Ricinus communis AP2-associated protein kinase 1 (LOC8289288), mRNA	sp|Q5KQF5|CIPKM_ORYSJ/7.2e-20/CBL-interacting protein kinase 22 OS=Oryza sativa subsp. japonica GN=CIPK22 PE=2 SV=1	jcu:105650344/8.9e-151/serine/threonine-protein kinase 10; K08853 AP2-associated kinase [EC:2.7.11.1]	At2g32850/2.1e-135/[T] KOG1989 ARK protein kinase family	NA	biological_process:GO:0006468//protein phosphorylation;molecular_function:GO:0004674//protein serine/threonine kinase activity;GO:0005524//ATP binding;
Unigene11234_All	1700	56.7372	143.113	1.33479	3.20182e-05	Up	3.01209e-08	gi|255568024|ref|XP_002524989.1|/4.3e-209/PREDICTED: hippocampus abundant transcript-like protein 1 [Ricinus communis] >gi|223535733|gb|EEF37396.1| Hippocampus abundant transcript 1 protein, putative [Ricinus communis]	gi|1000954066|ref|XM_002524943.2|/0/PREDICTED: Ricinus communis hippocampus abundant transcript-like protein 1 (LOC8285655), mRNA	NA	NA	At2g16980/3.2e-52/[R] KOG2816 Predicted transporter ADD1 (major facilitator superfamily)	PS00216/-/Sugar transport proteins signature 1.	NA
CL3019.Contig10_All	3347	1.68708	9.81729	2.5408	0.00302516	Up	6.89e-06	gi|1000958077|ref|XP_015576979.1|/5.8e-125/PREDICTED: transcription factor bHLH143 [Ricinus communis]	gi|802577798|ref|XM_012213795.1|/0/PREDICTED: Jatropha curcas transcription factor bHLH143-like (LOC105631622), transcript variant X1, mRNA	sp|Q9FY69|BH143_ARATH/1.6e-35/Transcription factor bHLH143 OS=Arabidopsis thaliana GN=BHLH143 PE=2 SV=1	NA	At5g09460/4.2e-35/[KR] LSE0603 A Predicted transcription factor	PTHR36066:SF2/5.3E-128/--	NA
CL5503.Contig25_All	1369	121.726	311.388	1.35507	1.90486e-17	Up	1.35576e-21	gi|1000974582|ref|XP_015572542.1|/5.7e-79/PREDICTED: adenine phosphoribosyltransferase 5 isoform X2 [Ricinus communis]	gi|1000974581|ref|XM_015717056.1|/1.85236e-163/PREDICTED: Ricinus communis adenine phosphoribosyltransferase 5 (LOC8259433), transcript variant X2, mRNA	sp|Q42563|APT2_ARATH/1.1e-64/Adenine phosphoribosyltransferase 2 OS=Arabidopsis thaliana GN=APT2 PE=2 SV=1	rcu:8259433/4.7e-79/adenine phosphoribosyltransferase 5; K00759 adenine phosphoribosyltransferase [EC:2.4.2.7]	At5g11160/1.9e-66/[F] KOG1712 Adenine phosphoribosyl transferases	PTHR11776:SF7/6.4E-106/--	NA
CL6536.Contig4_All	1314	127.934	34.6382	-1.88497	0.00815277	Down	2.42656e-05	gi|925170157|gb|ALC78995.1|/1.9e-71/NAC transcription factors 18 [Manihot esculenta]	gi|925170156|gb|KR605156.1|/1.0919e-145/Manihot esculenta NAC transcription factors 18 mRNA, complete cds	sp|Q9FLJ2|NC100_ARATH/1.4e-64/NAC domain-containing protein 100 OS=Arabidopsis thaliana GN=NAC100 PE=2 SV=1	bna:106383523/8.1e-20/NAC domain-containing protein 89-like; K12581 CCR4-NOT transcription complex subunit 7/8	At5g61430/3.7e-64/[S] LSE0117 A No apical meristem (NAM) developmental protein and related proteins	PTHR31744:SF7/7.5E-40/--	biological_process:GO:0006355//regulation of transcription, DNA-templated;cellular_component:GO:0005634//nucleus;molecular_function:GO:0003677//DNA binding;
CL6031.Contig6_All	1126	74.1948	32.2729	-1.20099	0.043183	Down	0.000215704	gi|802539577|ref|XP_012071702.1|/3.1e-123/PREDICTED: pentatricopeptide repeat-containing protein At4g35850, mitochondrial [Jatropha curcas] >gi|643740799|gb|KDP46389.1| hypothetical protein JCGZ_10229 [Jatropha curcas]	gi|802539576|ref|XM_012216312.1|/0/PREDICTED: Jatropha curcas pentatricopeptide repeat-containing protein At4g35850, mitochondrial (LOC105633677), mRNA	sp|Q8VYR5|PP351_ARATH/3.8e-95/Pentatricopeptide repeat-containing protein At4g35850, mitochondrial OS=Arabidopsis thaliana GN=At4g35850 PE=2 SV=1	NA	At4g35850/1.3e-68/[R] KOG4197 FOG: PPR repeat	PS51375/6.292/Pentatricopeptide (PPR) repeat profile.	NA
CL14075.Contig4_All	4179	163.041	358.966	1.13861	3.89817e-10	Up	8.07122e-14	gi|255572152|ref|XP_002527016.1|/1.1e-67/PREDICTED: probable serine/threonine-protein kinase At1g18390 [Ricinus communis] >gi|223533651|gb|EEF35388.1| wall-associated kinase, putative [Ricinus communis]	gi|802753979|ref|XM_012233224.1|/2.53391e-17/PREDICTED: Jatropha curcas probable serine/threonine-protein kinase At1g18390 (LOC105647215), mRNA	sp|P0C5E2|Y1839_ARATH/6.1e-13/Probable serine/threonine-protein kinase At1g18390 OS=Arabidopsis thaliana GN=At1g18390 PE=2 SV=2	rcu:8271487/1.8e-68/probable serine/threonine-protein kinase At1g18390; K04733 interleukin-1 receptor-associated kinase 4 [EC:2.7.11.1]	At1g25390/9.8e-26/[T] KOG1187 Serine/threonine protein kinase	PTHR27005:SF28/1.8E-45/--	molecular_function:GO:0016740//transferase activity;
CL5902.Contig13_All	3632	23.7632	2.6859	-3.14525	2.02309e-05	Down	1.71481e-08	gi|947102761|gb|KRH51253.1|/4.9e-77/hypothetical protein GLYMA_07G270600 [Glycine max]	gi|1000975219|ref|XM_002515275.2|/1.45526e-128/PREDICTED: Ricinus communis endoglucanase 25 (LOC8265159), mRNA	sp|Q38890|GUN25_ARATH/2.1e-73/Endoglucanase 25 OS=Arabidopsis thaliana GN=KOR PE=1 SV=1	mus:103980408/3.5e-73/endoglucanase 10-like; K01179 endoglucanase [EC:3.2.1.4]	At5g49720/5.5e-73/[G] LSE0350 A Glycosyl hydrolase (endo-1, 4-beta-glucanase)	PF00759/1.5E-33/Glycosyl hydrolase family 9	biological_process:GO:0005975//carbohydrate metabolic process;molecular_function:GO:0016798//hydrolase activity, acting on glycosyl bonds;
CL1635.Contig1_All	1324	87.8421	177.226	1.0126	7.98461e-05	Up	8.78276e-08	gi|255551691|ref|XP_002516891.1|/2.2e-115/PREDICTED: ethylene-responsive transcription factor ERF086 [Ricinus communis] >gi|223543979|gb|EEF45505.1| DNA binding protein, putative [Ricinus communis]	gi|255551690|ref|XM_002516845.1|/2.46775e-117/PREDICTED: Ricinus communis ethylene-responsive transcription factor ERF086 (LOC8262411), mRNA	sp|Q6J9Q2|ERF86_ARATH/3.4e-50/Ethylene-responsive transcription factor ERF086 OS=Arabidopsis thaliana GN=ERF086 PE=2 SV=2	atr:18434527/2.7e-31/ethylene-responsive transcription factor LEP; K09286 EREBP-like factor	At5g18560/2.9e-48/[K] LSE0301 A AP2 domain transcription factor	PTHR31677:SF22/5.3E-98/--	biological_process:GO:0009908//flower development;GO:0006351//transcription, DNA-templated;molecular_function:GO:0003677//DNA binding;
CL5280.Contig8_All	2928	13.0183	44.1521	1.76194	0.00193903	Up	3.93951e-06	gi|223539729|gb|EEF41311.1|/3.2e-127/conserved hypothetical protein [Ricinus communis]	NA	NA	NA	NA	NA	NA
CL534.Contig33_All	1262	17.1116	2.07924	-3.04084	4.7494e-05	Down	4.671e-08	gi|571480917|ref|XP_006588492.1|/1.3e-106/PREDICTED: uncharacterized protein LOC100815163 isoform X1 [Glycine max] >gi|947083234|gb|KRH31955.1| hypothetical protein GLYMA_10G023000 [Glycine max]	gi|802794806|ref|XM_012236941.1|/1.04761e-145/PREDICTED: Jatropha curcas LEC14B protein (LOC105650060), transcript variant X3, mRNA	sp|Q40153|LE14B_LITER/2.9e-67/LEC14B protein OS=Lithospermum erythrorhizon PE=2 SV=1	cit:102617391/3.7e-94/LEC14B protein; K11801 WD repeat-containing protein 23	At4g03020/2.0e-70/[R] KOG0266 WD40 repeat-containing protein	PS50294/14.318/Trp-Asp (WD) repeats circular profile.	NA
Unigene37925_All	1032	10.6274	1.94913	-2.44688	0.00599586	Down	1.59714e-05	gi|802635604|ref|XP_012078222.1|/2.6e-132/PREDICTED: general transcription factor IIH subunit 3 isoform X2 [Jatropha curcas] >gi|643723184|gb|KDP32789.1| hypothetical protein JCGZ_12081 [Jatropha curcas]	gi|802635606|ref|XR_001047092.1|/3.08507e-140/PREDICTED: Jatropha curcas general transcription factor IIH subunit 3 (LOC105638924), transcript variant X7, misc_RNA	NA	jcu:105638924/1.1e-131/general transcription factor IIH subunit 3; K03143 transcription initiation factor TFIIH subunit 3	At1g18340_1/2.7e-62/[KL] KOG2487 RNA polymerase II transcription initiation/nucleotide excision repair factor TFIIH, subunit TFB4	PF03850/2.7E-45/Transcription factor Tfb4	biological_process:GO:0070816//phosphorylation of RNA polymerase II C-terminal domain;GO:0006289//nucleotide-excision repair;GO:0006412//translation;cellular_component:GO:0000439//core TFIIH complex;GO:0005675//holo TFIIH complex;molecular_function:GO:0008135//translation factor activity, RNA binding;GO:0008353//RNA polymerase II carboxy-terminal domain kinase activity;GO:0003684//damaged DNA bin…
CL6712.Contig14_All	2682	2.02593	18.756	3.21069	7.68906e-06	Up	5.67161e-09	gi|1000955045|ref|XP_015577985.1|/2.2e-292/PREDICTED: LOW QUALITY PROTEIN: uncharacterized protein LOC8269478 [Ricinus communis]	gi|1000955044|ref|XM_015722499.1|/0/PREDICTED: Ricinus communis uncharacterized LOC8269478 (LOC8269478), mRNA	sp|Q9C652|RBP1_ARATH/1.4e-07/RNA-binding protein 1 OS=Arabidopsis thaliana GN=RBP1 PE=2 SV=1	cit:102629486/8.7e-170/uncharacterized LOC102629486; K15502 serine/threonine-protein phosphatase 6 regulatory ankyrin repeat subunit A	At3g28880/8.5e-39/[R] KOG0504 FOG: Ankyrin repeat	SM00248/20.0/ankyrin repeats	NA
CL4458.Contig6_All	1237	2.00565	9.04511	2.17306	0.0293257	Up	0.000129408	gi|802554879|ref|XP_012065137.1|/4.5e-83/PREDICTED: methyl-CpG-binding domain-containing protein 7 [Jatropha curcas]	gi|694420945|ref|XM_009340076.1|/5.69881e-19/PREDICTED: Pyrus x bretschneideri methyl-CpG-binding domain-containing protein 7-like (LOC103930706), mRNA	sp|Q9FJF4|MBD7_ARATH/6.6e-24/Methyl-CpG-binding domain-containing protein 7 OS=Arabidopsis thaliana GN=MBD7 PE=1 SV=1	NA	At5g59800/1.8e-23/[KB] KOG4161 Methyl-CpG binding transcription regulators	PTHR12396/7.0E-32/--	NA
CL17241.Contig33_All	2176	24.7483	3.7291	-2.73043	0.000191359	Down	2.42262e-07	gi|802585010|ref|XP_012070193.1|/6.9e-236/PREDICTED: probable sugar phosphate/phosphate translocator At1g06470 [Jatropha curcas] >gi|802585012|ref|XP_012070194.1| PREDICTED: probable sugar phosphate/phosphate translocator At1g06470 [Jatropha curcas]	gi|802585011|ref|XM_012214804.1|/0/PREDICTED: Jatropha curcas probable sugar phosphate/phosphate translocator At1g06470 (LOC105632423), transcript variant X2, mRNA	sp|Q8H184|PT106_ARATH/6.8e-157/Probable sugar phosphate/phosphate translocator At1g06470 OS=Arabidopsis thaliana GN=At1g06470 PE=2 SV=1	jcu:105632423/1.1e-236/probable sugar phosphate/phosphate translocator At1g06470; K15280 solute carrier family 35, member C2	At1g06470/3.7e-133/[S] KOG1443 Predicted integral membrane protein	PTHR11132/2.3E-254/--	biological_process:GO:0015786//UDP-glucose transport;cellular_component:GO:0016021//integral component of membrane;GO:0005793//endoplasmic reticulum-Golgi intermediate compartment;
CL4238.Contig6_All	2340	36.7381	87.1799	1.24672	0.00116762	Up	2.11538e-06	gi|802650986|ref|XP_012080005.1|/0.0e+00/PREDICTED: galactinol--sucrose galactosyltransferase-like [Jatropha curcas]	gi|802650985|ref|XM_012224615.1|/0/PREDICTED: Jatropha curcas galactinol--sucrose galactosyltransferase-like (LOC105640333), mRNA	sp|Q8VWN6|RFS_PEA/0.0e+00/Galactinol--sucrose galactosyltransferase OS=Pisum sativum GN=RFS PE=1 SV=1	jcu:105640333/0.0e+00/galactinol--sucrose galactosyltransferase-like; K06617 raffinose synthase [EC:2.4.1.82]	NA	PF05691/0.0/Raffinose synthase or seed imbibition protein Sip1	molecular_function:GO:0003824//catalytic activity;
CL803.Contig24_All	2571	168.592	72.3712	-1.22005	0.0372697	Down	0.00017845	gi|223548351|gb|EEF49842.1|/6.0e-138/AMP-activated protein kinase, gamma regulatory subunit, putative [Ricinus communis]	gi|1000981131|ref|XM_015715133.1|/0/PREDICTED: Ricinus communis sucrose nonfermenting 4-like protein (LOC8285574), mRNA	sp|Q944A6|SNF4_ARATH/2.9e-122/Sucrose nonfermenting 4-like protein OS=Arabidopsis thaliana GN=SNF4 PE=1 SV=1	mdm:103425680/4.7e-112/sucrose nonfermenting 4-like protein; K07200 5'-AMP-activated protein kinase, regulatory gamma subunit	At1g09020/9.1e-107/[C] KOG1764 5'-AMP-activated protein kinase, gamma subunit	PS51371/7.765/CBS domain profile.	biological_process:GO:0016310//phosphorylation;molecular_function:GO:0016301//kinase activity;
CL14312.Contig3_All	927	2.00956	22.5817	3.4902	2.58449e-07	Up	1.17058e-10	gi|802759611|ref|XP_012089384.1|/1.5e-70/PREDICTED: DNA-directed RNA polymerase II subunit 4 [Jatropha curcas]	gi|802759610|ref|XM_012233994.1|/2.62773e-175/PREDICTED: Jatropha curcas DNA-directed RNA polymerase II subunit 4 (LOC105647771), mRNA	sp|O48890|NRPB4_ARATH/7.1e-71/DNA-directed RNA polymerase II subunit 4 OS=Arabidopsis thaliana GN=NRPB4 PE=1 SV=1	jcu:105647771/2.5e-71/DNA-directed RNA polymerase II subunit 4; K03012 DNA-directed RNA polymerase II subunit RPB4	At5g09920/1.9e-70/[K] KOG2351 RNA polymerase II, fourth largest subunit	PF03874/2.6E-23/RNA polymerase Rpb4	biological_process:GO:0000288//nuclear-transcribed mRNA catabolic process, deadenylation-dependent decay;GO:0045948//positive regulation of translational initiation;GO:0031990//mRNA export from nucleus in response to heat stress;GO:0034402//recruitment of 3'-end processing factors to RNA polymerase II holoenzyme complex;GO:0006367//transcription initiation from RNA polymerase II promoter;cellular…
CL3179.Contig1_All	1952	2.02914	25.8384	3.67057	2.21615e-08	Up	7.16963e-12	gi|802742716|ref|XP_012087372.1|/6.6e-161/PREDICTED: uncharacterized protein LOC105646176 [Jatropha curcas] >gi|643711574|gb|KDP25081.1| hypothetical protein JCGZ_22616 [Jatropha curcas]	gi|1000978142|ref|XM_002513324.2|/0/PREDICTED: Ricinus communis uncharacterized LOC8272589 (LOC8272589), mRNA	sp|P27608|AROF_TOBAC/2.4e-28/Phospho-2-dehydro-3-deoxyheptonate aldolase 1, chloroplastic OS=Nicotiana tabacum GN=DHAPS-1 PE=1 SV=1	jcu:105646176/1.1e-161/uncharacterized LOC105646176; K15032 mTERF domain-containing protein, mitochondrial	At1g79220/2.5e-109/[KR] KOG1267 Mitochondrial transcription termination factor, mTERF	SM00733/0.53/Mitochondrial termination factor repeats	biological_process:GO:0006355//regulation of transcription, DNA-templated;cellular_component:GO:0005739//mitochondrion;molecular_function:GO:0003690//double-stranded DNA binding;
CL2171.Contig14_All	5380	51.7683	6.36505	-3.02383	5.88866e-07	Down	2.85763e-10	gi|1000978553|ref|XP_002513572.2|/3.8e-243/PREDICTED: plastidial pyruvate kinase 4, chloroplastic [Ricinus communis]	gi|802766529|ref|XM_012234701.1|/0/PREDICTED: Jatropha curcas plastidial pyruvate kinase 4, chloroplastic (LOC105648344), mRNA	sp|Q9M3B6|PKP4_ARATH/2.4e-187/Plastidial pyruvate kinase 4, chloroplastic OS=Arabidopsis thaliana GN=PKP4 PE=2 SV=1	rcu:8274371/6.3e-244/plastidial pyruvate kinase 4, chloroplastic; K00873 pyruvate kinase [EC:2.7.1.40]	At3g49160/6.4e-187/[G] KOG2323 Pyruvate kinase	PTHR11817/1.2E-201/--	biological_process:GO:0006096//glycolytic process;molecular_function:GO:0000287//magnesium ion binding;GO:0030955//potassium ion binding;GO:0004743//pyruvate kinase activity;
CL7156.Contig6_All	1749	6.70976	1.56245	-2.10245	0.0428718	Down	0.000213206	gi|802650256|ref|XP_012079975.1|/1.6e-137/PREDICTED: pachytene checkpoint protein 2 homolog [Jatropha curcas] >gi|643720761|gb|KDP31025.1| hypothetical protein JCGZ_11401 [Jatropha curcas]	gi|802650255|ref|XM_012224585.1|/0/PREDICTED: Jatropha curcas pachytene checkpoint protein 2 homolog (LOC105640302), mRNA	sp|Q8H1F9|PCH2_ARATH/2.1e-116/Pachytene checkpoint protein 2 homolog OS=Arabidopsis thaliana GN=At4g24710 PE=2 SV=1	lja:Lj1g3v3317310.1/2.3e-06/Lj1g3v3317310.1; -; K14575 AAA family ATPase	At4g24710/1.3e-67/[O] KOG0744 AAA+-type ATPase	PF00004/2.5E-16/ATPase family associated with various cellular activities (AAA)	molecular_function:GO:0005524//ATP binding;GO:0008568//microtubule-severing ATPase activity;
CL2004.Contig1_All	1946	24.5309	5.49758	-2.15773	0.0212004	Down	8.19565e-05	gi|802707358|ref|XP_012084300.1|/2.2e-249/PREDICTED: leucine-rich repeat extensin-like protein 2 [Jatropha curcas] >gi|643715943|gb|KDP27758.1| hypothetical protein JCGZ_19787 [Jatropha curcas]	gi|1000976368|ref|XM_002514446.2|/1.49208e-26/PREDICTED: Ricinus communis leucine-rich repeat extensin-like protein 2 (LOC8264483), mRNA	sp|O48809|LRX2_ARATH/1.1e-161/Leucine-rich repeat extensin-like protein 2 OS=Arabidopsis thaliana GN=LRX2 PE=2 SV=1	cam:101505448/5.7e-54/formin-like protein 20; K02184 formin 2	At1g62440/2.9e-161/[M] LSE0601 A Pollen extensin-like protein (Pex)	PTHR32093:SF23/1.8E-195/--	NA
Unigene35637_All	2245	2197.81	4866.19	1.14672	3.21201e-28	Up	4.15658e-33	gi|224062770|ref|XP_002300886.1|/5.3e-239/hypothetical protein POPTR_0002s06170g [Populus trichocarpa] >gi|222842612|gb|EEE80159.1| hypothetical protein POPTR_0002s06170g [Populus trichocarpa]	gi|1000950353|ref|XM_002527077.2|/0/PREDICTED: Ricinus communis cytochrome P450 78A7 (LOC8281424), mRNA	sp|Q9FIB0|C78A7_ARATH/2.8e-198/Cytochrome P450 78A7 OS=Arabidopsis thaliana GN=CYP78A7 PE=2 SV=1	rcu:8281424/5.7e-239/cytochrome P450 78A7; K20619 cytochrome P450 family 78 subfamily A	At5g09970/7.5e-198/[Q] KOG0156 Cytochrome P450 CYP2 subfamily	PR00463/7.3E-33/E-class P450 group I signature	biological_process:GO:0044550//secondary metabolite biosynthetic process;GO:0055114//oxidation-reduction process;cellular_component:GO:0016021//integral component of membrane;molecular_function:GO:0020037//heme binding;GO:0005506//iron ion binding;GO:0033772//flavonoid 3',5'-hydroxylase activity;
Unigene6360_All	2090	15.2767	2.24597	-2.76592	0.000557537	Down	9.2351e-07	gi|1000956318|ref|XP_015577535.1|/4.5e-91/PREDICTED: uncharacterized protein LOC8289497 [Ricinus communis]	gi|566190967|ref|XM_002316002.2|/1.06151e-137/Populus trichocarpa hypothetical protein (POPTR_0010s15440g) mRNA, complete cds	NA	NA	NA	PTHR36033/1.5E-63/--	NA
CL1482.Contig31_All	3952	17.8128	2.02873	-3.13426	1.82027e-05	Down	1.49578e-08	gi|1000956235|ref|XP_002523716.2|/7.0e-53/PREDICTED: DNA ligase 1 [Ricinus communis]	gi|802551257|ref|XM_012209313.1|/8.55374e-22/PREDICTED: Jatropha curcas DNA ligase 1 (LOC105628016), mRNA	sp|Q42572|DNLI1_ARATH/1.6e-34/DNA ligase 1 OS=Arabidopsis thaliana GN=LIG1 PE=2 SV=2	rcu:8275235/1.2e-53/DNA ligase 1; K10747 DNA ligase 1 [EC:6.5.1.1 6.5.1.6 6.5.1.7]	At1g08130/4.2e-34/[L] KOG0967 ATP-dependent DNA ligase I	PF04675/2.9E-14/DNA ligase N terminus	NA
Unigene22983_All	814	13.0439	2.49752	-2.38481	0.00599586	Down	1.62565e-05	NA	NA	NA	NA	NA	NA	NA
CL13173.Contig1_All	1811	37.9889	116.939	1.6221	5.00743e-10	Up	1.10159e-13	gi|802595045|ref|XP_012071942.1|/2.6e-268/PREDICTED: cytokinin dehydrogenase 5 [Jatropha curcas] >gi|643731226|gb|KDP38564.1| hypothetical protein JCGZ_04489 [Jatropha curcas]	gi|1000986431|ref|XM_002510404.2|/0/PREDICTED: Ricinus communis cytokinin dehydrogenase 5 (LOC8275787), mRNA	sp|Q67YU0|CKX5_ARATH/4.9e-225/Cytokinin dehydrogenase 5 OS=Arabidopsis thaliana GN=CKX5 PE=2 SV=1	jcu:105633857/4.2e-269/cytokinin dehydrogenase 5; K00279 cytokinin dehydrogenase [EC:1.5.99.12]	At1g75450/1.7e-224/[C] KOG1231 Proteins containing the FAD binding domain	PF09265/9.2E-123/Cytokinin dehydrogenase 1, FAD and cytokinin binding	biological_process:GO:0009690//cytokinin metabolic process;GO:0055114//oxidation-reduction process;molecular_function:GO:0016614//oxidoreductase activity, acting on CH-OH group of donors;GO:0019139//cytokinin dehydrogenase activity;GO:0050660//flavin adenine dinucleotide binding;
CL2169.Contig13_All	3720	158.269	72.3311	-1.12969	1.97152e-06	Down	1.25013e-09	gi|802577752|ref|XP_012069161.1|/1.4e-228/PREDICTED: probable DNA helicase MCM9 [Jatropha curcas]	gi|802577751|ref|XM_012213771.1|/0/PREDICTED: Jatropha curcas probable DNA helicase MCM9 (LOC105631599), mRNA	sp|F4IFF3|MCM9_ARATH/1.9e-199/Probable DNA helicase MCM9 OS=Arabidopsis thaliana GN=MCM9 PE=3 SV=1	rcu:8282973/1.2e-228/probable DNA helicase MCM9; K10738 DNA helicase MCM9 [EC:3.6.4.12]	At2g14050/9.5e-198/[L] KOG0477 DNA replication licensing factor, MCM2 component	PF00493/3.3E-54/MCM2/3/5 family	biological_process:GO:0006260//DNA replication;molecular_function:GO:0003677//DNA binding;GO:0005524//ATP binding;
CL1396.Contig5_All	3079	3.0797	21.1545	2.7801	0.000539712	Up	8.83508e-07	gi|802645207|ref|XP_012079342.1|/2.2e-139/PREDICTED: uncharacterized protein LOC105639799 isoform X1 [Jatropha curcas] >gi|802645211|ref|XP_012079343.1| PREDICTED: uncharacterized protein LOC105639799 isoform X1 [Jatropha curcas]	gi|802645210|ref|XM_012223953.1|/0/PREDICTED: Jatropha curcas uncharacterized LOC105639799 (LOC105639799), transcript variant X2, mRNA	NA	smo:SELMODRAFT_412517/5.8e-16/hypothetical protein; K18400 KAT8 regulatory NSL complex subunit 1	NA	PTHR34057/5.5E-92/--	NA
CL9517.Contig10_All	1363	48.7422	12.0937	-2.01092	0.010996	Down	3.57082e-05	gi|802595040|ref|XP_012071940.1|/5.9e-100/PREDICTED: uncharacterized protein LOC105633854 [Jatropha curcas] >gi|643731225|gb|KDP38563.1| hypothetical protein JCGZ_04488 [Jatropha curcas]	gi|1000986433|ref|XR_001535256.1|/9.74465e-72/PREDICTED: Ricinus communis ribosomal RNA small subunit methyltransferase I (LOC8275786), transcript variant X2, misc_RNA	NA	jcu:105633854/9.7e-101/uncharacterized LOC105633854; K07056 16S rRNA (cytidine1402-2'-O)-methyltransferase [EC:2.1.1.198]	NA	PF00590/7.0E-9/Tetrapyrrole (Corrin/Porphyrin) Methylases	biological_process:GO:0032259//methylation;molecular_function:GO:0008168//methyltransferase activity;
CL4585.Contig10_All	3044	1.70522	7.55209	2.14692	0.0338761	Up	0.000156399	gi|802753305|ref|XP_012088462.1|/4.8e-150/PREDICTED: uncharacterized protein LOC105647085 isoform X1 [Jatropha curcas]	gi|802753304|ref|XM_012233072.1|/0/PREDICTED: Jatropha curcas uncharacterized LOC105647085 (LOC105647085), transcript variant X1, mRNA	NA	NA	At1g21740/3.9e-48/[S] LSE0370 A Predicted bZip-like transcription factor	PTHR21450/3.9E-156/--	NA
CL2241.Contig2_All	1049	7.2882	1.63878	-2.15294	0.0329048	Down	0.00015006	gi|567858658|ref|XP_006422012.1|/6.5e-22/hypothetical protein CICLE_v10006167mg [Citrus clementina] >gi|567858662|ref|XP_006422014.1| hypothetical protein CICLE_v10006167mg [Citrus clementina] >gi|567858664|ref|XP_006422015.1| hypothetical protein CICLE_v10006167mg [Citrus clementina] >gi|567858666|ref|XP_006422016.1| hypothetical protein CICLE_v10006167mg [Citrus clementina] >gi|567858668|ref|XP…	gi|1000978892|ref|XM_015715836.1|/4.11647e-129/PREDICTED: Ricinus communis probable RNA-binding protein 18 (LOC8277106), transcript variant X3, mRNA	NA	NA	NA	NA	molecular_function:GO:0000166//nucleotide binding;GO:0003676//nucleic acid binding;
CL14189.Contig1_All	1056	1778.09	868.952	-1.03298	3.96599e-07	Down	1.84762e-10	gi|802741612|ref|XP_012087123.1|/2.9e-62/PREDICTED: 21 kDa protein-like [Jatropha curcas] >gi|643712190|gb|KDP25618.1| hypothetical protein JCGZ_20774 [Jatropha curcas]	NA	sp|P17407|21KD_DAUCA/7.1e-35/21 kDa protein OS=Daucus carota PE=2 SV=1	gra:105769464/1.9e-19/pectinesterase-like; K01051 pectinesterase [EC:3.1.1.11]	At5g62360/1.7e-38/[R] LSE0026 A Ripening-related protein	SM00856/3.1E-47/Plant invertase/pectin methylesterase inhibitor	biological_process:GO:0043086//negative regulation of catalytic activity;cellular_component:GO:0016020//membrane;molecular_function:GO:0004857//enzyme inhibitor activity;
CL11848.Contig2_All	2491	215.035	702.124	1.70716	0.0232492	Up	9.29661e-05	gi|1000983950|ref|XP_002509658.2|/0.0e+00/PREDICTED: subtilisin-like protease SBT1.2 isoform X1 [Ricinus communis]	gi|1000983949|ref|XM_002509612.2|/0/PREDICTED: Ricinus communis subtilisin-like protease SBT1.2 (LOC8272474), transcript variant X1, mRNA	sp|O64495|SDD1_ARATH/6.8e-161/Subtilisin-like protease SDD1 OS=Arabidopsis thaliana GN=SDD1 PE=2 SV=1	mtr:MTR_7g081660/1.1e-20/nuclear RNA-binding-like protein; K13199 plasminogen activator inhibitor 1 RNA-binding protein	At1g04110/1.8e-160/[OR] LSE0115 A Subtilisin-like proteinase	PF02225/9.3E-16/PA domain	NA
CL2247.Contig30_All	2119	2.02799	21.5705	3.41094	7.28706e-07	Up	3.7921e-10	gi|802694187|ref|XP_012083103.1|/7.6e-171/PREDICTED: vacuolar protein sorting-associated protein 8 homolog isoform X1 [Jatropha curcas]	gi|802694189|ref|XM_012227714.1|/0/PREDICTED: Jatropha curcas vacuolar protein sorting-associated protein 8 homolog (LOC105642774), transcript variant X2, mRNA	NA	jcu:105642774/1.3e-171/vacuolar protein sorting-associated protein 8 homolog; K20178 vacuolar protein sorting-associated protein 8	At4g00800_2/6.0e-88/[U] KOG2079 Vacuolar assembly/sorting protein VPS8	PS00678/-/Trp-Asp (WD) repeats signature.	NA
Unigene8341_All	3348	2.19578	29.8572	3.76527	6.74279e-09	Up	1.87602e-12	gi|802565472|ref|XP_012067495.1|/2.7e-13/PREDICTED: ABC transporter C family member 13 isoform X3 [Jatropha curcas]	gi|823225130|ref|XM_012589903.1|/1.55613e-23/PREDICTED: Gossypium raimondii ABC transporter C family member 13 (LOC105769341), transcript variant X7, mRNA	sp|Q9SKX0|AB13C_ARATH/3.2e-12/ABC transporter C family member 13 OS=Arabidopsis thaliana GN=ABCC13 PE=2 SV=3	jcu:105630309/4.5e-14/ABC transporter C family member 13; K05674 ATP-binding cassette, subfamily C (CFTR/MRP), member 10	At2g07680/8.5e-12/[Q] KOG0054 Multidrug resistance-associated protein/mitoxantrone resistance protein, ABC superfamily	NA	NA
Unigene4682_All	2795	2.2357	11.3675	2.34612	0.011006	Up	3.61049e-05	gi|802720279|ref|XP_012085400.1|/3.7e-149/PREDICTED: phosphatidylinositol 3-kinase, root isoform isoform X1 [Jatropha curcas]	gi|802720284|ref|XM_012230012.1|/0/PREDICTED: Jatropha curcas phosphatidylinositol 3-kinase, root isoform (LOC105644608), transcript variant X3, mRNA	sp|P42347|PI3K1_SOYBN/4.8e-147/Phosphatidylinositol 3-kinase, root isoform OS=Glycine max PE=2 SV=1	jcu:105644608/6.1e-150/phosphatidylinositol 3-kinase, root isoform; K00914 phosphatidylinositol 3-kinase [EC:2.7.1.137]	At1g60490/3.1e-132/[TU] KOG0906 Phosphatidylinositol 3-kinase VPS34, involved in signal transduction	PTHR10048/5.2E-149/--	biological_process:GO:0036092//phosphatidylinositol-3-phosphate biosynthetic process;GO:0048015//phosphatidylinositol-mediated signaling;GO:0046854//phosphatidylinositol phosphorylation;cellular_component:GO:0005622//intracellular;molecular_function:GO:0016303//1-phosphatidylinositol-3-kinase activity;
CL3798.Contig10_All	2892	2.95102	12.9827	2.1373	0.0345428	Up	0.00016137	gi|802633498|ref|XP_012077507.1|/4.2e-265/PREDICTED: potassium channel AKT6-like [Jatropha curcas]	gi|802633497|ref|XM_012222117.1|/0/PREDICTED: Jatropha curcas potassium channel AKT6-like (LOC105638323), mRNA	sp|Q38998|AKT1_ARATH/4.9e-219/Potassium channel AKT1 OS=Arabidopsis thaliana GN=AKT1 PE=1 SV=2	vra:106763693/5.1e-208/potassium channel AKT1-like; K04908 potassium voltage-gated channel Eag-related subfamily H member 5	At2g26650/1.3e-218/[PT] KOG0498 K+-channel ERG and related proteins, contain PAS/PAC sensor domain	PF13637/4.8E-10/Ankyrin repeats (many copies)	biological_process:GO:0071805//potassium ion transmembrane transport;cellular_component:GO:0016021//integral component of membrane;molecular_function:GO:0005249//voltage-gated potassium channel activity;
CL941.Contig14_All	2410	15.6862	2.8429	-2.46406	0.0055632	Down	1.42904e-05	gi|1000958272|ref|XP_015576918.1|/4.0e-144/PREDICTED: LOW QUALITY PROTEIN: uncharacterized protein YNL011C [Ricinus communis]	gi|802786790|ref|XM_012236369.1|/0/PREDICTED: Jatropha curcas uncharacterized LOC105649658 (LOC105649658), mRNA	NA	jcu:105649658/8.2e-143/uncharacterized LOC105649658; K01365 cathepsin L [EC:3.4.22.15]	NA	PF01933/8.1E-27/Uncharacterised protein family UPF0052	NA
CL1345.Contig7_All	3363	15.155	2.04702	-2.88819	0.000197741	Down	2.52052e-07	gi|224114089|ref|XP_002316664.1|/1.2e-300/hypothetical protein POPTR_0011s04200g [Populus trichocarpa] >gi|222859729|gb|EEE97276.1| hypothetical protein POPTR_0011s04200g [Populus trichocarpa]	gi|802781463|ref|XM_012236096.1|/0/PREDICTED: Jatropha curcas protein TRANSPORT INHIBITOR RESPONSE 1-like (LOC105649454), transcript variant X2, mRNA	sp|Q570C0|TIR1_ARATH/1.0e-188/Protein TRANSPORT INHIBITOR RESPONSE 1 OS=Arabidopsis thaliana GN=TIR1 PE=1 SV=2	gra:105776790/6.8e-297/protein TRANSPORT INHIBITOR RESPONSE 1-like; K14485 transport inhibitor response 1	At3g62980/2.8e-188/[R] KOG1947 Leucine rich repeat proteins, some proteins contain F-box	PF13516/1.7/Leucine Rich repeat	biological_process:GO:0009734//auxin-activated signaling pathway;molecular_function:GO:0000822//inositol hexakisphosphate binding;
CL15911.Contig4_All	1161	70.7592	144.032	1.0254	5.94953e-05	Up	6.23628e-08	gi|255548796|ref|XP_002515454.1|/2.3e-89/PREDICTED: ethylene-responsive transcription factor ERF003 [Ricinus communis] >gi|223545398|gb|EEF46903.1| Protein PPLZ02, putative [Ricinus communis]	gi|1000974441|ref|XM_002515408.2|/0/PREDICTED: Ricinus communis ethylene-responsive transcription factor ERF003 (LOC8274212), mRNA	sp|Q94AW5|ERF03_ARATH/2.5e-65/Ethylene-responsive transcription factor ERF003 OS=Arabidopsis thaliana GN=ERF003 PE=2 SV=1	zma:103632654/1.4e-20/EREB109, GRMZM2G141679, GRMZM2G141679_T01; ethylene-responsive transcription factor RAP2-13-like; K09286 EREBP-like factor	At5g25190/6.6e-65/[K] LSE0301 A AP2 domain transcription factor	PS51032/21.14/AP2/ERF domain profile.	biological_process:GO:0006355//regulation of transcription, DNA-templated;cellular_component:GO:0005634//nucleus;molecular_function:GO:0003677//DNA binding;GO:0003700//transcription factor activity, sequence-specific DNA binding;
CL1352.Contig40_All	2265	2.42461	11.3229	2.22342	0.0226785	Up	8.98036e-05	gi|802558841|ref|XP_012065856.1|/9.6e-180/PREDICTED: putative pentatricopeptide repeat-containing protein At1g12700, mitochondrial [Jatropha curcas] >gi|643736981|gb|KDP43187.1| hypothetical protein JCGZ_22739 [Jatropha curcas]	NA	sp|Q6NQ83|PP247_ARATH/1.9e-101/Pentatricopeptide repeat-containing protein At3g22470, mitochondrial OS=Arabidopsis thaliana GN=At3g22470 PE=2 SV=1	egr:104426612/2.2e-129/uncharacterized LOC104426612; K17964 leucine-rich PPR motif-containing protein, mitochondrial	At3g22470/5.0e-101/[R] KOG4197 FOG: PPR repeat	PS51375/10.523/Pentatricopeptide (PPR) repeat profile.	NA
CL5270.Contig16_All	1830	2.7505	16.5701	2.59082	0.00232842	Up	4.89635e-06	gi|255573907|ref|XP_002527872.1|/1.3e-86/PREDICTED: neutral ceramidase [Ricinus communis] >gi|223532723|gb|EEF34503.1| ceramidase, putative [Ricinus communis]	gi|1000949023|ref|XM_002527826.2|/4.07709e-176/PREDICTED: Ricinus communis neutral ceramidase (LOC8273449), mRNA	sp|Q304B9|NCASE_ARATH/1.9e-72/Neutral ceramidase OS=Arabidopsis thaliana GN=At2g38010 PE=3 SV=1	rcu:8273449/2.2e-87/neutral ceramidase; K12349 neutral ceramidase [EC:3.5.1.23]	At2g38010/5.2e-72/[T] KOG2232 Ceramidases	PTHR12670:SF4/4.8E-131/--	NA
CL15615.Contig3_All	1526	2.02881	8.60613	2.08473	0.0461558	Up	0.000236527	gi|674911997|emb|CDY21179.1|/1.7e-124/BnaA01g34100D [Brassica napus]	gi|157695864|gb|EU117376.1|/0/Manihot esculenta cultivar TME3 chloroplast, complete genome	sp|B1NWJ1|RK2_MANES/1.8e-79/50S ribosomal protein L2, chloroplastic OS=Manihot esculenta GN=rpl2-A PE=3 SV=1	mtr:MTR_0002s0800/9.6e-89/50S ribosomal protein L2P; K02886 large subunit ribosomal protein L2	AtCh087/1.9e-75/[J] KOG0438 Mitochondrial/chloroplast ribosomal protein L2	PS00467/-/Ribosomal protein L2 signature.	NA
CL12709.Contig1_All	3576	185.065	81.5679	-1.18196	0.0219463	Down	8.64782e-05	gi|1000987160|ref|XP_015577149.1|/0.0e+00/PREDICTED: DEAD-box ATP-dependent RNA helicase 28 [Ricinus communis]	gi|802615209|ref|XM_012219675.1|/0/PREDICTED: Jatropha curcas DEAD-box ATP-dependent RNA helicase 28 (LOC105636416), mRNA	sp|Q9ZRZ8|RH28_ARATH/6.5e-290/DEAD-box ATP-dependent RNA helicase 28 OS=Arabidopsis thaliana GN=RH28 PE=2 SV=1	rcu:8274681/0.0e+00/DEAD-box ATP-dependent RNA helicase 28; K13181 ATP-dependent RNA helicase DDX27 [EC:3.6.4.13]	At4g16630/2.9e-212/[A] KOG0338 ATP-dependent RNA helicase	PS51192/30.861/Superfamilies 1 and 2 helicase ATP-binding type-1 domain profile.	biological_process:GO:0010468//regulation of gene expression;GO:0007059//chromosome segregation;GO:0006413//translational initiation;GO:0010501//RNA secondary structure unwinding;cellular_component:GO:0036464//cytoplasmic ribonucleoprotein granule;molecular_function:GO:0005524//ATP binding;GO:0003676//nucleic acid binding;GO:0004004//ATP-dependent RNA helicase activity;
CL4586.Contig6_All	1437	24.0384	5.77611	-2.05717	0.0405395	Down	0.000199089	gi|590713939|ref|XP_007049776.1|/2.4e-51/Ribosomal protein L13 family protein [Theobroma cacao] >gi|508702037|gb|EOX93933.1| Ribosomal protein L13 family protein [Theobroma cacao]	gi|802716740|ref|XM_012229720.1|/1.31194e-80/PREDICTED: Jatropha curcas 60S ribosomal protein L13a-4-like (LOC105644395), mRNA	sp|Q9SVR0|R13A3_ARATH/2.5e-51/60S ribosomal protein L13a-3 OS=Arabidopsis thaliana GN=RPL13AC PE=2 SV=1	tcc:TCM_002933/4.0e-52/Ribosomal protein L13 family protein; K02872 large subunit ribosomal protein L13Ae	At4g13170/6.8e-51/[J] KOG3204 60S ribosomal protein L13a	PTHR11545/2.6E-59/--	biological_process:GO:0006412//translation;cellular_component:GO:0015934//large ribosomal subunit;molecular_function:GO:0003735//structural constituent of ribosome;
CL50.Contig33_All	4429	13.6513	1.88989	-2.85267	0.000254301	Down	3.48902e-07	gi|255543060|ref|XP_002512593.1|/1.3e-39/PREDICTED: putative membrane-bound O-acyltransferase C24H6.01c [Ricinus communis] >gi|223548554|gb|EEF50045.1| Glycerol uptake protein, putative [Ricinus communis]	gi|645223510|ref|XM_008220443.1|/2.53891e-57/PREDICTED: Prunus mume putative membrane-bound O-acyltransferase C24H6.01c (LOC103318969), mRNA	sp|F4KDA5|MIPEP_ARATH/7.7e-06/Probable mitochondrial intermediate peptidase, mitochondrial OS=Arabidopsis thaliana GN=MIP PE=3 SV=1	apro:F751_6097/5.2e-10/Metal transporter Nramp4; K12347 natural resistance-associated macrophage protein	At1g57600/5.9e-29/[T] KOG3860 Acyltransferase required for palmitoylation of Hedgehog (Hh) family of secreted signaling proteins	NA	NA
CL1261.Contig8_All	3119	30.1744	5.90602	-2.35307	0.0104774	Down	3.33539e-05	gi|1000973711|ref|XP_015572860.1|/0.0e+00/PREDICTED: MMS19 nucleotide excision repair protein homolog [Ricinus communis]	gi|1000973710|ref|XM_015717374.1|/0/PREDICTED: Ricinus communis MMS19 nucleotide excision repair protein homolog (LOC8273778), mRNA	NA	rcu:8273778/0.0e+00/MMS19 nucleotide excision repair protein homolog; K15075 DNA repair/transcription protein MET18/MMS19	At5g48120/8.0e-174/[LK] KOG1967 DNA repair/transcription protein Mms19	PTHR12891/6.6E-125/--	NA
CL4067.Contig6_All	1886	3.9104	22.4852	2.52359	0.00305372	Up	6.9748e-06	gi|802568910|ref|XP_012067836.1|/9.1e-192/PREDICTED: ACT domain-containing protein ACR4 isoform X1 [Jatropha curcas]	gi|802568957|ref|XM_012212448.1|/0/PREDICTED: Jatropha curcas ACT domain-containing protein ACR4 (LOC105630587), transcript variant X3, mRNA	sp|P83643|UP12_ORYSI/1.5e-06/Unknown protein DS12 from 2D-PAGE of leaf, chloroplastic OS=Oryza sativa subsp. indica GN=OsI_027381 PE=1 SV=2	NA	At1g69040/2.6e-167/[R] LSE0439 A Predicted uridylyl transferase, contains ACT domain	PF01842/1.9E-7/ACT domain	biological_process:GO:0008152//metabolic process;molecular_function:GO:0016597//amino acid binding;
CL5530.Contig3_All	1896	2.27112	9.99091	2.13721	0.0349651	Up	0.0001647	gi|702471505|ref|XP_010030836.1|/8.9e-171/PREDICTED: MLO protein homolog 1-like [Eucalyptus grandis] >gi|629090233|gb|KCW56486.1| hypothetical protein EUGRSUZ_I02213 [Eucalyptus grandis]	gi|147855404|emb|AM480152.2|/2.43153e-24/Vitis vinifera contig VV78X277958.1, whole genome shotgun sequence	sp|Q0DC45|MLOH1_ORYSJ/5.6e-147/MLO protein homolog 1 OS=Oryza sativa subsp. japonica GN=MLO1 PE=3 SV=2	egr:104420747/2.3e-172/MLO protein homolog 1; K08472 mlo protein	At1g11310/7.1e-125/[R] LSE0264 A Seven transmembrane protein Mlo	PTHR31942/2.0E-291/--	biological_process:GO:0006952//defense response;GO:0009607//response to biotic stimulus;cellular_component:GO:0016021//integral component of membrane;molecular_function:GO:0005516//calmodulin binding;
CL1256.Contig37_All	2023	21.4988	2.31194	-3.21708	2.93882e-06	Down	1.9966e-09	gi|1000980566|ref|XP_015570416.1|/5.8e-35/PREDICTED: heparan-alpha-glucosaminide N-acetyltransferase [Ricinus communis]	gi|1000980565|ref|XM_015714930.1|/2.30297e-109/PREDICTED: Ricinus communis heparan-alpha-glucosaminide N-acetyltransferase (LOC8285730), mRNA	NA	rcu:8285730/9.6e-36/heparan-alpha-glucosaminide N-acetyltransferase; K10532 heparan-alpha-glucosaminide N-acetyltransferase [EC:2.3.1.78]	At5g27730/2.5e-14/[S] KOG4683 Uncharacterized conserved protein	PTHR31061:SF6/3.6E-12/--	cellular_component:GO:0016021//integral component of membrane;
CL648.Contig66_All	1969	15.8826	2.32186	-2.77409	0.000529341	Down	8.63106e-07	gi|743862432|ref|XP_011031390.1|/5.8e-64/PREDICTED: putative UDP-sugar transporter DDB_G0278631 [Populus euphratica] >gi|743862436|ref|XP_011031391.1| PREDICTED: putative UDP-sugar transporter DDB_G0278631 [Populus euphratica] >gi|743862440|ref|XP_011031392.1| PREDICTED: putative UDP-sugar transporter DDB_G0278631 [Populus euphratica] >gi|743862444|ref|XP_011031393.1| PREDICTED: putative UDP-suga…	gi|802624965|ref|XM_012220976.1|/9.99071e-138/PREDICTED: Jatropha curcas putative UDP-sugar transporter DDB_G0278631 (LOC105637501), transcript variant X2, mRNA	NA	pop:POPTR_0714s00200g/2.1e-64/hypothetical protein; K15281 solute carrier family 35	At4g31600/3.1e-62/[GOU] KOG1444 Nucleotide-sugar transporter VRG4/SQV-7	PTHR11132/1.8E-30/--	cellular_component:GO:0016021//integral component of membrane;
CL453.Contig4_All	1319	98.5214	42.7168	-1.20563	0.0429326	Down	0.000214046	gi|802640964|ref|XP_012079099.1|/3.3e-188/PREDICTED: probable vacuolar amino acid transporter YPQ1 isoform X1 [Jatropha curcas] >gi|643721936|gb|KDP31815.1| hypothetical protein JCGZ_12276 [Jatropha curcas]	gi|1000939372|ref|XM_002533227.2|/0/PREDICTED: Ricinus communis probable vacuolar amino acid transporter YPQ1 (LOC8272985), mRNA	NA	NA	At4g36850/5.7e-129/[S] KOG2913 Predicted membrane protein	SM00679/1.4E-10/Repeated motif present between transmembrane helices in cystinosin, yeast ERS1p, mannose-P-dolichol utilization defect 1, and other hypothetical proteins.	cellular_component:GO:0016021//integral component of membrane;
CL13561.Contig2_All	2694	30.0665	10.5377	-1.5126	0.0327958	Down	0.000148965	gi|255539569|ref|XP_002510849.1|/8.8e-249/PREDICTED: ABC transporter B family member 28 [Ricinus communis] >gi|1000984966|ref|XP_015580081.1| PREDICTED: ABC transporter B family member 28 [Ricinus communis] >gi|223549964|gb|EEF51451.1| ATNAP8, putative [Ricinus communis]	gi|802769335|ref|XM_012234938.1|/0/PREDICTED: Jatropha curcas ABC transporter B family member 28 (LOC105648519), mRNA	sp|Q8LPQ6|AB28B_ARATH/4.2e-217/ABC transporter B family member 28 OS=Arabidopsis thaliana GN=ABCB28 PE=2 SV=1	tcc:TCM_015080/2.0e-238/Non-intrinsic ABC protein 8 isoform 1; K05657 ATP-binding cassette, subfamily B (MDR/TAP), member 10	At4g25450/9.9e-112/[Q] KOG0055 Multidrug/pheromone exporter, ABC superfamily	SM00382/2.2E-18/ATPases associated with a variety of cellular activities	biological_process:GO:0042908//xenobiotic transport;GO:0006855//drug transmembrane transport;cellular_component:GO:0016021//integral component of membrane;GO:0009941//chloroplast envelope;molecular_function:GO:0005524//ATP binding;GO:0008559//xenobiotic-transporting ATPase activity;
CL3148.Contig9_All	2425	1.94487	19.4571	3.32255	1.94186e-06	Up	1.20778e-09	gi|643736889|gb|KDP43135.1|/2.2e-227/hypothetical protein JCGZ_26668 [Jatropha curcas]	gi|1000948515|ref|XM_015724758.1|/0/PREDICTED: Ricinus communis protein PLASTID TRANSCRIPTIONALLY ACTIVE 14 (LOC8267547), transcript variant X2, mRNA	sp|Q9XI84|RBCMT_ARATH/6.3e-10/[Fructose-bisphosphate aldolase]-lysine N-methyltransferase, chloroplastic OS=Arabidopsis thaliana GN=LSMT-L PE=1 SV=1	ath:AT1G14030/1.2e-08/LSMT-L; Rubisco methyltransferase family protein; K00592 [ribulose-bisphosphate carboxylase]-lysine N-methyltransferase [EC:2.1.1.127]	At1g14030/1.7e-09/[R] KOG1337 N-methyltransferase	PS50280/9.461/SET domain profile.	NA
CL2125.Contig6_All	1358	1.78969	10.7095	2.58112	0.0023272	Up	4.87874e-06	gi|802708061|ref|XP_012084435.1|/8.3e-163/PREDICTED: epimerase family protein SDR39U1 homolog, chloroplastic [Jatropha curcas]	gi|802708060|ref|XM_012229045.1|/0/PREDICTED: Jatropha curcas epimerase family protein SDR39U1 homolog, chloroplastic (LOC105643833), mRNA	NA	jcu:105643833/1.4e-163/epimerase family protein SDR39U1 homolog, chloroplastic; K07071 uncharacterized protein	SPBC2A9.02/2.3e-08/[V] KOG1502 Flavonol reductase/cinnamoyl-CoA reductase	PTHR11092/2.1E-202/--	molecular_function:GO:0003824//catalytic activity;GO:0050662//coenzyme binding;
CL4083.Contig7_All	2655	29.7026	2.39963	-3.6297	5.77268e-08	Down	2.12902e-11	gi|802588434|ref|XP_012070884.1|/1.7e-103/PREDICTED: ribonuclease 3-like protein 2 [Jatropha curcas] >gi|643731979|gb|KDP39171.1| hypothetical protein JCGZ_00928 [Jatropha curcas]	gi|1000946129|ref|XR_001535976.1|/9.44777e-30/PREDICTED: Ricinus communis ribonuclease 3-like protein 2 (LOC8278929), transcript variant X8, misc_RNA	sp|Q9LTQ0|RTL2_ARATH/8.2e-80/Ribonuclease 3-like protein 2 OS=Arabidopsis thaliana GN=RTL2 PE=1 SV=1	ath:AT1G01040/1.2e-38/DCL1; dicer-like 1; K11592 endoribonuclease Dicer [EC:3.1.26.-]	At3g20420/1.6e-77/[A] KOG0701 dsRNA-specific nuclease Dicer and related ribonucleases	PF00035/3.3E-6/Double-stranded RNA binding motif	biological_process:GO:0090502//RNA phosphodiester bond hydrolysis, endonucleolytic;GO:0030422//production of siRNA involved in RNA interference;cellular_component:GO:0005634//nucleus;GO:0016442//RISC complex;GO:0005737//cytoplasm;molecular_function:GO:0003723//RNA binding;GO:0004525//ribonuclease III activity;
CL8659.Contig18_All	3444	36.4047	3.94591	-3.2057	1.67246e-07	Down	7.03393e-11	gi|255569464|ref|XP_002525699.1|/0.0e+00/PREDICTED: probable inactive leucine-rich repeat receptor-like protein kinase At3g03770 [Ricinus communis] >gi|223534999|gb|EEF36682.1| leucine-rich repeat protein, putative [Ricinus communis]	gi|802585387|ref|XM_012215010.1|/0/PREDICTED: Jatropha curcas probable inactive leucine-rich repeat receptor-like protein kinase At3g03770 (LOC105632588), transcript variant X1, mRNA	sp|Q8LFN2|Y3037_ARATH/4.1e-289/Probable inactive leucine-rich repeat receptor-like protein kinase At3g03770 OS=Arabidopsis thaliana GN=At3g03770 PE=2 SV=1	lja:Lj0g3v0342799.2/1.8e-79/Lj0g3v0342799.2; -; K04733 interleukin-1 receptor-associated kinase 4 [EC:2.7.11.1]	At3g03770/1.7e-286/[T] LSE0002 A Receptor protein kinase containing LRR repeats	PF00560/0.99/Leucine Rich Repeat	biological_process:GO:0006468//protein phosphorylation;GO:0055114//oxidation-reduction process;cellular_component:GO:0016021//integral component of membrane;molecular_function:GO:0032440//2-alkenal reductase [NAD(P)] activity;GO:0005524//ATP binding;GO:0004672//protein kinase activity;
CL781.Contig5_All	2935	2.38047	19.2285	3.01393	6.58885e-05	Up	7.03432e-08	gi|1000976518|ref|XP_015571858.1|/4.1e-276/PREDICTED: protein FAR1-RELATED SEQUENCE 9 [Ricinus communis]	gi|1000976517|ref|XM_015716372.1|/0/PREDICTED: Ricinus communis protein FAR1-RELATED SEQUENCE 9 (LOC8285366), mRNA	sp|Q9SZL7|FRS9_ARATH/6.3e-198/Protein FAR1-RELATED SEQUENCE 9 OS=Arabidopsis thaliana GN=FRS9 PE=2 SV=2	vra:106774920/2.0e-98/uncharacterized LOC106774920; K13963 serpin B	At4g38170/4.9e-197/[T] LSE0022 A FAR1 nuclear protein involved in phytochrome A signaling	PTHR31669:SF14/0.0/--	biological_process:GO:0006355//regulation of transcription, DNA-templated;molecular_function:GO:0008270//zinc ion binding;
CL9221.Contig1_All	1207	1.99966	8.474	2.08329	0.0460618	Up	0.000235043	gi|802550914|ref|XP_012093239.1|/5.5e-25/PREDICTED: putative E3 ubiquitin-protein ligase LIN-1 isoform X2 [Jatropha curcas]	gi|1000948548|ref|XM_015724742.1|/6.79281e-58/PREDICTED: Ricinus communis putative E3 ubiquitin-protein ligase LIN-1 (LOC8267536), mRNA	sp|C6L7U1|LIN1_LOTJA/6.9e-10/Putative E3 ubiquitin-protein ligase LIN-1 OS=Lotus japonicus GN=CERBERUS PE=2 SV=2	NA	NA	NA	NA
CL7215.Contig13_All	1850	21.3052	4.761	-2.16187	0.0247072	Down	0.000102633	gi|566176177|ref|XP_006381518.1|/1.5e-34/hypothetical protein POPTR_0006s13540g [Populus trichocarpa] >gi|550336222|gb|ERP59315.1| hypothetical protein POPTR_0006s13540g [Populus trichocarpa]	gi|802682488|ref|XM_012226867.1|/1.68406e-85/PREDICTED: Jatropha curcas thioredoxin-like protein AAED1, chloroplastic (LOC105642154), mRNA	sp|Q9ZUU2|AAED1_ARATH/3.2e-30/Thioredoxin-like protein AAED1, chloroplastic OS=Arabidopsis thaliana GN=At2g37240 PE=2 SV=2	sita:101757039/8.5e-23/DNA topoisomerase 6 subunit A3; K10878 meiotic recombination protein SPO11	At2g37240/8.5e-30/[S] KOG4498 Uncharacterized conserved protein	PTHR28630/1.9E-55/--	NA
CL5251.Contig11_All	2438	29.0707	60.1183	1.04824	0.0333047	Up	0.000152785	gi|255557999|ref|XP_002520028.1|/1.3e-246/PREDICTED: 4-coumarate--CoA ligase 2 [Ricinus communis] >gi|223540792|gb|EEF42352.1| AMP dependent CoA ligase, putative [Ricinus communis]	gi|1000964759|ref|XM_002519982.2|/0/PREDICTED: Ricinus communis 4-coumarate--CoA ligase 2 (LOC8280463), mRNA	sp|P31687|4CL2_SOYBN/2.5e-216/4-coumarate--CoA ligase 2 OS=Glycine max PE=2 SV=2	rcu:8280463/2.1e-247/4-coumarate--CoA ligase 2; K01904 4-coumarate--CoA ligase [EC:6.2.1.12]	At1g65060/8.4e-195/[I] KOG1176 Acyl-CoA synthetase	PTHR24096/0.0/--	biological_process:GO:0055114//oxidation-reduction process;molecular_function:GO:0047077//Photinus-luciferin 4-monooxygenase (ATP-hydrolyzing) activity;GO:0016874//ligase activity;
CL3674.Contig16_All	4783	117.834	254.876	1.11304	2.11599e-10	Up	3.97045e-14	gi|743798787|ref|XP_011011559.1|/0.0e+00/PREDICTED: LOW QUALITY PROTEIN: pleiotropic drug resistance protein 3-like [Populus euphratica]	gi|743798786|ref|XM_011013257.1|/0/PREDICTED: Populus euphratica pleiotropic drug resistance protein 3-like (LOC105116075), mRNA	sp|Q5W274|PDR3_TOBAC/0.0e+00/Pleiotropic drug resistance protein 3 OS=Nicotiana tabacum GN=PDR3 PE=2 SV=1	ppp:PHYPADRAFT_168716/3.3e-42/ppabcg12; ATP-binding cassette transporter, subfamily G, member 12, group WBC protein PpABCG12; K05681 ATP-binding cassette, subfamily G (WHITE), member 2	At3g53480/0.0e+00/[Q] KOG0065 Pleiotropic drug resistance proteins (PDR1-15), ABC superfamily	PS50893/14.179/ATP-binding cassette, ABC transporter-type domain profile.	biological_process:GO:0055085//transmembrane transport;cellular_component:GO:0016021//integral component of membrane;GO:0005886//plasma membrane;molecular_function:GO:0005524//ATP binding;GO:0042626//ATPase activity, coupled to transmembrane movement of substances;
CL2754.Contig3_All	3083	80.3707	177.692	1.14464	0.0336273	Up	0.0001547	gi|255572012|ref|XP_002526947.1|/4.3e-276/PREDICTED: uncharacterized membrane protein At3g27390 isoform X1 [Ricinus communis] >gi|1000950641|ref|XP_015579529.1| PREDICTED: uncharacterized membrane protein At3g27390 isoform X1 [Ricinus communis] >gi|1000950643|ref|XP_015579530.1| PREDICTED: uncharacterized membrane protein At3g27390 isoform X1 [Ricinus communis] >gi|223533699|gb|EEF35434.1| conser…	gi|1000950642|ref|XM_015724044.1|/0/PREDICTED: Ricinus communis uncharacterized membrane protein At3g27390 (LOC8260331), transcript variant X3, mRNA	sp|Q8GUM4|Y3739_ARATH/5.2e-211/Uncharacterized membrane protein At3g27390 OS=Arabidopsis thaliana GN=At3g27390 PE=1 SV=2	thj:104811869/1.0e-20/early nodulin-like protein 2; K03006 DNA-directed RNA polymerase II subunit RPB1 [EC:2.7.7.6]	At3g18590/1.4e-32/[S] LSE0042 A Uncharacterized plastocyanin-like protein, probably non-copper-binding	PTHR31133/0.0/--	cellular_component:GO:0016021//integral component of membrane;
CL17220.Contig1_All	4426	54.6577	19.1104	-1.51607	0.0238625	Down	9.67733e-05	gi|802671778|ref|XP_012081529.1|/3.1e-134/PREDICTED: putative pentatricopeptide repeat-containing protein At3g11460 [Jatropha curcas]	NA	sp|O23491|PP315_ARATH/3.2e-52/Pentatricopeptide repeat-containing protein At4g16470 OS=Arabidopsis thaliana GN=PCMP-E12 PE=2 SV=2	bvg:104900835/2.0e-46/callose synthase 11-like; K11000 callose synthase [EC:2.4.1.-]	At3g11460/1.3e-55/[R] KOG4197 FOG: PPR repeat	PS51375/8.407/Pentatricopeptide (PPR) repeat profile.	NA
CL14906.Contig2_All	1437	1682.02	797.249	-1.07709	2.19336e-06	Down	1.40499e-09	gi|590706137|ref|XP_007047639.1|/2.0e-151/Xyloglucan endotransglycosylase [Theobroma cacao] >gi|508699900|gb|EOX91796.1| Xyloglucan endotransglycosylase [Theobroma cacao]	gi|802646170|ref|XM_012224087.1|/0/PREDICTED: Jatropha curcas probable xyloglucan endotransglucosylase/hydrolase protein 7 (LOC105639898), mRNA	sp|Q8LF99|XTH6_ARATH/2.6e-136/Probable xyloglucan endotransglucosylase/hydrolase protein 6 OS=Arabidopsis thaliana GN=XTH6 PE=2 SV=2	tcc:TCM_000870/3.4e-152/Xyloglucan endotransglycosylase; K08235 xyloglucan:xyloglucosyl transferase [EC:2.4.1.207]	At5g65730/4.9e-134/[M] TWOG0096 Xyloglucan endotransglycosylase	PTHR31062/4.3E-236/--	biological_process:GO:0010411//xyloglucan metabolic process;GO:0042546//cell wall biogenesis;GO:0071555//cell wall organization;cellular_component:GO:0048046//apoplast;GO:0005618//cell wall;molecular_function:GO:0004553//hydrolase activity, hydrolyzing O-glycosyl compounds;GO:0016762//xyloglucan:xyloglucosyl transferase activity;
CL6819.Contig1_All	1188	96.701	41.2143	-1.23039	0.0250484	Down	0.000104861	gi|255571441|ref|XP_002526668.1|/1.5e-104/PREDICTED: ferritin, chloroplastic [Ricinus communis] >gi|223533968|gb|EEF35690.1| ferritin, plant, putative [Ricinus communis]	gi|1000951053|ref|XM_002526622.2|/0/PREDICTED: Ricinus communis ferritin, chloroplastic (LOC8263108), mRNA	sp|Q948P6|FRI3_SOYBN/7.6e-94/Ferritin-3, chloroplastic OS=Glycine max PE=2 SV=1	rcu:8263108/2.6e-105/ferritin, chloroplastic; K00522 ferritin heavy chain [EC:1.16.3.2]	At5g01600/2.4e-86/[P] KOG2332 Ferritin	PTHR11431/1.1E-149/--	biological_process:GO:0006879//cellular iron ion homeostasis;GO:0006826//iron ion transport;GO:0055114//oxidation-reduction process;cellular_component:GO:0005623//cell;molecular_function:GO:0004322//ferroxidase activity;GO:0008199//ferric iron binding;
CL6870.Contig18_All	2531	13.5098	2.36518	-2.51399	0.0031137	Down	7.29254e-06	NA	NA	NA	NA	NA	NA	NA
CL1163.Contig4_All	3431	37.5484	2.45579	-3.93449	6.5118e-10	Down	1.47468e-13	gi|1000975811|ref|XP_015571924.1|/1.8e-311/PREDICTED: DNA annealing helicase and endonuclease ZRANB3 [Ricinus communis]	gi|802653291|ref|XM_012224949.1|/0/PREDICTED: Jatropha curcas DNA annealing helicase and endonuclease ZRANB3 (LOC105640590), mRNA	sp|Q9S775|PKL_ARATH/1.7e-16/CHD3-type chromatin-remodeling factor PICKLE OS=Arabidopsis thaliana GN=PKL PE=1 SV=1	gmx:100778246/3.5e-38/SWI/SNF-related matrix-associated actin-dependent regulator of chromatin subfamily A-like protein 1; K14440 SWI/SNF-related matrix-associated actin-dependent regulator of chromatin subfamily A-like protein 1 [EC:3.6.4.12]	At5g07810/4.7e-199/[B] KOG1000 Chromatin remodeling protein HARP/SMARCAL1, DEAD-box superfamily	PTHR10799:SF741/2.0E-88/--	NA
Unigene31716_All	876	56.5421	118.269	1.06468	0.0109605	Up	3.51949e-05	gi|743808114|ref|XP_011018172.1|/4.0e-94/PREDICTED: pathogenesis-related protein PR-1 [Populus euphratica] >gi|743941553|ref|XP_011015269.1| PREDICTED: pathogenesis-related protein PR-1-like [Populus euphratica]	gi|970040503|ref|XM_015226156.1|/1.04873e-59/PREDICTED: Solanum pennellii pathogenesis-related protein PR-1 (LOC107025365), mRNA	sp|Q40374|PR1_MEDTR/9.1e-44/Pathogenesis-related protein PR-1 OS=Medicago truncatula GN=PR-1 PE=2 SV=1	nnu:104599099/1.8e-84/pathogenesis-related protein PR-1-like; K20412 peptidase inhibitor 16	At4g25780/9.4e-64/[S] KOG3017 Defense-related protein containing SCP domain	PS01009/-/CRISP family signature 1.	cellular_component:GO:0005576//extracellular region;
CL11886.Contig5_All	1140	49.9518	100.572	1.00963	0.00313836	Up	7.3712e-06	gi|802603822|ref|XP_012073288.1|/3.4e-77/PREDICTED: auxin-responsive protein IAA1 [Jatropha curcas] >gi|643729296|gb|KDP37176.1| hypothetical protein JCGZ_06232 [Jatropha curcas]	gi|1000969765|ref|XM_002517483.2|/3.37023e-150/PREDICTED: Ricinus communis auxin-responsive protein IAA1 (LOC8271342), mRNA	sp|Q5VRD1|IAA1_ORYSJ/7.4e-46/Auxin-responsive protein IAA1 OS=Oryza sativa subsp. japonica GN=IAA1 PE=2 SV=1	jcu:105634940/5.7e-78/auxin-responsive protein IAA1; K14484 auxin-responsive protein IAA	At1g04250/4.9e-44/[TR] LSE0302 A Auxin-inducible protein	PTHR31734/2.8E-90/--	biological_process:GO:0006355//regulation of transcription, DNA-templated;GO:0009734//auxin-activated signaling pathway;cellular_component:GO:0005634//nucleus;
CL3631.Contig2_All	1587	4.78416	21.4001	2.16128	0.00901473	Up	2.75894e-05	gi|255563673|ref|XP_002522838.1|/1.5e-168/PREDICTED: pentatricopeptide repeat-containing protein At4g04790, mitochondrial isoform X2 [Ricinus communis] >gi|223537922|gb|EEF39536.1| pentatricopeptide repeat-containing protein, putative [Ricinus communis]	gi|802587401|ref|XM_012215342.1|/0/PREDICTED: Jatropha curcas pentatricopeptide repeat-containing protein At4g04790, mitochondrial-like (LOC105632881), mRNA	sp|Q6NQ81|PP304_ARATH/8.9e-90/Pentatricopeptide repeat-containing protein At4g04790, mitochondrial OS=Arabidopsis thaliana GN=At4g04790 PE=2 SV=2	NA	At4g04790/4.9e-34/[R] KOG4197 FOG: PPR repeat	PTHR24015:SF623/2.6E-91/--	NA
CL3412.Contig22_All	1869	29.0924	2.34726	-3.63159	5.43294e-08	Down	1.96857e-11	gi|1000982618|ref|XP_015584515.1|/8.2e-145/PREDICTED: 3-hydroxyisobutyryl-CoA hydrolase-like protein 1, mitochondrial isoform X3 [Ricinus communis]	gi|1000982617|ref|XM_015729029.1|/0/PREDICTED: Ricinus communis 3-hydroxyisobutyryl-CoA hydrolase-like protein 1, mitochondrial (LOC8265828), transcript variant X3, mRNA	sp|Q5XF59|HIBC4_ARATH/5.2e-113/3-hydroxyisobutyryl-CoA hydrolase-like protein 1, mitochondrial OS=Arabidopsis thaliana GN=At3g60510 PE=2 SV=1	rcu:8265828/1.4e-145/3-hydroxyisobutyryl-CoA hydrolase-like protein 1, mitochondrial; K05605 3-hydroxyisobutyryl-CoA hydrolase [EC:3.1.2.4]	At4g31810/2.1e-105/[I] KOG1684 Enoyl-CoA hydratase	PTHR11941:SF48/4.0E-138/--	molecular_function:GO:0003860//3-hydroxyisobutyryl-CoA hydrolase activity;GO:0004300//enoyl-CoA hydratase activity;
Unigene47745_All	1500	9.96617	1.94156	-2.35983	0.0102385	Down	3.22627e-05	gi|802559038|ref|XP_012065966.1|/8.3e-164/PREDICTED: DDB1- and CUL4-associated factor 4 [Jatropha curcas] >gi|643736875|gb|KDP43121.1| hypothetical protein JCGZ_26654 [Jatropha curcas]	gi|802559037|ref|XM_012210576.1|/0/PREDICTED: Jatropha curcas DDB1- and CUL4-associated factor 4 (LOC105629060), mRNA	NA	jcu:105629060/1.4e-164/DDB1- and CUL4-associated factor 4; K11799 WD repeat-containing protein 21A	At5g17370/5.9e-74/[R] KOG2695 WD40 repeat protein	PTHR19845:SF6/1.9E-61/--	NA
CL1229.Contig39_All	2497	19.2595	1.91174	-3.33261	1.69921e-06	Down	1.03348e-09	gi|802574023|ref|XP_012068617.1|/1.5e-85/PREDICTED: uncharacterized protein LOC105631196 isoform X2 [Jatropha curcas]	gi|802574022|ref|XM_012213227.1|/1.30804e-117/PREDICTED: Jatropha curcas uncharacterized LOC105631196 (LOC105631196), transcript variant X2, mRNA	NA	NA	NA	PTHR35482/1.0E-36/--	cellular_component:GO:0016020//membrane;
CL1881.Contig25_All	2062	2.97996	30.0282	3.33295	4.23404e-07	Up	1.99989e-10	gi|802700604|ref|XP_012083772.1|/1.6e-245/PREDICTED: putative ABC transporter C family member 15 [Jatropha curcas]	gi|802700603|ref|XM_012228382.1|/0/PREDICTED: Jatropha curcas putative ABC transporter C family member 15 (LOC105643276), mRNA	sp|Q9M1C7|AB9C_ARATH/2.0e-219/ABC transporter C family member 9 OS=Arabidopsis thaliana GN=ABCC9 PE=2 SV=2	tcc:TCM_042344/1.3e-245/Multidrug resistance protein ABC transporter family; K05665 ATP-binding cassette, subfamily C (CFTR/MRP), member 1	At3g60160/1.7e-209/[Q] KOG0054 Multidrug resistance-associated protein/mitoxantrone resistance protein, ABC superfamily	PF00664/3.8E-17/ABC transporter transmembrane region	biological_process:GO:0055085//transmembrane transport;cellular_component:GO:0016021//integral component of membrane;molecular_function:GO:0005524//ATP binding;GO:0042626//ATPase activity, coupled to transmembrane movement of substances;
CL6181.Contig3_All	2410	2.68553	20.2377	2.91376	0.000180565	Up	2.21981e-07	gi|802538662|ref|XP_012068432.1|/7.1e-149/PREDICTED: cytosolic enolase 3 [Jatropha curcas] >gi|643740997|gb|KDP46567.1| hypothetical protein JCGZ_08539 [Jatropha curcas]	gi|802538661|ref|XM_012213042.1|/0/PREDICTED: Jatropha curcas cytosolic enolase 3 (LOC105631045), mRNA	sp|Q9ZW34|ENO3_ARATH/2.1e-138/Cytosolic enolase 3 OS=Arabidopsis thaliana GN=ENO3 PE=1 SV=1	jcu:105631045/1.2e-149/cytosolic enolase 3; K01689 enolase [EC:4.2.1.11]	At2g29560/5.5e-138/[G] KOG2670 Enolase	PR00148/4.3E-19/Enolase signature	biological_process:GO:0006096//glycolytic process;cellular_component:GO:0000015//phosphopyruvate hydratase complex;molecular_function:GO:0000287//magnesium ion binding;GO:0004634//phosphopyruvate hydratase activity;
CL11078.Contig4_All	1527	159.215	74.9509	-1.08696	0.0444007	Down	0.00022351	gi|802570377|ref|XP_012068145.1|/3.3e-168/PREDICTED: branched-chain-amino-acid aminotransferase 2, chloroplastic-like [Jatropha curcas] >gi|643734896|gb|KDP41566.1| hypothetical protein JCGZ_15973 [Jatropha curcas]	gi|802570376|ref|XM_012212755.1|/0/PREDICTED: Jatropha curcas branched-chain-amino-acid aminotransferase 2, chloroplastic-like (LOC105630794), mRNA	sp|Q9M439|BCAT2_ARATH/6.7e-151/Branched-chain-amino-acid aminotransferase 2, chloroplastic OS=Arabidopsis thaliana GN=BCAT2 PE=1 SV=1	jcu:105630794/5.5e-169/branched-chain-amino-acid aminotransferase 2, chloroplastic-like; K00826 branched-chain amino acid aminotransferase [EC:2.6.1.42]	At1g10070/1.8e-150/[E] KOG0975 Branched chain aminotransferase BCAT1, pyridoxal phosphate enzymes type IV superfamily	PF01063/1.2E-35/Amino-transferase class IV	biological_process:GO:0009081//branched-chain amino acid metabolic process;molecular_function:GO:0052654//L-leucine transaminase activity;GO:0052656//L-isoleucine transaminase activity;GO:0052655//L-valine transaminase activity;
CL1210.Contig7_All	2945	27.3861	63.7624	1.21926	0.011006	Up	3.59166e-05	gi|802633751|ref|XP_012077651.1|/0.0e+00/PREDICTED: uncharacterized protein LOC105638454 isoform X1 [Jatropha curcas] >gi|643724061|gb|KDP33361.1| hypothetical protein JCGZ_12910 [Jatropha curcas]	gi|802633750|ref|XM_012222261.1|/0/PREDICTED: Jatropha curcas uncharacterized LOC105638454 (LOC105638454), transcript variant X1, mRNA	sp|Q3EBR6|PLA16_ARATH/5.6e-13/Phospholipase A1-Igamma2, chloroplastic OS=Arabidopsis thaliana GN=At2g30550 PE=1 SV=2	bvg:104905266/7.4e-13/phospholipase A(1) DAD1, chloroplastic; K16818 phospholipase A1 [EC:3.1.1.32]	At4g13550/1.7e-226/[I] KOG4569 Predicted lipase	PTHR21493:SF119/1.7E-109/--	biological_process:GO:0006629//lipid metabolic process;molecular_function:GO:0016787//hydrolase activity;
CL4304.Contig11_All	2636	11.1928	63.9778	2.515	5.29331e-05	Up	5.34294e-08	gi|802769062|ref|XP_012090252.1|/2.0e-197/PREDICTED: uncharacterized protein LOC105648465 [Jatropha curcas] >gi|643706139|gb|KDP22271.1| hypothetical protein JCGZ_26102 [Jatropha curcas]	gi|802769061|ref|XM_012234862.1|/0/PREDICTED: Jatropha curcas uncharacterized LOC105648465 (LOC105648465), mRNA	NA	jcu:105648465/3.3e-198/uncharacterized LOC105648465; K03023 DNA-directed RNA polymerase III subunit RPC3	At3g49000/1.4e-107/[K] KOG2587 RNA polymerase III (C) subunit	PTHR12949/5.3E-106/--	biological_process:GO:0006351//transcription, DNA-templated;molecular_function:GO:0003899//DNA-directed 5'-3' RNA polymerase activity;GO:0003677//DNA binding;
CL933.Contig30_All	1710	244.567	113.264	-1.11054	0.00746479	Down	2.18533e-05	gi|1000980156|ref|XP_002512887.2|/9.3e-119/PREDICTED: glycerophosphodiester phosphodiesterase GDPD1, chloroplastic [Ricinus communis]	gi|1000980155|ref|XM_002512841.2|/0/PREDICTED: Ricinus communis glycerophosphodiester phosphodiesterase GDPD1, chloroplastic (LOC8285297), mRNA	NA	pop:POPTR_0001s33270g/2.4e-112/POPTRDRAFT_174634; SENESCENCE-RELATED GENE 3 family protein; K18696 glycerophosphodiester phosphodiesterase [EC:3.1.4.46]	At5g41080/9.7e-89/[R] KOG2421 Predicted starch-binding protein	PTHR22958:SF10/1.3E-133/--	biological_process:GO:0030643//cellular phosphate ion homeostasis;GO:0046475//glycerophospholipid catabolic process;cellular_component:GO:0005623//cell;molecular_function:GO:0008889//glycerophosphodiester phosphodiesterase activity;
CL8464.Contig8_All	1687	11.0459	1.85997	-2.57016	0.00249729	Down	5.46152e-06	gi|802680731|ref|XP_012082016.1|/2.0e-105/PREDICTED: uncharacterized protein At1g26090, chloroplastic [Jatropha curcas] >gi|643717999|gb|KDP29355.1| hypothetical protein JCGZ_18276 [Jatropha curcas]	gi|802680730|ref|XM_012226626.1|/0/PREDICTED: Jatropha curcas uncharacterized protein At1g26090, chloroplastic (LOC105641970), mRNA	sp|Q6DYE4|Y1609_ARATH/1.7e-75/Uncharacterized protein At1g26090, chloroplastic OS=Arabidopsis thaliana GN=At1g26090 PE=2 SV=1	jcu:105641970/3.3e-106/uncharacterized protein At1g26090, chloroplastic; K01551 arsenite-transporting ATPase [EC:3.6.3.16]	NA	PTHR10803:SF2/7.6E-118/--	molecular_function:GO:0005524//ATP binding;GO:0016887//ATPase activity;
Unigene14216_All	1610	43.2528	11.9919	-1.85073	0.000791294	Down	1.37727e-06	gi|1000958803|ref|XP_015576688.1|/5.1e-228/PREDICTED: LOW QUALITY PROTEIN: probable leucine-rich repeat receptor-like serine/threonine-protein kinase At3g14840 [Ricinus communis]	gi|1000958802|ref|XM_015721202.1|/0/PREDICTED: Ricinus communis probable leucine-rich repeat receptor-like serine/threonine-protein kinase At3g14840 (LOC8267192), mRNA	sp|C0LGN2|Y3148_ARATH/6.8e-162/Probable leucine-rich repeat receptor-like serine/threonine-protein kinase At3g14840 OS=Arabidopsis thaliana GN=LRR-RLK PE=2 SV=1	mdm:103410611/2.8e-203/probable leucine-rich repeat receptor-like serine/threonine-protein kinase At3g14840; K04733 interleukin-1 receptor-associated kinase 4 [EC:2.7.11.1]	At1g53420/3.2e-150/[T] LSE0002 A Receptor protein kinase containing LRR repeats	PTHR27006/0.0/--	NA
CL2388.Contig6_All	3534	3.85959	16.9975	2.1388	0.0275352	Up	0.000118871	gi|802614866|ref|XP_012074878.1|/4.1e-238/PREDICTED: uncharacterized protein LOC105636258 [Jatropha curcas] >gi|802614868|ref|XP_012074879.1| PREDICTED: uncharacterized protein LOC105636258 [Jatropha curcas] >gi|802614870|ref|XP_012074880.1| PREDICTED: uncharacterized protein LOC105636258 [Jatropha curcas] >gi|802614872|ref|XP_012074881.1| PREDICTED: uncharacterized protein LOC105636258 [Jatropha…	gi|802614869|ref|XM_012219490.1|/0/PREDICTED: Jatropha curcas uncharacterized LOC105636258 (LOC105636258), transcript variant X3, mRNA	NA	NA	At5g13660/1.2e-69/[S] LSE0479 A Uncharacterized protein	PTHR24098:SF18/2.5E-285/--	NA
CL4702.Contig12_All	2074	18.5226	55.4779	1.58262	0.000247287	Up	3.32807e-07	NA	gi|802740968|ref|XM_012231596.1|/4.55317e-07/PREDICTED: Jatropha curcas protein IQ-DOMAIN 14 (LOC105645868), mRNA	NA	NA	NA	NA	NA
CL3090.Contig9_All	1788	130.081	57.9979	-1.16533	3.4838e-05	Down	3.31359e-08	gi|1000980864|ref|XP_002512306.2|/1.6e-126/PREDICTED: probable protein S-acyltransferase 17 isoform X1 [Ricinus communis]	gi|1000980863|ref|XM_002512260.2|/0/PREDICTED: Ricinus communis probable protein S-acyltransferase 17 (LOC8288483), transcript variant X1, mRNA	sp|Q3EBC2|ZDHC5_ARATH/1.1e-104/Probable protein S-acyltransferase 17 OS=Arabidopsis thaliana GN=PAT17 PE=2 SV=1	rcu:8288483/2.7e-127/probable protein S-acyltransferase 17; K20003 palmitoyltransferase ZDHHC4 [EC:2.3.1.225]	At3g04970/1.1e-58/[R] KOG1312 DHHC-type Zn-finger proteins	PTHR22883/1.6E-56/--	cellular_component:GO:0016021//integral component of membrane;molecular_function:GO:0008270//zinc ion binding;GO:0019706//protein-cysteine S-palmitoyltransferase activity;
CL629.Contig8_All	2000	24.8513	60.1332	1.27484	0.00183548	Up	3.64599e-06	gi|802572756|ref|XP_012068347.1|/2.4e-150/PREDICTED: COBW domain-containing protein 1-like [Jatropha curcas]	gi|802572755|ref|XM_012212957.1|/0/PREDICTED: Jatropha curcas COBW domain-containing protein 1-like (LOC105630957), mRNA	NA	vvi:109122935/4.7e-144/protein KTI12 homolog; K15456 protein KTI12	At1g13870/1.0e-121/[R] KOG3062 RNA polymerase II elongator associated protein	PF08433/5.7E-79/Chromatin associated protein KTI12	NA
CL9221.Contig8_All	2540	19.7628	2.0676	-3.25676	4.568e-06	Down	3.25122e-09	gi|802550912|ref|XP_012093238.1|/8.9e-235/PREDICTED: putative E3 ubiquitin-protein ligase LIN-1 isoform X1 [Jatropha curcas]	gi|802550911|ref|XM_012237848.1|/0/PREDICTED: Jatropha curcas putative E3 ubiquitin-protein ligase LIN-1 (LOC105650890), transcript variant X1, mRNA	sp|Q9C7R6|PUB17_ARATH/5.4e-12/U-box domain-containing protein 17 OS=Arabidopsis thaliana GN=PUB17 PE=2 SV=1	smo:SELMODRAFT_51240/1.3e-08/ubiquitin-protein ligase, PUB4; K08332	At1g29340/1.4e-11/[S] KOG0167 FOG: Armadillo/beta-catenin-like repeats	PTHR22849:SF44/7.5E-146/--	NA
Unigene18240_All	2049	83.2652	166.713	1.00158	0.0031137	Up	7.29313e-06	gi|743790271|ref|XP_011038498.1|/1.3e-21/PREDICTED: pyridoxine/pyridoxamine 5'-phosphate oxidase 2 isoform X2 [Populus euphratica]	gi|396578701|gb|JX014169.1|/3.45219e-13/Manihot esculenta precursor microRNA miR828b gene, complete sequence	sp|Q9ZPY1|PPOX2_ARATH/3.2e-15/Pyridoxine/pyridoxamine 5'-phosphate oxidase 2 OS=Arabidopsis thaliana GN=PPOX2 PE=1 SV=2	NA	NA	NA	biological_process:GO:0055114//oxidation-reduction process;molecular_function:GO:0010181//FMN binding;GO:0016491//oxidoreductase activity;
CL4959.Contig9_All	1998	22.9479	2.18758	-3.39095	1.09828e-06	Down	5.82714e-10	gi|255543260|ref|XP_002512693.1|/9.2e-118/PREDICTED: probable protein S-acyltransferase 6 [Ricinus communis] >gi|223548654|gb|EEF50145.1| zinc finger protein, putative [Ricinus communis]	gi|1000981289|ref|XM_002512647.2|/2.70223e-168/PREDICTED: Ricinus communis probable protein S-acyltransferase 6 (LOC8285716), mRNA	sp|Q9M306|ZDH10_ARATH/4.3e-81/Probable protein S-acyltransferase 5 OS=Arabidopsis thaliana GN=PAT05 PE=1 SV=2	rcu:8285716/1.5e-118/probable protein S-acyltransferase 6; K16675 palmitoyltransferase ZDHHC9/14/18 [EC:2.3.1.225]	At3g48760/2.3e-81/[R] KOG1311 DHHC-type Zn-finger proteins	PF01529/7.8E-33/DHHC palmitoyltransferase	cellular_component:GO:0016020//membrane;molecular_function:GO:0046872//metal ion binding;GO:0016746//transferase activity, transferring acyl groups;
CL13614.Contig5_All	3123	96.0013	218.509	1.18657	0.0262136	Up	0.000110417	gi|802573867|ref|XP_012068532.1|/0.0e+00/PREDICTED: sphingoid long-chain bases kinase 1 isoform X1 [Jatropha curcas] >gi|643733611|gb|KDP40454.1| hypothetical protein JCGZ_24453 [Jatropha curcas]	gi|802573872|ref|XM_012213146.1|/0/PREDICTED: Jatropha curcas sphingoid long-chain bases kinase 1 (LOC105631143), transcript variant X4, mRNA	sp|Q9LRB0|LCBK1_ARATH/0.0e+00/Sphingoid long-chain bases kinase 1 OS=Arabidopsis thaliana GN=LCBK1 PE=1 SV=1	bdi:100846522/3.7e-71/sphingoid long-chain bases kinase 1-like; K04715 ceramide kinase [EC:2.7.1.138]	At5g23450/3.0e-306/[IT] KOG1116 Sphingosine kinase, involved in sphingolipid metabolism	PS50146/44.554/DAG-kinase catalytic (DAGKc) domain profile.	biological_process:GO:0016310//phosphorylation;GO:0030148//sphingolipid biosynthetic process;cellular_component:GO:0005886//plasma membrane;molecular_function:GO:0017050//D-erythro-sphingosine kinase activity;
Unigene43396_All	1305	181.241	64.3432	-1.49405	5.30098e-07	Down	2.53814e-10	gi|255586246|ref|XP_002533777.1|/3.5e-150/PREDICTED: purple acid phosphatase 17 [Ricinus communis] >gi|223526298|gb|EEF28607.1| Tartrate-resistant acid phosphatase type 5 precursor, putative [Ricinus communis]	gi|1000938466|ref|XM_002533731.2|/0/PREDICTED: Ricinus communis purple acid phosphatase 17 (LOC8287907), mRNA	sp|Q9SCX8|PPA17_ARATH/2.4e-133/Purple acid phosphatase 17 OS=Arabidopsis thaliana GN=PAP17 PE=2 SV=1	rcu:8287907/5.8e-151/purple acid phosphatase 17; K14379 tartrate-resistant acid phosphatase type 5 [EC:3.1.3.2]	At3g17790/6.4e-133/[O] KOG2679 Purple (tartrate-resistant) acid phosphatase	PTHR10161:SF14/1.4E-194/--	biological_process:GO:0016311//dephosphorylation;molecular_function:GO:0003993//acid phosphatase activity;
CL6544.Contig13_All	3097	43.4382	98.2623	1.17767	0.00297421	Up	6.75471e-06	gi|643715099|gb|KDP27349.1|/0.0e+00/hypothetical protein JCGZ_20173 [Jatropha curcas]	gi|802710634|ref|XM_012229196.1|/0/PREDICTED: Jatropha curcas copper-transporting ATPase PAA1, chloroplastic (LOC105643954), mRNA	sp|Q9SZC9|HMA6_ARATH/0.0e+00/Copper-transporting ATPase PAA1, chloroplastic OS=Arabidopsis thaliana GN=PAA1 PE=2 SV=1	jcu:105643954/0.0e+00/copper-transporting ATPase PAA1, chloroplastic; K01533 Cu2+-exporting ATPase [EC:3.6.3.4]	At4g33520/0.0e+00/[P] KOG0207 Cation transport ATPase	PS00154/-/E1-E2 ATPases phosphorylation site.	biological_process:GO:0060003//copper ion export;cellular_component:GO:0016021//integral component of membrane;molecular_function:GO:0004008//copper-exporting ATPase activity;GO:0046872//metal ion binding;GO:0000166//nucleotide binding;
CL813.Contig20_All	1555	2.26737	12.3589	2.44646	0.00599586	Up	1.62684e-05	gi|802581403|ref|XP_012069697.1|/3.4e-128/PREDICTED: protein TIFY 4B isoform X1 [Jatropha curcas]	gi|802581406|ref|XM_012214309.1|/0/PREDICTED: Jatropha curcas protein TIFY 4B (LOC105632039), transcript variant X3, mRNA	sp|Q8GY55|TIF4B_ARATH/9.1e-55/Protein TIFY 4B OS=Arabidopsis thaliana GN=TIFY4B PE=1 SV=1	zma:100383759/8.5e-08/IDP1683, GRMZM2G143402_T03, ZIM34; uncharacterized LOC100383759; K13464 jasmonate ZIM domain-containing protein	At4g14720/8.4e-55/[S] LSE0151 A Uncharacterized protein	PTHR33077/3.5E-96/--	NA
CL2811.Contig21_All	4336	48.2199	13.3033	-1.85784	0.000301627	Down	4.31862e-07	gi|802789147|ref|XP_012092164.1|/0.0e+00/PREDICTED: uncharacterized protein LOC105649936 [Jatropha curcas]	gi|802789146|ref|XM_012236774.1|/0/PREDICTED: Jatropha curcas uncharacterized LOC105649936 (LOC105649936), mRNA	sp|Q93YS2|P2C51_ARATH/6.1e-157/Probable protein phosphatase 2C 51 OS=Arabidopsis thaliana GN=At3g63340 PE=2 SV=2	thj:104809895/2.3e-148/probable protein phosphatase 2C 51; K17505 protein phosphatase 1K [EC:3.1.3.16]	At3g63340_1/1.5e-223/[T] KOG0698 Serine/threonine protein phosphatase	PS51746/35.728/PPM-type phosphatase domain profile.	NA
CL2019.Contig16_All	3524	10.1961	1.71356	-2.57294	0.00241145	Down	5.19577e-06	gi|1000951077|ref|XP_015579363.1|/3.3e-264/PREDICTED: uncharacterized protein LOC8263129 isoform X1 [Ricinus communis]	gi|802761360|ref|XM_012234375.1|/0/PREDICTED: Jatropha curcas kelch-like protein 5 (LOC105648083), transcript variant X10, mRNA	sp|P37707|B2_DAUCA/2.6e-25/B2 protein OS=Daucus carota PE=2 SV=1	vvi:100267149/6.9e-223/ring canal kelch homolog; K10457 kelch-like protein 20	At5g01660_2/2.6e-96/[R] KOG1072 FOG: Kelch repeat	PF01344/1.2E-9/Kelch motif	NA
CL1824.Contig2_All	1936	3.51552	15.0879	2.10159	0.0317667	Up	0.000142874	gi|1000945664|ref|XP_015581211.1|/8.7e-182/PREDICTED: CMP-sialic acid transporter 2 [Ricinus communis] >gi|1000945666|ref|XP_015581212.1| PREDICTED: CMP-sialic acid transporter 2 [Ricinus communis]	gi|1000945665|ref|XM_015725726.1|/0/PREDICTED: Ricinus communis CMP-sialic acid transporter 2 (LOC8264308), transcript variant X2, mRNA	sp|Q8GY97|CSTR2_ARATH/2.4e-169/CMP-sialic acid transporter 2 OS=Arabidopsis thaliana GN=At2g43240 PE=2 SV=1	mis:MICPUN_69116/9.7e-86/Drug/Metabolite transporter superfamily; K15273 solute carrier family 35 (probable UDP-sugar transporter), member A4	At3g59360/6.3e-153/[G] KOG2234 Predicted UDP-galactose transporter	PF04142/2.4E-32/Nucleotide-sugar transporter	biological_process:GO:0008643//carbohydrate transport;GO:0015992//proton transport;cellular_component:GO:0016021//integral component of membrane;GO:0000139//Golgi membrane;molecular_function:GO:0005351//sugar:proton symporter activity;
CL16802.Contig31_All	4735	36.1892	87.5046	1.2738	0.000142833	Up	1.70049e-07	gi|1000986798|ref|XP_015575962.1|/0.0e+00/PREDICTED: Fanconi anemia group J protein homolog [Ricinus communis]	gi|1000986797|ref|XM_015720476.1|/0/PREDICTED: Ricinus communis Fanconi anemia group J protein homolog (LOC8273629), mRNA	sp|Q8W4M7|ERCC2_ARATH/1.1e-10/DNA repair helicase UVH6 OS=Arabidopsis thaliana GN=UVH6 PE=1 SV=1	rcu:8273629/0.0e+00/Fanconi anemia group J protein homolog; K15362 fanconi anemia group J protein [EC:3.6.4.12]	At1g20720/3.3e-227/[L] KOG1132 Helicase of the DEAD superfamily	PF06733/1.2E-41/DEAD_2	NA
Unigene25771_All	3454	2.44909	25.3984	3.37442	1.56467e-06	Up	8.60536e-10	gi|1000958764|ref|XP_015576676.1|/0.0e+00/PREDICTED: probable LRR receptor-like serine/threonine-protein kinase At1g29720 [Ricinus communis]	gi|1000958763|ref|XM_015721190.1|/0/PREDICTED: Ricinus communis probable LRR receptor-like serine/threonine-protein kinase At1g29720 (LOC8267217), mRNA	sp|Q9ASQ6|Y1972_ARATH/5.0e-263/Probable LRR receptor-like serine/threonine-protein kinase At1g29720 OS=Arabidopsis thaliana GN=RFK1 PE=2 SV=3	mdm:103410611/3.0e-231/probable leucine-rich repeat receptor-like serine/threonine-protein kinase At3g14840; K04733 interleukin-1 receptor-associated kinase 4 [EC:2.7.11.1]	At1g29740/2.4e-251/[T] LSE0002 A Receptor protein kinase containing LRR repeats	PTHR27006/0.0/--	NA
CL12996.Contig2_All	721	7.75439	25.1544	1.69772	0.0239697	Up	9.83471e-05	gi|819231766|ref|NP_001295449.1|/3.7e-45/transcriptional activator Myb [Fragaria vesca] >gi|731441375|emb|CEK40211.1| transcription factor MYB 12 [Fragaria vesca]	gi|663680609|emb|HG975513.1|/5.49132e-12/Solanum lycopersicum chromosome ch01, complete genome	sp|Q38850|MYB5_ARATH/1.7e-32/Transcription repressor MYB5 OS=Arabidopsis thaliana GN=MYB5 PE=1 SV=1	jcu:105642822/1.1e-45/myb-related protein 308-like; K09422 myb proto-oncogene protein, plant	At3g13540/4.6e-32/[K] KOG0048 Transcription factor, Myb superfamily	PF00249/6.9E-14/Myb-like DNA-binding domain	molecular_function:GO:0003677//DNA binding;
CL601.Contig13_All	5513	71.9663	20.5456	-1.8085	0.000988902	Down	1.7596e-06	gi|802787142|ref|XP_012091849.1|/8.0e-305/PREDICTED: probable LRR receptor-like serine/threonine-protein kinase RFK1 isoform X1 [Jatropha curcas]	gi|802787141|ref|XM_012236459.1|/0/PREDICTED: Jatropha curcas probable LRR receptor-like serine/threonine-protein kinase RFK1 (LOC105649722), transcript variant X1, mRNA	sp|Q9FXF2|RKF1_ARATH/3.9e-217/Probable LRR receptor-like serine/threonine-protein kinase RFK1 OS=Arabidopsis thaliana GN=RKF1 PE=1 SV=1	gmx:100305385/3.6e-210/ATP-binding/protein serine/threonine kinase; K04733 interleukin-1 receptor-associated kinase 4 [EC:2.7.11.1]	At1g29750/1.0e-203/[T] LSE0002 A Receptor protein kinase containing LRR repeats	PS50011/38.365/Protein kinase domain profile.	NA
CL899.Contig2_All	397	3.92418	16.7034	2.08968	0.0213456	Up	8.31061e-05	gi|255538400|ref|XP_002510265.1|/1.7e-23/PREDICTED: uncharacterized protein LOC8260864 [Ricinus communis] >gi|223550966|gb|EEF52452.1| conserved hypothetical protein [Ricinus communis]	gi|566202226|ref|XM_006374925.1|/2.93882e-07/Populus trichocarpa hypothetical protein (POPTR_0014s03380g) mRNA, complete cds	NA	NA	NA	NA	cellular_component:GO:0016021//integral component of membrane;
CL8321.Contig4_All	965	8.16376	1.75805	-2.21526	0.02379	Down	9.6052e-05	gi|802537193|ref|XP_012093121.1|/1.0e-98/PREDICTED: uncharacterized protein LOC105650770 isoform X2 [Jatropha curcas]	gi|1000939596|ref|XM_002533089.2|/3.51853e-179/PREDICTED: Ricinus communis uncharacterized LOC8261636 (LOC8261636), mRNA	NA	NA	At4g39790/1.6e-59/[S] LSE0370 A Predicted bZip-like transcription factor	PTHR21450:SF4/2.0E-138/--	NA
CL11513.Contig5_All	1007	44.2797	17.7818	-1.31624	0.0372557	Down	0.000177659	gi|255556508|ref|XP_002519288.1|/7.1e-111/PREDICTED: probable beta-1,3-galactosyltransferase 16 [Ricinus communis] >gi|223541603|gb|EEF43152.1| conserved hypothetical protein [Ricinus communis]	gi|1000966199|ref|XM_002519242.2|/0/PREDICTED: Ricinus communis probable beta-1,3-galactosyltransferase 16 (LOC8261313), mRNA	sp|Q9ASW1|B3GTG_ARATH/5.1e-91/Probable beta-1,3-galactosyltransferase 16 OS=Arabidopsis thaliana GN=B3GALT16 PE=2 SV=1	rcu:8261313/1.2e-111/probable beta-1,3-galactosyltransferase 16; K20843 hydroxyproline O-galactosyltransferase 2/3/4/5/6 [EC:2.4.1.-]	At3g06440/3.7e-88/[G] KOG2287 Galactosyltransferases	PTHR11214:SF131/1.6E-159/--	biological_process:GO:0006486//protein glycosylation;cellular_component:GO:0005794//Golgi apparatus;GO:0016021//integral component of membrane;molecular_function:GO:0030246//carbohydrate binding;GO:0008378//galactosyltransferase activity;
Unigene18319_All	2245	8.93219	1.65148	-2.43525	0.00617316	Down	1.71354e-05	gi|802794825|ref|XP_012092334.1|/8.5e-205/PREDICTED: ankyrin-1-like [Jatropha curcas] >gi|643704470|gb|KDP21534.1| hypothetical protein JCGZ_22005 [Jatropha curcas]	gi|802794824|ref|XM_012236944.1|/0/PREDICTED: Jatropha curcas ankyrin-1-like (LOC105650064), mRNA	sp|Q6AWW5|Y5262_ARATH/3.8e-17/Ankyrin repeat-containing protein At5g02620 OS=Arabidopsis thaliana GN=At5g02620 PE=1 SV=1	spen:107014587/7.6e-34/uncharacterized LOC107014587; K15502 serine/threonine-protein phosphatase 6 regulatory ankyrin repeat subunit A	Hs10947054/1.1e-28/[M] KOG4177 Ankyrin	PS50202/11.04/Major sperm protein (MSP) domain profile.	NA
CL6686.Contig2_All	1255	33.8282	7.54844	-2.16397	0.0150645	Down	5.30252e-05	gi|255555819|ref|XP_002518945.1|/7.7e-171/PREDICTED: hyoscyamine 6-dioxygenase [Ricinus communis] >gi|223541932|gb|EEF43478.1| 1-aminocyclopropane-1-carboxylate oxidase, putative [Ricinus communis]	gi|1000966924|ref|XM_002518899.2|/0/PREDICTED: Ricinus communis hyoscyamine 6-dioxygenase (LOC8288878), mRNA	sp|Q05964|FL3H_DIACA/1.2e-57/Naringenin,2-oxoglutarate 3-dioxygenase OS=Dianthus caryophyllus GN=FHT PE=2 SV=1	thj:104821327/7.2e-58/naringenin,2-oxoglutarate 3-dioxygenase; K00475 naringenin 3-dioxygenase [EC:1.14.11.9]	At4g10490/3.6e-133/[QR] KOG0143 Iron/ascorbate family oxidoreductases	PF03171/8.2E-31/2OG-Fe(II) oxygenase superfamily	biological_process:GO:0055114//oxidation-reduction process;molecular_function:GO:0005506//iron ion binding;GO:0045486//naringenin 3-dioxygenase activity;
CL4702.Contig6_All	2221	228.838	696.063	1.60489	1.33611e-19	Up	6.91608e-24	gi|643712067|gb|KDP25495.1|/8.2e-200/hypothetical protein JCGZ_20651 [Jatropha curcas]	gi|802740968|ref|XM_012231596.1|/0/PREDICTED: Jatropha curcas protein IQ-DOMAIN 14 (LOC105645868), mRNA	sp|Q8LPG9|IQD14_ARATH/8.6e-14/Protein IQ-DOMAIN 14 OS=Arabidopsis thaliana GN=IQD14 PE=1 SV=1	csv:101220676/6.6e-14/protein gar2; K14411 RNA-binding protein Musashi	NA	PF00612/0.039/IQ calmodulin-binding motif	NA
CL12387.Contig3_All	1371	160.697	391.158	1.28341	0.000149786	Up	1.79296e-07	gi|802792128|ref|XP_012092251.1|/1.7e-86/PREDICTED: protein FANTASTIC FOUR 1-like [Jatropha curcas] >gi|643704401|gb|KDP21465.1| hypothetical protein JCGZ_21936 [Jatropha curcas]	gi|965620581|dbj|AP015106.1|/1.37075e-15/Vigna angularis var. angularis DNA, scaffold: Scaffold_0062, complete sequence, cultivar: Shumari	sp|Q6NMR8|FAF3_ARATH/5.1e-41/Protein FANTASTIC FOUR 3 OS=Arabidopsis thaliana GN=FAF3 PE=2 SV=1	csv:101218373/1.7e-12/nucleolin; K13161 heterogeneous nuclear ribonucleoprotein R	NA	PTHR33155/7.2E-87/--	NA
Unigene41796_All	3634	26.6579	72.3949	1.44133	0.0357381	Up	0.000169498	gi|255550313|ref|XP_002516207.1|/0.0e+00/PREDICTED: phosphoinositide phosphatase SAC3 [Ricinus communis] >gi|223544693|gb|EEF46209.1| phosphoinositide 5-phosphatase, putative [Ricinus communis]	gi|1000973300|ref|XM_002516161.2|/0/PREDICTED: Ricinus communis phosphoinositide phosphatase SAC3 (LOC8259043), mRNA	sp|Q7XZU2|SAC3_ARATH/9.0e-287/Phosphoinositide phosphatase SAC3 OS=Arabidopsis thaliana GN=SAC3 PE=2 SV=1	bna:106441543/6.3e-22/DNA repair protein RAD51 homolog 1-like; K04482 DNA repair protein RAD51	At3g43220/1.7e-268/[I] KOG1888 Putative phosphoinositide phosphatase	PS50275/76.496/Sac phosphatase domain profile.	cellular_component:GO:0016021//integral component of membrane;molecular_function:GO:0042578//phosphoric ester hydrolase activity;
CL2665.Contig10_All	2500	2.17964	12.7836	2.55213	0.00292746	Up	6.62959e-06	gi|596015722|ref|XP_007218830.1|/2.3e-81/hypothetical protein PRUPE_ppa010169mg [Prunus persica] >gi|462415292|gb|EMJ20029.1| hypothetical protein PRUPE_ppa010169mg [Prunus persica]	gi|802694243|ref|XM_012227731.1|/2.91623e-94/PREDICTED: Jatropha curcas probable protein S-acyltransferase 12 (LOC105642787), transcript variant X2, mRNA	sp|Q5M757|ZDH15_ARATH/5.4e-57/Probable protein S-acyltransferase 12 OS=Arabidopsis thaliana GN=PAT12 PE=2 SV=1	jcu:105642787/1.2e-77/probable protein S-acyltransferase 12; K20028 palmitoyltransferase ZDHHC2/15/20 [EC:2.3.1.225]	At4g22750_2/4.0e-51/[R] KOG1315 Predicted DHHC-type Zn-finger protein	PTHR22883/1.9E-98/--	cellular_component:GO:0016021//integral component of membrane;molecular_function:GO:0008270//zinc ion binding;GO:0019706//protein-cysteine S-palmitoyltransferase activity;
CL1309.Contig10_All	1770	20.6762	2.47405	-3.06302	4.30167e-05	Down	4.175e-08	gi|743901033|ref|XP_011043828.1|/4.6e-129/PREDICTED: transcription factor LHW-like [Populus euphratica]	gi|743901032|ref|XM_011045526.1|/0/PREDICTED: Populus euphratica transcription factor LHW-like (LOC105139168), mRNA	sp|P0C7P8|LHWL1_ARATH/5.4e-11/Transcription factor EMB1444 OS=Arabidopsis thaliana GN=EMB1444 PE=2 SV=1	NA	At3g15230/4.2e-18/[R] KOG4197 FOG: PPR repeat	PTHR13902/6.8E-133/--	biological_process:GO:0016310//phosphorylation;molecular_function:GO:0016301//kinase activity;
CL6887.Contig49_All	1333	13.277	2.26558	-2.55097	0.00233998	Down	4.96609e-06	gi|1000977067|ref|XP_015571780.1|/6.8e-93/PREDICTED: K(+) efflux antiporter 4 isoform X1 [Ricinus communis]	gi|1000977066|ref|XM_015716294.1|/0/PREDICTED: Ricinus communis K(+) efflux antiporter 4 (LOC8265074), transcript variant X1, mRNA	sp|Q9ZUN3|KEA4_ARATH/2.4e-88/K(+) efflux antiporter 4 OS=Arabidopsis thaliana GN=KEA4 PE=2 SV=2	NA	At2g19600/3.5e-86/[P] KOG1650 Predicted K+/H+-antiporter	PF00999/9.0E-33/Sodium/hydrogen exchanger family	NA
CL13937.Contig2_All	592	205.982	74.8607	-1.46024	0.0139228	Down	4.82859e-05	gi|671723177|gb|AII82564.1|/3.7e-43/GA-stimulated protein [Populus x canadensis]	gi|1000986113|ref|XM_002510486.2|/3.15389e-78/PREDICTED: Ricinus communis gibberellin-regulated protein 1 (LOC8274659), mRNA	sp|P46689|GASA1_ARATH/1.8e-35/Gibberellin-regulated protein 1 OS=Arabidopsis thaliana GN=GASA1 PE=2 SV=2	mdm:103411342/5.5e-16/xyloglucan glycosyltransferase 4-like; K20887 xyloglucan glycosyltransferase 4 [EC:2.4.1.-]	At2g18420/3.4e-25/[R] LSE0474 A Gibberellin-regulated protein	PTHR23201:SF2/1.4E-56/--	NA
CL1381.Contig18_All	2907	85.3661	37.1899	-1.19875	0.0002201	Down	2.84584e-07	gi|255570108|ref|XP_002526016.1|/4.9e-213/PREDICTED: uncharacterized protein LOC8258187 [Ricinus communis] >gi|1000952207|ref|XP_015578976.1| PREDICTED: uncharacterized protein LOC8258187 [Ricinus communis] >gi|223534663|gb|EEF36356.1| conserved hypothetical protein [Ricinus communis]	gi|1000952205|ref|XM_002525970.2|/0/PREDICTED: Ricinus communis uncharacterized LOC8258187 (LOC8258187), transcript variant X1, mRNA	sp|Q8GYX9|WDL1_ARATH/2.8e-17/Protein WVD2-like 1 OS=Arabidopsis thaliana GN=WDL1 PE=1 SV=1	NA	At1g70950/1.2e-41/[S] LSE0281 A Uncharacterized protein	PTHR31358:SF2/6.4E-124/--	NA
CL14183.Contig3_All	1321	2.12904	27.9182	3.71293	1.37565e-08	Up	4.09444e-12	gi|1000941621|ref|XP_015582594.1|/1.8e-130/PREDICTED: E3 ubiquitin-protein ligase FANCL isoform X2 [Ricinus communis]	gi|743822886|ref|XM_011023506.1|/3.00959e-156/PREDICTED: Populus euphratica E3 ubiquitin-protein ligase FANCL (LOC105123782), transcript variant X1, mRNA	NA	rcu:8275946/1.1e-130/E3 ubiquitin-protein ligase FANCL; K10606 E3 ubiquitin-protein ligase FANCL [EC:2.3.2.27]	Hs8922360/1.8e-50/[O] KOG3268 Predicted E3 ubiquitin ligase	PF11793/3.3E-28/FANCL C-terminal domain	biological_process:GO:0006281//DNA repair;GO:0016567//protein ubiquitination;cellular_component:GO:0043240//Fanconi anaemia nuclear complex;molecular_function:GO:0004842//ubiquitin-protein transferase activity;
CL4350.Contig33_All	2468	5.04219	21.1991	2.07188	0.0376818	Up	0.000181002	gi|802624949|ref|XP_012076360.1|/1.3e-166/PREDICTED: probable cyclic nucleotide-gated ion channel 14 isoform X2 [Jatropha curcas]	gi|802624948|ref|XM_012220970.1|/0/PREDICTED: Jatropha curcas probable cyclic nucleotide-gated ion channel 14 (LOC105637496), transcript variant X2, mRNA	sp|Q8L7Z0|CNG17_ARATH/3.0e-145/Probable cyclic nucleotide-gated ion channel 17 OS=Arabidopsis thaliana GN=CNGC17 PE=2 SV=1	nnu:104605334/1.2e-160/probable cyclic nucleotide-gated ion channel 14; K05391 cyclic nucleotide gated channel, other eukaryote	At4g30360/8.1e-145/[PT] KOG0498 K+-channel ERG and related proteins, contain PAS/PAC sensor domain	PTHR10217:SF544/7.2E-245/--	biological_process:GO:0071805//potassium ion transmembrane transport;cellular_component:GO:0016021//integral component of membrane;molecular_function:GO:0005249//voltage-gated potassium channel activity;
CL12910.Contig2_All	1515	40.0089	92.7572	1.21314	0.0178087	Up	6.54497e-05	gi|223533313|gb|EEF35065.1|/1.8e-110/golgi snare 11 protein, putative [Ricinus communis]	gi|802565730|ref|XM_012212137.1|/0/PREDICTED: Jatropha curcas Golgi SNAP receptor complex member 1-1 (LOC105630333), mRNA	sp|Q9LMP7|GOS11_ARATH/2.6e-99/Golgi SNAP receptor complex member 1-1 OS=Arabidopsis thaliana GN=GOS11 PE=2 SV=1	rcu:8259752/1.2e-110/Golgi SNAP receptor complex member 1-1; K08495 golgi SNAP receptor complex member 1	At1g15880/7.0e-99/[U] KOG3208 SNARE protein GS28	PF12352/1.9E-19/Snare region anchored in the vesicle membrane C-terminus	biological_process:GO:0061025//membrane fusion;GO:0006888//ER to Golgi vesicle-mediated transport;GO:0015031//protein transport;cellular_component:GO:0016021//integral component of membrane;GO:0005801//cis-Golgi network;GO:0000139//Golgi membrane;molecular_function:GO:0005484//SNAP receptor activity;
CL264.Contig17_All	2485	2.46195	16.1355	2.71237	0.000899629	Up	1.58911e-06	gi|1000964436|ref|XP_015575320.1|/2.3e-65/PREDICTED: zinc finger MYND domain-containing protein 15 [Ricinus communis]	gi|1000964435|ref|XM_015719834.1|/1.31091e-112/PREDICTED: Ricinus communis zinc finger MYND domain-containing protein 15 (LOC8270366), mRNA	NA	NA	NA	PTHR12197:SF166/3.5E-33/--	NA
CL9797.Contig9_All	1259	163.577	352.158	1.10625	2.70219e-05	Up	2.46527e-08	gi|821325049|ref|NP_001295739.1|/2.1e-107/dof zinc finger protein DOF3.4 [Jatropha curcas] >gi|641199890|gb|AIA57953.1| DNA binding with one finger 2 [Jatropha curcas]	gi|821325048|ref|NM_001308810.1|/6.24529e-148/Jatropha curcas dof zinc finger protein DOF3.4 (LOC105639642), mRNA	sp|Q39088|DOF34_ARATH/6.0e-65/Dof zinc finger protein DOF3.4 OS=Arabidopsis thaliana GN=DOF3.4 PE=1 SV=2	brp:103855006/2.2e-22/cyclic dof factor 1-like; K16222 Dof zinc finger protein DOF5.5	At3g50410/1.6e-64/[R] LSE0455 A Dof Zn-finger protein	PD007478/7.0E-30/ZINC TRANSCRIPTION FINGER DOF DNA-BINDING ZINC-FINGER METAL-BINDING NUCLEAR REGULATION BINDING	biological_process:GO:0006355//regulation of transcription, DNA-templated;molecular_function:GO:0003677//DNA binding;
CL8371.Contig6_All	1146	43.209	2.74712	-3.97534	4.78696e-10	Down	1.02212e-13	gi|802555782|ref|XP_012065615.1|/2.7e-122/PREDICTED: structural maintenance of chromosomes protein 5 [Jatropha curcas] >gi|643737467|gb|KDP43579.1| hypothetical protein JCGZ_16866 [Jatropha curcas]	gi|1000969144|ref|XM_015718385.1|/0/PREDICTED: Ricinus communis structural maintenance of chromosomes protein 5 (LOC8259273), transcript variant X2, mRNA	sp|Q9LFS8|SMC5_ARATH/1.4e-105/Structural maintenance of chromosomes protein 5 OS=Arabidopsis thaliana GN=SMC5 PE=2 SV=1	eus:EUTSA_v10023124mg/1.2e-06/hypothetical protein; K06669 structural maintenance of chromosome 3 (chondroitin sulfate proteoglycan 6)	At5g15920/3.8e-105/[BDL] KOG0979 Structural maintenance of chromosome protein SMC5/Spr18, SMC superfamily	PTHR19306:SF1/1.2E-132/--	biological_process:GO:0071139//resolution of recombination intermediates;GO:0007062//sister chromatid cohesion;GO:0000724//double-strand break repair via homologous recombination;cellular_component:GO:0030915//Smc5-Smc6 complex;
CL633.Contig1_All	3243	8.47381	1.77458	-2.25553	0.0189039	Down	7.14318e-05	gi|743794577|ref|XP_011000615.1|/4.1e-51/PREDICTED: methylcrotonoyl-CoA carboxylase beta chain, mitochondrial isoform X1 [Populus euphratica]	gi|802563357|ref|XM_012211467.1|/7.65269e-141/PREDICTED: Jatropha curcas methylcrotonoyl-CoA carboxylase beta chain, mitochondrial (LOC105629824), mRNA	sp|Q9LDD8|MCCB_ARATH/1.2e-51/Methylcrotonoyl-CoA carboxylase beta chain, mitochondrial OS=Arabidopsis thaliana GN=MCCB PE=2 SV=1	pop:POPTR_0009s10380g/6.9e-52/POPTRDRAFT_557395; Methylcrotonyl-CoA carboxylase beta chain family protein; K01969 3-methylcrotonyl-CoA carboxylase beta subunit [EC:6.4.1.4]	At4g34030/3.1e-51/[EI] KOG0540 3-Methylcrotonyl-CoA carboxylase, non-biotin containing subunit/Acetyl-CoA carboxylase carboxyl transferase, subunit beta	PF01039/3.6E-23/Carboxyl transferase domain	biological_process:GO:0006552//leucine catabolic process;cellular_component:GO:0005739//mitochondrion;molecular_function:GO:0008270//zinc ion binding;GO:0050897//cobalt ion binding;GO:0016874//ligase activity;
CL3114.Contig2_All	2895	86.981	38.2861	-1.18388	0.041144	Down	0.000202324	gi|590619647|ref|XP_007024354.1|/1.5e-254/Leucine-rich repeat transmembrane protein kinase protein, putative [Theobroma cacao] >gi|508779720|gb|EOY26976.1| Leucine-rich repeat transmembrane protein kinase protein, putative [Theobroma cacao]	NA	sp|C0LGD6|Y1570_ARATH/2.4e-181/Probable LRR receptor-like serine/threonine-protein kinase At1g05700 OS=Arabidopsis thaliana GN=At1g05700 PE=2 SV=1	egr:104424147/3.9e-216/probable LRR receptor-like serine/threonine-protein kinase At4g29180; K04733 interleukin-1 receptor-associated kinase 4 [EC:2.7.11.1]	At2g19230/3.4e-187/[T] LSE0002 A Receptor protein kinase containing LRR repeats	PS50011/37.22/Protein kinase domain profile.	molecular_function:GO:0016301//kinase activity;
Unigene4843_All	1232	2.57355	11.6816	2.1824	0.0239697	Up	9.81984e-05	gi|255554304|ref|XP_002518192.1|/5.3e-124/PREDICTED: myosin-6 [Ricinus communis] >gi|223542788|gb|EEF44325.1| myosin XI, putative [Ricinus communis]	gi|802633760|ref|XM_012222267.1|/0/PREDICTED: Jatropha curcas myosin-6 (LOC105638456), transcript variant X3, mRNA	sp|F4I5Q6|MYO7_ARATH/4.9e-120/Myosin-7 OS=Arabidopsis thaliana GN=XI-A PE=3 SV=1	rcu:8265685/8.8e-125/myosin-6; K10357 myosin V	At1g04600/1.3e-119/[Z] KOG0160 Myosin class V heavy chain	PTHR13140/3.7E-199/--	cellular_component:GO:0016459//myosin complex;molecular_function:GO:0003779//actin binding;GO:0005524//ATP binding;GO:0003774//motor activity;
Unigene48254_All	403	64.543	4.56236	-3.82241	1.19313e-08	Down	3.474e-12	gi|351727296|ref|NP_001236644.1|/4.9e-31/src1 protein [Glycine max] >gi|571532308|ref|XP_006600235.1| PREDICTED: src1 protein isoform X1 [Glycine max] >gi|75096938|sp|O04132.1|SRC1_SOYBN RecName: Full=Protein SRC1; AltName: Full=Protein SOYBEAN GENE REGULATED BY COLD 1 >gi|2055228|dbj|BAA19768.1| SRC1 [Glycine max] >gi|734426430|gb|KHN43782.1| hypothetical protein glysoja_035393 [Glycine soja] >g…	NA	NA	NA	NA	NA	molecular_function:GO:0046872//metal ion binding;
CL7050.Contig2_All	1917	1.92799	9.59264	2.31483	0.0133353	Up	4.57307e-05	gi|255551132|ref|XP_002516614.1|/1.3e-209/PREDICTED: E3 ubiquitin-protein ligase At1g63170 isoform X1 [Ricinus communis] >gi|1000972441|ref|XP_015573123.1| PREDICTED: E3 ubiquitin-protein ligase At1g63170 isoform X1 [Ricinus communis] >gi|1000972444|ref|XP_015573124.1| PREDICTED: E3 ubiquitin-protein ligase At1g63170 isoform X1 [Ricinus communis] >gi|1000972446|ref|XP_015573125.1| PREDICTED: E3 u…	gi|1000972443|ref|XM_015717638.1|/0/PREDICTED: Ricinus communis E3 ubiquitin-protein ligase At1g63170 (LOC8272365), transcript variant X3, mRNA	sp|Q9LN71|RING1_ARATH/2.0e-43/E3 ubiquitin-protein ligase At1g12760 OS=Arabidopsis thaliana GN=At1g12760 PE=1 SV=1	sot:102578906/4.8e-37/cleavage and polyadenylation specificity factor subunit 3-II; K13148 integrator complex subunit 11 [EC:3.1.27.-]	At4g32600/3.2e-149/[O] KOG0800 FOG: Predicted E3 ubiquitin ligase	PS50089/12.652/Zinc finger RING-type profile.	biological_process:GO:0043161//proteasome-mediated ubiquitin-dependent protein catabolic process;GO:0016567//protein ubiquitination;cellular_component:GO:0016021//integral component of membrane;molecular_function:GO:0061630//ubiquitin protein ligase activity;GO:0008270//zinc ion binding;
CL50.Contig61_All	4420	24.8179	4.63043	-2.42217	0.00599586	Down	1.58702e-05	gi|699262794|gb|AIU41639.1|/1.5e-59/ABC transporter family protein [Hevea brasiliensis]	gi|802565479|ref|XR_001046678.1|/2.90616e-141/PREDICTED: Jatropha curcas ABC transporter C family member 13 (LOC105630309), transcript variant X4, misc_RNA	sp|Q9SKX0|AB13C_ARATH/2.3e-55/ABC transporter C family member 13 OS=Arabidopsis thaliana GN=ABCC13 PE=2 SV=3	sind:105158306/6.0e-59/ABC transporter C family member 13; K05674 ATP-binding cassette, subfamily C (CFTR/MRP), member 10	At2g07680/3.2e-51/[Q] KOG0054 Multidrug resistance-associated protein/mitoxantrone resistance protein, ABC superfamily	NA	biological_process:GO:0055085//transmembrane transport;cellular_component:GO:0016021//integral component of membrane;molecular_function:GO:0005524//ATP binding;GO:0042626//ATPase activity, coupled to transmembrane movement of substances;
CL17537.Contig2_All	2044	10.6916	39.6801	1.89194	0.0496826	Up	0.000258457	gi|723899863|gb|AIY24423.1|/4.5e-88/phosphate transporter [Manihot esculenta]	gi|802564483|ref|XM_012211943.1|/1.13774e-72/PREDICTED: Jatropha curcas mitochondrial phosphate carrier protein 3, mitochondrial (LOC105630197), mRNA	sp|Q9FMU6|MPCP3_ARATH/1.7e-64/Mitochondrial phosphate carrier protein 3, mitochondrial OS=Arabidopsis thaliana GN=MPT3 PE=1 SV=1	jcu:105630197/1.5e-81/mitochondrial phosphate carrier protein 3, mitochondrial; K15102 solute carrier family 25 (mitochondrial phosphate transporter), member 3	At5g14040/4.4e-64/[C] KOG0767 Mitochondrial phosphate carrier protein	PTHR24089:SF283/4.2E-73/--	NA
CL5106.Contig20_All	1476	3.24519	38.2818	3.56029	2.27217e-07	Up	9.85018e-11	gi|802575689|ref|XP_012068828.1|/8.5e-121/PREDICTED: probable complex I intermediate-associated protein 30 isoform X2 [Jatropha curcas]	gi|802575688|ref|XM_012213438.1|/0/PREDICTED: Jatropha curcas probable complex I intermediate-associated protein 30 (LOC105631349), transcript variant X4, mRNA	sp|Q9LQI7|CIA30_ARATH/6.3e-106/Probable complex I intermediate-associated protein 30 OS=Arabidopsis thaliana GN=At1g17350 PE=1 SV=2	jcu:105631349/1.2e-120/probable complex I intermediate-associated protein 30; K18159 NADH dehydrogenase [ubiquinone] 1 alpha subcomplex assembly factor 1	At1g72420/1.2e-92/[S] KOG2435 Uncharacterized conserved protein	PTHR13194/1.2E-84/--	NA
CL648.Contig50_All	2339	2.02849	27.6076	3.76659	5.52096e-09	Up	1.4289e-12	gi|255548622|ref|XP_002515367.1|/8.1e-57/PREDICTED: putative UDP-sugar transporter DDB_G0278631 [Ricinus communis] >gi|223545311|gb|EEF46816.1| UDP-sugar transporter, putative [Ricinus communis]	gi|802624965|ref|XM_012220976.1|/1.19001e-137/PREDICTED: Jatropha curcas putative UDP-sugar transporter DDB_G0278631 (LOC105637501), transcript variant X2, mRNA	NA	tcc:TCM_036842/2.1e-55/UDP-N-acetylglucosamine (UAA) transporter family isoform 1; K15281 solute carrier family 35	At4g31600/5.0e-43/[GOU] KOG1444 Nucleotide-sugar transporter VRG4/SQV-7	PTHR11132/1.8E-30/--	biological_process:GO:0048527//lateral root development;GO:0072334//UDP-galactose transmembrane transport;GO:0080147//root hair cell development;GO:1901679//nucleotide transmembrane transport;GO:0015786//UDP-glucose transport;cellular_component:GO:0005794//Golgi apparatus;GO:0016021//integral component of membrane;molecular_function:GO:0005459//UDP-galactose transmembrane transporter activity;GO:…
Unigene1407_All	2482	2.8008	17.3309	2.62943	0.0017812	Up	3.49207e-06	gi|802633204|ref|XP_012077356.1|/6.4e-246/PREDICTED: probable glycosyltransferase At5g03795 [Jatropha curcas]	gi|802633203|ref|XM_012221966.1|/0/PREDICTED: Jatropha curcas probable glycosyltransferase At5g03795 (LOC105638197), mRNA	sp|Q9FFN2|GLYT3_ARATH/3.0e-92/Probable glycosyltransferase At5g03795 OS=Arabidopsis thaliana GN=At5g03795 PE=3 SV=2	gra:105793585/2.1e-85/probable glycosyltransferase At3g42180; K18789 xylogalacturonan beta-1,3-xylosyltransferase [EC:2.4.2.41]	At5g25820/1.7e-155/[GMW] KOG1021 Acetylglucosaminyltransferase EXT1/exostosin 1	PTHR11062/2.8E-277/--	NA
CL534.Contig23_All	2971	1.82649	7.79336	2.09317	0.0446888	Up	0.00022525	gi|1000954464|ref|XP_015578237.1|/6.6e-88/PREDICTED: LEC14B protein [Ricinus communis] >gi|1000954466|ref|XP_015578238.1| PREDICTED: LEC14B protein [Ricinus communis]	gi|802794806|ref|XM_012236941.1|/0/PREDICTED: Jatropha curcas LEC14B protein (LOC105650060), transcript variant X3, mRNA	sp|Q40153|LE14B_LITER/4.7e-76/LEC14B protein OS=Lithospermum erythrorhizon PE=2 SV=1	rcu:8285831/1.1e-88/LEC14B protein; K11801 WD repeat-containing protein 23	At4g03020/1.5e-76/[R] KOG0266 WD40 repeat-containing protein	PTHR19847/7.3E-54/--	NA
CL483.Contig18_All	2524	50.4118	21.9029	-1.20264	0.0338761	Down	0.000156107	gi|802766190|ref|XP_012090077.1|/0.0e+00/PREDICTED: probable plastid-lipid-associated protein 14, chloroplastic [Jatropha curcas]	gi|802766189|ref|XM_012234687.1|/0/PREDICTED: Jatropha curcas probable plastid-lipid-associated protein 14, chloroplastic (LOC105648336), transcript variant X1, mRNA	sp|Q9LV04|PAP14_ARATH/8.5e-244/Probable plastid-lipid-associated protein 14, chloroplastic OS=Arabidopsis thaliana GN=PAP14 PE=1 SV=1	NA	At5g53450/2.3e-243/[R] KOG0594 Protein kinase PCTAIRE and related kinases	PF00069/4.8E-5/Protein kinase domain	biological_process:GO:0006468//protein phosphorylation;molecular_function:GO:0005524//ATP binding;GO:0004672//protein kinase activity;
CL2328.Contig15_All	3642	47.7971	8.65519	-2.46529	0.00163838	Down	3.16968e-06	gi|802570623|ref|XP_012068246.1|/0.0e+00/PREDICTED: transcription initiation factor TFIID subunit 4b isoform X1 [Jatropha curcas] >gi|643734969|gb|KDP41639.1| hypothetical protein JCGZ_16046 [Jatropha curcas]	gi|802570622|ref|XM_012212856.1|/0/PREDICTED: Jatropha curcas transcription initiation factor TFIID subunit 4b (LOC105630869), transcript variant X1, mRNA	sp|F4K4L7|TAF4B_ARATH/3.6e-219/Transcription initiation factor TFIID subunit 4b OS=Arabidopsis thaliana GN=TAF4B PE=1 SV=1	jcu:105630869/0.0e+00/transcription initiation factor TFIID subunit 4b; K03129 transcription initiation factor TFIID subunit 4	At5g43130/9.4e-182/[K] KOG2341 TATA box binding protein (TBP)-associated factor, RNA polymerase II	PF05236/4.4E-86/Transcription initiation factor TFIID component TAF4 family	biological_process:GO:0006413//translational initiation;GO:0006352//DNA-templated transcription, initiation;cellular_component:GO:0005669//transcription factor TFIID complex;molecular_function:GO:0003743//translation initiation factor activity;GO:0046982//protein heterodimerization activity;
CL933.Contig15_All	2150	118.48	56.3345	-1.07256	0.00731671	Down	2.12564e-05	gi|802564362|ref|XP_012067305.1|/1.2e-102/PREDICTED: glycerophosphodiester phosphodiesterase GDPD1, chloroplastic-like [Jatropha curcas] >gi|643735174|gb|KDP41815.1| hypothetical protein JCGZ_26833 [Jatropha curcas]	gi|1000980155|ref|XM_002512841.2|/0/PREDICTED: Ricinus communis glycerophosphodiester phosphodiesterase GDPD1, chloroplastic (LOC8285297), mRNA	NA	pop:POPTR_0001s33270g/4.6e-97/POPTRDRAFT_174634; SENESCENCE-RELATED GENE 3 family protein; K18696 glycerophosphodiester phosphodiesterase [EC:3.1.4.46]	At5g41080/7.7e-83/[R] KOG2421 Predicted starch-binding protein	PF03009/2.0E-30/Glycerophosphoryl diester phosphodiesterase family	biological_process:GO:0030643//cellular phosphate ion homeostasis;GO:0046475//glycerophospholipid catabolic process;cellular_component:GO:0005623//cell;molecular_function:GO:0008889//glycerophosphodiester phosphodiesterase activity;
CL5242.Contig17_All	2403	9.82114	1.75447	-2.48486	0.00453578	Down	1.13871e-05	gi|255537159|ref|XP_002509646.1|/4.1e-173/PREDICTED: protein TPX2 [Ricinus communis] >gi|223549545|gb|EEF51033.1| protein with unknown function [Ricinus communis]	gi|1000983323|ref|XM_002509600.2|/0/PREDICTED: Ricinus communis protein TPX2 (LOC8272462), mRNA	sp|F4I2H7|TPX2_ARATH/4.3e-35/Protein TPX2 OS=Arabidopsis thaliana GN=TPX2 PE=1 SV=1	aip:107629843/3.7e-42/protein TPX2; K16812 targeting protein for Xklp2	NA	PTHR14326/1.2E-174/--	biological_process:GO:0060236//regulation of mitotic spindle organization;GO:0032147//activation of protein kinase activity;cellular_component:GO:0005874//microtubule;GO:0005819//spindle;
CL2755.Contig6_All	1700	36.3604	3.96773	-3.19598	2.49314e-06	Down	1.64542e-09	gi|802695376|ref|XP_012083402.1|/1.0e-194/PREDICTED: acyl-coenzyme A thioesterase 8 isoform X1 [Jatropha curcas] >gi|802695389|ref|XP_012083403.1| PREDICTED: acyl-coenzyme A thioesterase 8 isoform X2 [Jatropha curcas] >gi|643717009|gb|KDP28635.1| hypothetical protein JCGZ_14406 [Jatropha curcas]	gi|802695405|ref|XR_001047315.1|/0/PREDICTED: Jatropha curcas acyl-coenzyme A thioesterase 8 (LOC105642991), transcript variant X4, misc_RNA	NA	jcu:105642991/1.7e-195/acyl-coenzyme A thioesterase 8; K01068 acyl-coenzyme A thioesterase 1/2/4 [EC:3.1.2.2]	CE27071/2.2e-40/[I] KOG3016 Acyl-CoA thioesterase	PTHR11066/3.7E-115/--	biological_process:GO:0006637//acyl-CoA metabolic process;molecular_function:GO:0016290//palmitoyl-CoA hydrolase activity;
Unigene33842_All	3326	2.57681	13.0309	2.33828	0.0115423	Up	3.83871e-05	gi|255554955|ref|XP_002518515.1|/2.7e-90/PREDICTED: RNA pseudouridine synthase 6, chloroplastic [Ricinus communis] >gi|223542360|gb|EEF43902.1| ribosomal pseudouridine synthase, putative [Ricinus communis]	gi|1000967508|ref|XM_002518469.2|/4.65844e-148/PREDICTED: Ricinus communis RNA pseudouridine synthase 6, chloroplastic (LOC8284232), mRNA	sp|Q9SVS0|PUS6_ARATH/6.7e-63/RNA pseudouridine synthase 6, chloroplastic OS=Arabidopsis thaliana GN=At4g21770 PE=2 SV=1	NA	At4g21770/1.8e-62/[A] KOG1919 RNA pseudouridylate synthases	NA	biological_process:GO:0009451//RNA modification;
CL1735.Contig9_All	1837	3.40301	20.4005	2.58372	0.00243799	Up	5.31172e-06	gi|802763730|ref|XP_012090013.1|/4.7e-84/PREDICTED: nuclear transcription factor Y subunit A-1-like isoform X1 [Jatropha curcas]	gi|802763729|ref|XM_012234623.1|/1.98685e-144/PREDICTED: Jatropha curcas nuclear transcription factor Y subunit A-1-like (LOC105648285), transcript variant X1, mRNA	sp|Q945M9|NFYA9_ARATH/2.8e-47/Nuclear transcription factor Y subunit A-9 OS=Arabidopsis thaliana GN=NFYA9 PE=2 SV=1	jcu:105648285/7.8e-85/nuclear transcription factor Y subunit A-1-like; K08064 nuclear transcription factor Y, alpha	At3g20910/7.6e-47/[K] KOG1561 CCAAT-binding factor, subunit B (HAP2)	PS51152/36.408/NF-YA/HAP2 family profile.	NA
CL2340.Contig16_All	1293	44.037	15.417	-1.51419	0.0031137	Down	7.23638e-06	gi|590632431|ref|XP_007027838.1|/3.6e-22/Tetratricopeptide repeat (TPR)-like superfamily protein [Theobroma cacao] >gi|508716443|gb|EOY08340.1| Tetratricopeptide repeat (TPR)-like superfamily protein [Theobroma cacao]	gi|590632430|ref|XM_007027776.1|/1.578e-54/Theobroma cacao Tetratricopeptide repeat (TPR)-like superfamily protein (TCM_022701) mRNA, complete cds	sp|Q96301|SPY_ARATH/1.3e-22/Probable UDP-N-acetylglucosamine--peptide N-acetylglucosaminyltransferase SPINDLY OS=Arabidopsis thaliana GN=SPY PE=1 SV=1	jcu:105637197/3.3e-21/uncharacterized LOC105637197; K18158 nuclear control of ATPase protein 2	At3g11540/3.5e-22/[GOT] KOG4626 O-linked N-acetylglucosamine transferase OGT	NA	biological_process:GO:0009736//cytokinin-activated signaling pathway;GO:0009938//negative regulation of gibberellic acid mediated signaling pathway;GO:2000377//regulation of reactive oxygen species metabolic process;cellular_component:GO:0005634//nucleus;GO:0005829//cytosol;
CL4812.Contig29_All	2373	8.51823	1.73432	-2.29618	0.0149762	Down	5.25207e-05	gi|255560763|ref|XP_002521395.1|/6.8e-35/PREDICTED: nucleosome assembly protein 1;4 [Ricinus communis] >gi|223539473|gb|EEF41063.1| nucleosome assembly protein, putative [Ricinus communis]	gi|1000960760|ref|XM_002521349.2|/2.7661e-94/PREDICTED: Ricinus communis nucleosome assembly protein 1;4 (LOC8284719), mRNA	sp|Q70Z18|NAP1B_TOBAC/3.7e-15/Nucleosome assembly protein 1;2 OS=Nicotiana tabacum GN=NAP1;2 PE=1 SV=1	rcu:8284719/1.1e-35/nucleosome assembly protein 1;4; K11279 nucleosome assembly protein 1-like 1	At5g56950/2.9e-14/[BD] KOG1507 Nucleosome assembly protein NAP-1	NA	NA
CL8279.Contig3_All	1319	13.3981	1.81519	-2.88384	0.000191359	Down	2.42679e-07	gi|802596993|ref|XP_012072372.1|/4.0e-122/PREDICTED: anthranilate synthase beta subunit 1, chloroplastic-like [Jatropha curcas] >gi|643730737|gb|KDP38169.1| hypothetical protein JCGZ_04812 [Jatropha curcas]	gi|802596992|ref|XM_012216982.1|/0/PREDICTED: Jatropha curcas anthranilate synthase beta subunit 1, chloroplastic-like (LOC105634168), mRNA	sp|Q42565|ASB1_ARATH/9.3e-109/Anthranilate synthase beta subunit 1, chloroplastic OS=Arabidopsis thaliana GN=ASB1 PE=1 SV=1	jcu:105634168/6.7e-123/anthranilate synthase beta subunit 1, chloroplastic-like; K01658 anthranilate synthase component II [EC:4.1.3.27]	At1g25220/2.5e-108/[E] KOG0026 Anthranilate synthase, beta chain	PF00117/9.0E-49/Glutamine amidotransferase class-I	biological_process:GO:0000162//tryptophan biosynthetic process;cellular_component:GO:0005829//cytosol;GO:0005950//anthranilate synthase complex;molecular_function:GO:0004049//anthranilate synthase activity;
CL2416.Contig8_All	2491	15.8461	2.00852	-2.97992	8.21929e-05	Down	9.09408e-08	gi|224120174|ref|XP_002318262.1|/1.5e-133/Phosphoglucomutase family protein [Populus trichocarpa] >gi|222858935|gb|EEE96482.1| Phosphoglucomutase family protein [Populus trichocarpa]	gi|1000985514|ref|XM_002510825.2|/0/PREDICTED: Ricinus communis phosphoglucomutase, chloroplastic (LOC8258327), mRNA	sp|Q9SM59|PGMP_PEA/1.1e-131/Phosphoglucomutase, chloroplastic OS=Pisum sativum GN=PGMP PE=1 SV=1	pop:POPTR_0012s14030g/2.5e-134/POPTRDRAFT_570540; Phosphoglucomutase family protein; K01835 phosphoglucomutase [EC:5.4.2.2]	At5g51820/9.7e-130/[G] KOG0625 Phosphoglucomutase	PTHR22573:SF2/1.9E-137/--	biological_process:GO:0006006//glucose metabolic process;GO:0019252//starch biosynthetic process;GO:0005978//glycogen biosynthetic process;GO:0019388//galactose catabolic process;GO:0009590//detection of gravity;cellular_component:GO:0005829//cytosol;GO:0010319//stromule;GO:0009570//chloroplast stroma;molecular_function:GO:0000287//magnesium ion binding;GO:0004614//phosphoglucomutase activity;
Unigene54926_All	793	14.1406	2.07327	-2.76986	0.000528877	Down	8.58927e-07	gi|802667225|ref|XP_012081327.1|/3.3e-71/PREDICTED: uncharacterized protein LOC105641407 [Jatropha curcas] >gi|802667227|ref|XP_012081328.1| PREDICTED: uncharacterized protein LOC105641407 [Jatropha curcas] >gi|802667236|ref|XP_012081329.1| PREDICTED: uncharacterized protein LOC105641407 [Jatropha curcas] >gi|802667248|ref|XP_012081331.1| PREDICTED: uncharacterized protein LOC105641407 [Jatropha …	gi|802667379|ref|XM_012225942.1|/5.04613e-142/PREDICTED: Jatropha curcas uncharacterized LOC105641407 (LOC105641407), transcript variant X5, mRNA	NA	bna:106368192/3.4e-21/uncharacterized LOC106368192; K15744 zeta-carotene isomerase [EC:5.2.1.12]	NA	PTHR14000:SF6/2.5E-69/--	molecular_function:GO:0003677//DNA binding;
CL1891.Contig5_All	2474	28.3025	9.66268	-1.55043	0.0428718	Down	0.000213317	gi|802600122|ref|XP_012072776.1|/3.7e-201/PREDICTED: aspartate--tRNA ligase, mitochondrial [Jatropha curcas] >gi|643729939|gb|KDP37627.1| hypothetical protein JCGZ_06970 [Jatropha curcas]	gi|802600121|ref|XM_012217386.1|/0/PREDICTED: Jatropha curcas aspartate--tRNA ligase, mitochondrial (LOC105634519), mRNA	sp|Q43776|SYK_SOLLC/1.7e-07/Lysine--tRNA ligase OS=Solanum lycopersicum GN=LYSRS PE=2 SV=1	jcu:105634519/6.1e-202/aspartate--tRNA ligase, mitochondrial; K01876 aspartyl-tRNA synthetase [EC:6.1.1.12]	At4g33760/5.6e-162/[J] KOG2411 Aspartyl-tRNA synthetase, mitochondrial	PR01042/2.2E-25/Aspartyl-tRNA synthetase signature	biological_process:GO:0006418//tRNA aminoacylation for protein translation;cellular_component:GO:0016020//membrane;GO:0005739//mitochondrion;GO:0009507//chloroplast;molecular_function:GO:0005524//ATP binding;GO:0004815//aspartate-tRNA ligase activity;GO:0003676//nucleic acid binding;
CL1533.Contig1_All	1988	88.5644	35.2541	-1.32894	0.000300995	Down	4.2846e-07	gi|802730545|ref|XP_012086231.1|/2.7e-122/PREDICTED: cytokinin dehydrogenase 1-like [Jatropha curcas] >gi|802730548|ref|XP_012086233.1| PREDICTED: cytokinin dehydrogenase 1-like [Jatropha curcas]	gi|802730547|ref|XM_012230843.1|/0/PREDICTED: Jatropha curcas cytokinin dehydrogenase 1-like (LOC105645276), mRNA	sp|O22213|CKX1_ARATH/1.6e-107/Cytokinin dehydrogenase 1 OS=Arabidopsis thaliana GN=CKX1 PE=1 SV=1	jcu:105645276/4.6e-123/cytokinin dehydrogenase 1-like; K00279 cytokinin dehydrogenase [EC:1.5.99.12]	At2g41510/4.1e-107/[C] KOG1231 Proteins containing the FAD binding domain	PF09265/2.8E-24/Cytokinin dehydrogenase 1, FAD and cytokinin binding	biological_process:GO:0009690//cytokinin metabolic process;GO:0055114//oxidation-reduction process;cellular_component:GO:0016021//integral component of membrane;molecular_function:GO:0019139//cytokinin dehydrogenase activity;GO:0016614//oxidoreductase activity, acting on CH-OH group of donors;GO:0050660//flavin adenine dinucleotide binding;
CL2759.Contig2_All	1260	56.3162	120.496	1.09736	0.00175899	Up	3.42577e-06	gi|802651157|ref|XP_012080008.1|/1.9e-105/PREDICTED: short-chain dehydrogenase TIC 32, chloroplastic [Jatropha curcas] >gi|643720793|gb|KDP31057.1| hypothetical protein JCGZ_11433 [Jatropha curcas]	gi|802651156|ref|XM_012224618.1|/0/PREDICTED: Jatropha curcas short-chain dehydrogenase TIC 32, chloroplastic (LOC105640337), mRNA	sp|A2RVM0|TIC32_ARATH/6.5e-51/Short-chain dehydrogenase TIC 32, chloroplastic OS=Arabidopsis thaliana GN=TIC32 PE=2 SV=1	pop:POPTR_0015s09260g/3.1e-101/POPTRDRAFT_808005; short-chain dehydrogenase/reductase family protein; K11153 retinol dehydrogenase 12 [EC:1.1.1.300]	At5g50130/9.1e-84/[Q] KOG1208 Dehydrogenases with different specificities (related to short-chain alcohol dehydrogenases)	PTHR24320:SF100/2.0E-94/--	NA
CL1791.Contig47_All	1552	11.9617	1.926	-2.63474	0.00159261	Down	3.06051e-06	gi|1000986404|ref|XP_015574855.1|/2.9e-34/PREDICTED: LOW QUALITY PROTEIN: vacuolar protein sorting-associated protein 35B [Ricinus communis]	gi|1000986403|ref|XM_015719369.1|/2.25795e-113/PREDICTED: Ricinus communis vacuolar protein sorting-associated protein 35B (LOC8274693), mRNA	sp|F4I0P8|VP35B_ARATH/1.7e-32/Vacuolar protein sorting-associated protein 35B OS=Arabidopsis thaliana GN=VPS35B PE=1 SV=1	rcu:8274693/4.8e-35/vacuolar protein sorting-associated protein 35B; K18468 vacuolar protein sorting-associated protein 35	At1g75850/4.5e-32/[U] KOG1107 Membrane coat complex Retromer, subunit VPS35	NA	NA
CL13388.Contig2_All	786	83.0122	227.725	1.4559	6.4946e-12	Up	8.40447e-16	gi|255558452|ref|XP_002520251.1|/3.4e-52/PREDICTED: basic blue protein [Ricinus communis] >gi|223540470|gb|EEF42037.1| Basic blue protein, putative [Ricinus communis]	NA	sp|P00303|BABL_CUCSA/1.5e-37/Basic blue protein OS=Cucumis sativus PE=1 SV=1	mdm:103419981/4.3e-08/receptor-like protein kinase FERONIA; K04733 interleukin-1 receptor-associated kinase 4 [EC:2.7.11.1]	At2g02850/6.8e-37/[S] LSE0042 A Uncharacterized plastocyanin-like protein, probably non-copper-binding	PS51485/34.596/Phytocyanin domain profile.	cellular_component:GO:0046658//anchored component of plasma membrane;molecular_function:GO:0009055//electron carrier activity;
Unigene31676_All	1208	44.2761	90.2667	1.02767	0.00397626	Up	9.57075e-06	gi|1000940351|ref|XP_015583007.1|/5.2e-108/PREDICTED: ethylene-responsive transcription factor CRF6 [Ricinus communis]	gi|802694778|ref|XM_012227872.1|/3.97753e-75/PREDICTED: Jatropha curcas ethylene-responsive transcription factor CRF6 (LOC105642888), mRNA	sp|Q9M374|CRF6_ARATH/8.7e-45/Ethylene-responsive transcription factor CRF6 OS=Arabidopsis thaliana GN=CRF6 PE=1 SV=1	pxb:103949107/2.2e-35/pathogenesis-related genes transcriptional activator PTI6-like; K13434 pathogenesis-related genes transcriptional activator PTI6	At3g61630/2.3e-44/[K] LSE0301 A AP2 domain transcription factor	PTHR31194:SF16/6.0E-70/--	biological_process:GO:0006351//transcription, DNA-templated;
CL7412.Contig3_All	3088	25.8658	2.59689	-3.31619	2.94024e-06	Down	2.01659e-09	gi|802754593|ref|XP_012088733.1|/7.8e-241/PREDICTED: uncharacterized protein LOC105647314 isoform X3 [Jatropha curcas]	gi|802754592|ref|XM_012233343.1|/2.75248e-105/PREDICTED: Jatropha curcas uncharacterized LOC105647314 (LOC105647314), transcript variant X3, mRNA	NA	NA	At1g26540/3.1e-45/[S] LSE0133 A Uncharacterized protein	SM00743/3.6E-8/Tudor-like domain present in plant sequences.	NA
CL429.Contig19_All	1446	2.09422	15.671	2.90361	0.000177428	Up	2.15829e-07	gi|1000952671|ref|XP_015578818.1|/1.3e-89/PREDICTED: double-stranded RNA-binding protein 1 [Ricinus communis]	NA	sp|Q8H1D4|DRB4_ARATH/2.6e-43/Double-stranded RNA-binding protein 4 OS=Arabidopsis thaliana GN=DBR4 PE=1 SV=1	ats:F775_05066/2.4e-09/Dynamin-related protein 1B; K01528 dynamin GTPase [EC:3.6.5.5]	NA	PF00035/4.0E-12/Double-stranded RNA binding motif	NA
Unigene22771_All	655	14.7328	2.45282	-2.58652	0.0018824	Down	3.77574e-06	gi|802583134|ref|XP_012070096.1|/8.3e-84/PREDICTED: ATP-dependent Clp protease proteolytic subunit-related protein 4, chloroplastic [Jatropha curcas] >gi|802583136|ref|XP_012070097.1| PREDICTED: ATP-dependent Clp protease proteolytic subunit-related protein 4, chloroplastic [Jatropha curcas] >gi|643732961|gb|KDP39950.1| hypothetical protein JCGZ_03481 [Jatropha curcas]	gi|802583135|ref|XM_012214707.1|/1.45747e-156/PREDICTED: Jatropha curcas ATP-dependent Clp protease proteolytic subunit-related protein 4, chloroplastic (LOC105632347), transcript variant X2, mRNA	sp|Q8LB10|CLPR4_ARATH/6.8e-60/ATP-dependent Clp protease proteolytic subunit-related protein 4, chloroplastic OS=Arabidopsis thaliana GN=CLPR4 PE=1 SV=1	jcu:105632347/1.4e-84/ATP-dependent Clp protease proteolytic subunit-related protein 4, chloroplastic; K01358 ATP-dependent Clp protease, protease subunit [EC:3.4.21.92]	At4g17040/1.8e-59/[O] KOG0840 ATP-dependent Clp protease, proteolytic subunit	PTHR10381:SF25/2.2E-78/--	biological_process:GO:0010468//regulation of gene expression;GO:0006508//proteolysis;GO:0000302//response to reactive oxygen species;cellular_component:GO:0009941//chloroplast envelope;GO:0009570//chloroplast stroma;molecular_function:GO:0004252//serine-type endopeptidase activity;
CL361.Contig25_All	4103	13.3632	2.17688	-2.61793	0.00184882	Down	3.69642e-06	gi|470116450|ref|XP_004294395.1|/1.8e-83/PREDICTED: transcription initiation factor TFIID subunit 6-like [Fragaria vesca subsp. vesca]	gi|1000942959|ref|XM_015726633.1|/9.69695e-141/PREDICTED: Ricinus communis transcription initiation factor TFIID subunit 6 (LOC8268134), mRNA	sp|Q9MAU3|TAF6_ARATH/5.4e-62/Transcription initiation factor TFIID subunit 6 OS=Arabidopsis thaliana GN=TAF6 PE=1 SV=1	fve:101312615/3.0e-84/transcription initiation factor TFIID subunit 6-like; K03131 transcription initiation factor TFIID subunit 6	At1g04950/1.4e-61/[K] KOG2549 Transcription initiation factor TFIID, subunit TAF6 (also component of histone acetyltransferase SAGA)	PTHR10221:SF11/1.1E-93/--	biological_process:GO:0051090//regulation of sequence-specific DNA binding transcription factor activity;GO:0006352//DNA-templated transcription, initiation;cellular_component:GO:0005634//nucleus;molecular_function:GO:0046982//protein heterodimerization activity;
CL1890.Contig6_All	2073	49.9547	3.63719	-3.77972	1.52826e-08	Down	4.74643e-12	gi|802577586|ref|XP_012069076.1|/2.5e-110/PREDICTED: auxin-responsive protein IAA26-like [Jatropha curcas] >gi|643734012|gb|KDP40855.1| hypothetical protein JCGZ_24854 [Jatropha curcas]	gi|802577585|ref|XM_012213686.1|/0/PREDICTED: Jatropha curcas auxin-responsive protein IAA26-like (LOC105631536), mRNA	sp|Q8LAL2|IAA26_ARATH/1.3e-64/Auxin-responsive protein IAA26 OS=Arabidopsis thaliana GN=IAA26 PE=1 SV=2	jcu:105631536/4.2e-111/auxin-responsive protein IAA26-like; K14484 auxin-responsive protein IAA	At3g16500/3.5e-64/[TR] LSE0302 A Auxin-inducible protein	PTHR31734:SF2/3.1E-136/--	biological_process:GO:0006355//regulation of transcription, DNA-templated;GO:0009734//auxin-activated signaling pathway;cellular_component:GO:0005634//nucleus;
CL9018.Contig4_All	1947	17.7539	2.10082	-3.07912	3.20182e-05	Down	3.01378e-08	gi|1000959455|ref|XP_015576377.1|/8.7e-198/PREDICTED: UDP-glycosyltransferase 88F3 isoform X1 [Ricinus communis]	gi|731431326|ref|XM_002266313.3|/1.43082e-56/PREDICTED: Vitis vinifera anthocyanidin 5,3-O-glucosyltransferase-like (LOC100247819), mRNA	sp|Q4R1I9|ANGLT_ROSHC/2.8e-117/Anthocyanidin 5,3-O-glucosyltransferase OS=Rosa hybrid cultivar GN=RhGT1 PE=2 SV=1	fve:101302986/4.3e-118/anthocyanidin 5,3-O-glucosyltransferase; K12938 anthocyanidin 5,3-O-glucosyltransferase [EC:2.4.1.-]	At3g16520/2.0e-106/[GC] KOG1192 UDP-glucuronosyl and UDP-glucosyl transferase	PF00201/9.5E-24/UDP-glucoronosyl and UDP-glucosyl transferase	biological_process:GO:0008152//metabolic process;molecular_function:GO:0016758//transferase activity, transferring hexosyl groups;
CL2759.Contig4_All	1182	21.6223	62.8265	1.53885	0.000303839	Up	4.38406e-07	gi|802651157|ref|XP_012080008.1|/4.9e-159/PREDICTED: short-chain dehydrogenase TIC 32, chloroplastic [Jatropha curcas] >gi|643720793|gb|KDP31057.1| hypothetical protein JCGZ_11433 [Jatropha curcas]	gi|1000984463|ref|XM_002511306.2|/0/PREDICTED: Ricinus communis short-chain dehydrogenase TIC 32, chloroplastic (LOC8278318), transcript variant X1, mRNA	sp|A2RVM0|TIC32_ARATH/6.9e-71/Short-chain dehydrogenase TIC 32, chloroplastic OS=Arabidopsis thaliana GN=TIC32 PE=2 SV=1	pop:POPTR_0015s09260g/8.1e-152/POPTRDRAFT_808005; short-chain dehydrogenase/reductase family protein; K11153 retinol dehydrogenase 12 [EC:1.1.1.300]	At5g50130/2.4e-123/[Q] KOG1208 Dehydrogenases with different specificities (related to short-chain alcohol dehydrogenases)	PF00106/6.3E-29/short chain dehydrogenase	NA
CL16576.Contig12_All	4168	2.11663	23.6252	3.48049	3.27839e-07	Up	1.50608e-10	gi|802742724|ref|XP_012087374.1|/1.4e-213/PREDICTED: DEAD-box ATP-dependent RNA helicase 10 [Jatropha curcas] >gi|643711576|gb|KDP25083.1| hypothetical protein JCGZ_22618 [Jatropha curcas]	gi|1000978652|ref|XM_002513327.2|/0/PREDICTED: Ricinus communis DEAD-box ATP-dependent RNA helicase 10 (LOC8272592), mRNA	sp|Q8GY84|RH10_ARATH/4.6e-194/DEAD-box ATP-dependent RNA helicase 10 OS=Arabidopsis thaliana GN=RH10 PE=2 SV=2	rcu:8272592/1.3e-220/DEAD-box ATP-dependent RNA helicase 10; K14777 ATP-dependent RNA helicase DDX47/RRP3 [EC:3.6.4.13]	At5g60990/2.5e-191/[A] KOG0330 ATP-dependent RNA helicase	PTHR24031:SF78/6.2E-293/--	molecular_function:GO:0005524//ATP binding;GO:0004386//helicase activity;GO:0003676//nucleic acid binding;
Unigene54958_All	987	13.4259	61.301	2.19089	2.23814e-05	Up	1.95501e-08	gi|802792128|ref|XP_012092251.1|/2.3e-69/PREDICTED: protein FANTASTIC FOUR 1-like [Jatropha curcas] >gi|643704401|gb|KDP21465.1| hypothetical protein JCGZ_21936 [Jatropha curcas]	NA	sp|Q6NMR8|FAF3_ARATH/3.5e-28/Protein FANTASTIC FOUR 3 OS=Arabidopsis thaliana GN=FAF3 PE=2 SV=1	tcc:TCM_041220/1.4e-16/Chaperone DnaJ-domain superfamily protein; K09528 DnaJ homolog subfamily C member 8	NA	PTHR33155/5.0E-77/--	NA
CL5465.Contig3_All	2238	45.1772	2.7594	-4.03317	2.04216e-10	Down	3.69978e-14	gi|802621676|ref|XP_012076087.1|/1.7e-83/PREDICTED: DNA repair protein XRCC2 homolog isoform X2 [Jatropha curcas]	gi|596290254|ref|XM_007226090.1|/2.24054e-20/Prunus persica hypothetical protein (PRUPE_ppa014924mg) mRNA, partial cds	sp|Q682D3|XRCC2_ARATH/5.9e-71/DNA repair protein XRCC2 homolog OS=Arabidopsis thaliana GN=XRCC2 PE=2 SV=2	jcu:105637270/2.8e-84/DNA repair protein XRCC2 homolog; K10879 DNA-repair protein XRCC2	At5g64520/1.6e-70/[L] KOG2859 DNA repair protein, member of the recA/RAD51 family	PTHR22942/7.6E-84/--	biological_process:GO:0006281//DNA repair;GO:0006310//DNA recombination;molecular_function:GO:1901363//heterocyclic compound binding;GO:0097159//organic cyclic compound binding;
Unigene4758_All	1683	28.3883	87.0145	1.61596	0.00976576	Up	3.04566e-05	gi|802579859|ref|XP_012069531.1|/2.6e-142/PREDICTED: basic 7S globulin [Jatropha curcas] >gi|643733161|gb|KDP40108.1| hypothetical protein JCGZ_02106 [Jatropha curcas]	gi|1000970623|ref|XM_002517116.2|/2.95603e-162/PREDICTED: Ricinus communis basic 7S globulin 2 (LOC8271569), mRNA	sp|Q8RVH5|7SBG2_SOYBN/3.8e-46/Basic 7S globulin 2 OS=Glycine max PE=1 SV=1	aip:107606484/7.0e-16/aspartic proteinase nepenthesin-1; K02882 large subunit ribosomal protein L18Ae	At1g03220/5.1e-82/[O] KOG1339 Aspartyl protease	PTHR13683:SF379/9.4E-159/--	biological_process:GO:0006508//proteolysis;GO:0030163//protein catabolic process;molecular_function:GO:0004190//aspartic-type endopeptidase activity;
CL7223.Contig14_All	3052	75.9343	2.43365	-4.96356	1.89325e-19	Down	1.1025e-23	gi|802746420|ref|XP_012087507.1|/0.0e+00/PREDICTED: E3 ubiquitin-protein ligase MBR2-like isoform X1 [Jatropha curcas] >gi|643711488|gb|KDP25016.1| hypothetical protein JCGZ_23999 [Jatropha curcas]	gi|1000967317|ref|XM_015718907.1|/0/PREDICTED: Ricinus communis E3 ubiquitin-protein ligase MBR2 (LOC8288343), transcript variant X1, mRNA	sp|O49500|MBR2_ARATH/2.3e-142/E3 ubiquitin-protein ligase MBR2 OS=Arabidopsis thaliana GN=MBR2 PE=1 SV=1	gra:105782149/1.0e-238/E3 ubiquitin-protein ligase MBR2; K10635 E3 ubiquitin-protein ligase Arkadia [EC:2.3.2.27]	At4g34040/6.1e-142/[O] KOG0800 FOG: Predicted E3 ubiquitin ligase	PS50089/12.652/Zinc finger RING-type profile.	biological_process:GO:0043161//proteasome-mediated ubiquitin-dependent protein catabolic process;molecular_function:GO:0061630//ubiquitin protein ligase activity;GO:0008270//zinc ion binding;
CL933.Contig31_All	2118	57.058	12.7025	-2.16731	1.1933e-05	Down	9.34249e-09	gi|1000980156|ref|XP_002512887.2|/2.9e-138/PREDICTED: glycerophosphodiester phosphodiesterase GDPD1, chloroplastic [Ricinus communis]	gi|1000980155|ref|XM_002512841.2|/0/PREDICTED: Ricinus communis glycerophosphodiester phosphodiesterase GDPD1, chloroplastic (LOC8285297), mRNA	NA	pop:POPTR_0001s33270g/3.8e-128/POPTRDRAFT_174634; SENESCENCE-RELATED GENE 3 family protein; K18696 glycerophosphodiester phosphodiesterase [EC:3.1.4.46]	At5g41080/3.0e-103/[R] KOG2421 Predicted starch-binding protein	PF03009/3.5E-37/Glycerophosphoryl diester phosphodiesterase family	biological_process:GO:0030643//cellular phosphate ion homeostasis;GO:0046475//glycerophospholipid catabolic process;cellular_component:GO:0005623//cell;molecular_function:GO:0008889//glycerophosphodiester phosphodiesterase activity;
CL17490.Contig38_All	3926	33.73	76.8467	1.18795	0.00633428	Up	1.78285e-05	gi|1000966409|ref|XP_015574731.1|/1.4e-290/PREDICTED: squamosa promoter-binding-like protein 1 isoform X2 [Ricinus communis]	gi|802706773|ref|XM_012228799.1|/0/PREDICTED: Jatropha curcas squamosa promoter-binding-like protein 1 (LOC105643618), transcript variant X1, mRNA	sp|Q9SMX9|SPL1_ARATH/1.0e-182/Squamosa promoter-binding-like protein 1 OS=Arabidopsis thaliana GN=SPL1 PE=1 SV=2	mdm:103401427/5.6e-16/uncharacterized LOC103401427; K13415 protein brassinosteroid insensitive 1 [EC:2.7.10.1 2.7.11.1]	NA	PTHR31251:SF21/9.2E-303/--	cellular_component:GO:0005634//nucleus;GO:0016021//integral component of membrane;molecular_function:GO:0003677//DNA binding;
CL1699.Contig5_All	3988	2.56471	87.0844	5.08555	1.43767e-20	Up	5.58135e-25	gi|255554448|ref|XP_002518263.1|/0.0e+00/PREDICTED: calcium-transporting ATPase 10, plasma membrane-type [Ricinus communis] >gi|1000968053|ref|XP_015574145.1| PREDICTED: calcium-transporting ATPase 10, plasma membrane-type [Ricinus communis] >gi|1000968056|ref|XP_015574146.1| PREDICTED: calcium-transporting ATPase 10, plasma membrane-type [Ricinus communis] >gi|223542610|gb|EEF44149.1| cation-tra…	gi|802659166|ref|XM_012225416.1|/0/PREDICTED: Jatropha curcas calcium-transporting ATPase 10, plasma membrane-type-like (LOC105640982), transcript variant X2, mRNA	sp|Q9SZR1|ACA10_ARATH/0.0e+00/Calcium-transporting ATPase 10, plasma membrane-type OS=Arabidopsis thaliana GN=ACA10 PE=1 SV=2	rcu:8258078/0.0e+00/calcium-transporting ATPase 10, plasma membrane-type; K01537 Ca2+-transporting ATPase [EC:3.6.3.8]	At4g29900/0.0e+00/[P] KOG0204 Calcium transporting ATPase	PR00121/9.9E-12/Sodium/potassium-transporting ATPase signature	biological_process:GO:0070588//calcium ion transmembrane transport;cellular_component:GO:0043231//intracellular membrane-bounded organelle;GO:0005887//integral component of plasma membrane;molecular_function:GO:0046872//metal ion binding;GO:0005524//ATP binding;GO:0005388//calcium-transporting ATPase activity;GO:0005516//calmodulin binding;
CL7925.Contig4_All	2904	13.4116	2.1313	-2.65367	0.00141267	Down	2.64894e-06	gi|1000950473|ref|XP_015579589.1|/7.9e-203/PREDICTED: integrator complex subunit 3 homolog isoform X5 [Ricinus communis]	gi|1000950472|ref|XM_015724103.1|/0/PREDICTED: Ricinus communis integrator complex subunit 3 homolog (LOC8271512), transcript variant X9, mRNA	NA	rcu:8271512/1.3e-203/integrator complex subunit 3 homolog; K13140 integrator complex subunit 3	At4g14590/7.8e-147/[S] KOG4262 Uncharacterized conserved protein	PTHR13587/1.4E-225/--	NA
CL15573.Contig8_All	1719	57.5959	20.2263	-1.50973	0.0345779	Down	0.000161758	gi|802732360|ref|XP_012086379.1|/1.5e-233/PREDICTED: histone-lysine N-methyltransferase ATXR2 isoform X1 [Jatropha curcas] >gi|643712626|gb|KDP25865.1| hypothetical protein JCGZ_22895 [Jatropha curcas]	gi|802732359|ref|XM_012230989.1|/0/PREDICTED: Jatropha curcas histone-lysine N-methyltransferase ATXR2 (LOC105645392), transcript variant X1, mRNA	sp|Q5PP37|ATXR2_ARATH/5.0e-195/Histone-lysine N-methyltransferase ATXR2 OS=Arabidopsis thaliana GN=ATXR2 PE=2 SV=1	gmx:100787569/2.6e-10/DNA polymerase I A, chloroplastic/mitochondrial-like; K02335 DNA polymerase I [EC:2.7.7.7]	At3g21820/5.4e-180/[B] KOG2084 Predicted histone tail methylase containing SET domain	PF01753/1.1E-5/MYND finger	biological_process:GO:0032259//methylation;molecular_function:GO:0008168//methyltransferase activity;
CL1701.Contig4_All	2182	41.2734	2.37033	-4.12205	2.88937e-11	Down	3.926e-15	gi|802540644|ref|XP_012077590.1|/4.3e-153/PREDICTED: SET and MYND domain-containing protein 4 isoform X2 [Jatropha curcas]	gi|802540643|ref|XM_012222200.1|/0/PREDICTED: Jatropha curcas SET and MYND domain-containing protein 4 (LOC105638398), transcript variant X3, mRNA	NA	lja:Lj1g3v0764540.1/4.4e-10/Lj1g3v0764540.1; -; K11426 SET and MYND domain-containing protein	At1g33400/5.0e-90/[B] KOG2084 Predicted histone tail methylase containing SET domain	PTHR12197:SF173/8.3E-159/--	NA
CL1205.Contig3_All	2028	18.0369	43.2707	1.26244	0.0339212	Up	0.000157409	gi|802615274|ref|XP_012075101.1|/6.8e-153/PREDICTED: probable transcription factor KAN2 isoform X1 [Jatropha curcas]	gi|802615273|ref|XM_012219711.1|/0/PREDICTED: Jatropha curcas probable transcription factor KAN2 (LOC105636436), transcript variant X1, mRNA	sp|Q9C616|KAN2_ARATH/2.2e-93/Probable transcription factor KAN2 OS=Arabidopsis thaliana GN=KAN2 PE=2 SV=1	NA	At1g32240/5.9e-93/[RK] LSE0452 A MYB transcription factor	PTHR31496:SF10/7.0E-186/--	biological_process:GO:0048481//plant ovule development;GO:0006355//regulation of transcription, DNA-templated;GO:0009944//polarity specification of adaxial/abaxial axis;cellular_component:GO:0005634//nucleus;molecular_function:GO:0003677//DNA binding;
CL2632.Contig1_All	925	1.99151	14.7605	2.88981	0.000191359	Up	2.42045e-07	gi|802595043|ref|XP_012071941.1|/1.2e-88/PREDICTED: probable ubiquitin-conjugating enzyme E2 18 [Jatropha curcas] >gi|643731224|gb|KDP38562.1| hypothetical protein JCGZ_04487 [Jatropha curcas]	gi|802595042|ref|XM_012216551.1|/2.64047e-170/PREDICTED: Jatropha curcas probable ubiquitin-conjugating enzyme E2 18 (LOC105633856), mRNA	sp|Q9FMM0|UBC18_ARATH/1.1e-84/Probable ubiquitin-conjugating enzyme E2 18 OS=Arabidopsis thaliana GN=UBC18 PE=2 SV=1	jcu:105633856/2.0e-89/probable ubiquitin-conjugating enzyme E2 18; K10688 ubiquitin-conjugating enzyme E2 W [EC:2.3.2.25]	At5g42990/3.0e-84/[O] KOG0427 Ubiquitin conjugating enzyme	PTHR24067/7.0E-130/--	molecular_function:GO:0005524//ATP binding;GO:0016874//ligase activity;
CL1565.Contig1_All	778	28.4627	9.88054	-1.52641	0.0339212	Down	0.000157228	gi|802536292|ref|XP_012066551.1|/3.0e-40/PREDICTED: uncharacterized protein LOC105629487 isoform X2 [Jatropha curcas]	NA	NA	NA	NA	PTHR31118/6.5E-48/--	NA
CL3538.Contig6_All	5589	55.2789	127.887	1.21007	0.00843903	Up	2.5336e-05	gi|1000973265|ref|XP_015572953.1|/0.0e+00/PREDICTED: endoribonuclease Dicer homolog 3 [Ricinus communis]	gi|1000973264|ref|XM_015717467.1|/0/PREDICTED: Ricinus communis endoribonuclease Dicer homolog 3 (LOC8258607), mRNA	sp|Q9LXW7|DCL3_ARATH/4.8e-223/Endoribonuclease Dicer homolog 3 OS=Arabidopsis thaliana GN=DCL3 PE=1 SV=2	rcu:8258607/0.0e+00/endoribonuclease Dicer homolog 3; K11592 endoribonuclease Dicer [EC:3.1.26.-]	At3g43920/1.3e-222/[A] KOG0701 dsRNA-specific nuclease Dicer and related ribonucleases	PF00270/8.0E-20/DEAD/DEAH box helicase	NA
Unigene26484_All	1964	19.7798	4.3486	-2.1854	0.0140313	Down	4.88438e-05	gi|1000973207|ref|XP_002516184.2|/1.1e-139/PREDICTED: uncharacterized protein LOC8259020 [Ricinus communis]	gi|1000973206|ref|XM_002516138.2|/4.70228e-126/PREDICTED: Ricinus communis uncharacterized LOC8259020 (LOC8259020), mRNA	NA	NA	NA	PTHR35134/2.2E-61/--	biological_process:GO:0006796//phosphate-containing compound metabolic process;
Unigene55708_All	359	7.90411	33.4619	2.08185	0.0417479	Up	0.000205834	NA	gi|1000986914|ref|XM_002510450.2|/5.66076e-09/PREDICTED: Ricinus communis protein RCC2 homolog (LOC8275833), mRNA	NA	NA	NA	NA	NA
CL1459.Contig14_All	3705	36.7091	84.9234	1.21003	0.0293212	Up	0.000129198	gi|1000986475|ref|XP_015575058.1|/0.0e+00/PREDICTED: calcium-transporting ATPase 3, endoplasmic reticulum-type isoform X1 [Ricinus communis]	gi|1000986480|ref|XM_015719579.1|/0/PREDICTED: Ricinus communis calcium-transporting ATPase 3, endoplasmic reticulum-type (LOC8265280), transcript variant X4, mRNA	sp|Q9SY55|ECA3_ARATH/0.0e+00/Calcium-transporting ATPase 3, endoplasmic reticulum-type OS=Arabidopsis thaliana GN=ECA3 PE=2 SV=3	rcu:8265280/0.0e+00/calcium-transporting ATPase 3, endoplasmic reticulum-type; K05853 Ca2+ transporting ATPase, sarcoplasmic/endoplasmic reticulum [EC:3.6.3.8]	At1g10130/0.0e+00/[P] KOG0202 Ca2+ transporting ATPase	PF00689/4.8E-45/Cation transporting ATPase, C-terminus	biological_process:GO:0070588//calcium ion transmembrane transport;GO:0006874//cellular calcium ion homeostasis;cellular_component:GO:0043231//intracellular membrane-bounded organelle;GO:0005887//integral component of plasma membrane;molecular_function:GO:0046872//metal ion binding;GO:0005524//ATP binding;GO:0005388//calcium-transporting ATPase activity;
CL9482.Contig21_All	2772	3.31429	18.6779	2.49456	0.00448285	Up	1.11962e-05	gi|1000981568|ref|XP_015583133.1|/4.3e-174/PREDICTED: uncharacterized protein LOC8258500 [Ricinus communis]	gi|743789176|ref|XM_011037177.1|/0/PREDICTED: Populus euphratica uncharacterized LOC105133260 (LOC105133260), mRNA	sp|Q43088|RBCMT_PEA/1.8e-08/Ribulose-1,5 bisphosphate carboxylase/oxygenase large subunit N-methyltransferase, chloroplastic OS=Pisum sativum GN=RBCMT PE=1 SV=1	cam:101491003/1.0e-133/uncharacterized LOC101491003; K19199 histone-lysine N-methyltransferase SETD3 [EC:2.1.1.43]	At1g01920/4.3e-86/[R] KOG1337 N-methyltransferase	PTHR13271:SF41/9.2E-188/--	NA
Unigene13876_All	1096	23.3676	5.45335	-2.0993	0.0342505	Down	0.00015934	gi|223537637|gb|EEF39260.1|/7.4e-45/beta-glucosidase, putative [Ricinus communis]	gi|802688784|ref|XM_012227365.1|/7.95696e-57/PREDICTED: Jatropha curcas beta-glucosidase 11-like (LOC105642519), mRNA	sp|Q8S3J3|HIUH_SOYBN/1.7e-31/Hydroxyisourate hydrolase OS=Glycine max GN=HIUH PE=1 SV=1	rcu:8259860/9.8e-43/hydroxyisourate hydrolase; K01188 beta-glucosidase [EC:3.2.1.21]	At1g02850/5.0e-30/[G] KOG0626 Beta-glucosidase, lactase phlorizinhydrolase, and related proteins	PTHR10353/1.6E-56/--	NA
Unigene19807_All	580	31.5721	67.8519	1.10374	0.0213456	Up	8.29577e-05	gi|802546971|ref|XP_012087852.1|/2.3e-82/PREDICTED: uncharacterized acetyltransferase At3g50280 [Jatropha curcas] >gi|643739007|gb|KDP44821.1| hypothetical protein JCGZ_01321 [Jatropha curcas]	NA	sp|Q9FF86|DCR_ARATH/2.9e-14/BAHD acyltransferase DCR OS=Arabidopsis thaliana GN=DCR PE=2 SV=1	sly:101260310/1.2e-15/AAT2; BAHD acyltransferase DCR-like; K19747 BAHD acyltransferase [EC:2.3.1.-]	At2g39980/9.9e-62/[RQ] TWOG0156 Predicted anthranilate N-hydroxycinnamoyl/benzoyltransferase	PTHR31896/5.7E-97/--	molecular_function:GO:0047672//anthranilate N-benzoyltransferase activity;
CL13937.Contig3_All	555	32.5643	5.82607	-2.48269	0.000318863	Down	4.66274e-07	gi|671723177|gb|AII82564.1|/1.6e-43/GA-stimulated protein [Populus x canadensis]	gi|1000986113|ref|XM_002510486.2|/1.36092e-81/PREDICTED: Ricinus communis gibberellin-regulated protein 1 (LOC8274659), mRNA	sp|P46689|GASA1_ARATH/7.5e-36/Gibberellin-regulated protein 1 OS=Arabidopsis thaliana GN=GASA1 PE=2 SV=2	mdm:103411342/5.1e-16/xyloglucan glycosyltransferase 4-like; K20887 xyloglucan glycosyltransferase 4 [EC:2.4.1.-]	At2g18420/1.4e-25/[R] LSE0474 A Gibberellin-regulated protein	PTHR23201:SF2/7.6E-57/--	NA
CL7346.Contig5_All	2816	26.0476	2.40949	-3.43435	7.28706e-07	Down	3.73507e-10	gi|802564597|ref|XP_012067355.1|/4.3e-307/PREDICTED: histone-lysine N-methyltransferase, H3 lysine-9 specific SUVH4 isoform X3 [Jatropha curcas] >gi|643735217|gb|KDP41858.1| hypothetical protein JCGZ_26876 [Jatropha curcas]	gi|802564596|ref|XM_012211965.1|/0/PREDICTED: Jatropha curcas histone-lysine N-methyltransferase, H3 lysine-9 specific SUVH4 (LOC105630213), transcript variant X3, mRNA	sp|Q8GZB6|SUVH4_ARATH/6.4e-216/Histone-lysine N-methyltransferase, H3 lysine-9 specific SUVH4 OS=Arabidopsis thaliana GN=SUVH4 PE=1 SV=2	rcu:8273097/3.4e-305/histone-lysine N-methyltransferase, H3 lysine-9 specific SUVH4; K11420 euchromatic histone-lysine N-methyltransferase [EC:2.1.1.43]	At5g13960_2/1.9e-118/[BK] KOG1082 Histone H3 (Lys9) methyltransferase SUV39H1/Clr4, required for transcriptional silencing	PF02182/1.6E-46/SAD/SRA domain	biological_process:GO:0034968//histone lysine methylation;cellular_component:GO:0005634//nucleus;GO:0005694//chromosome;molecular_function:GO:0042393//histone binding;GO:0008270//zinc ion binding;GO:0018024//histone-lysine N-methyltransferase activity;
CL933.Contig10_All	1697	138.177	57.804	-1.25727	0.000681993	Down	1.17379e-06	gi|1000980156|ref|XP_002512887.2|/3.5e-118/PREDICTED: glycerophosphodiester phosphodiesterase GDPD1, chloroplastic [Ricinus communis]	gi|1000980155|ref|XM_002512841.2|/0/PREDICTED: Ricinus communis glycerophosphodiester phosphodiesterase GDPD1, chloroplastic (LOC8285297), mRNA	NA	pop:POPTR_0001s33270g/4.5e-111/POPTRDRAFT_174634; SENESCENCE-RELATED GENE 3 family protein; K18696 glycerophosphodiester phosphodiesterase [EC:3.1.4.46]	At5g41080/2.4e-87/[R] KOG2421 Predicted starch-binding protein	PS51704/15.856/GP-PDE domain profile.	biological_process:GO:0030643//cellular phosphate ion homeostasis;GO:0046475//glycerophospholipid catabolic process;cellular_component:GO:0005623//cell;molecular_function:GO:0008889//glycerophosphodiester phosphodiesterase activity;
CL3347.Contig9_All	2172	53.4122	107.823	1.01342	0.00515956	Up	1.32201e-05	gi|255563935|ref|XP_002522967.1|/1.6e-94/PREDICTED: CRS2-associated factor 2, mitochondrial [Ricinus communis] >gi|223537779|gb|EEF39397.1| conserved hypothetical protein [Ricinus communis]	gi|1000957532|ref|XM_002522921.2|/8.23655e-164/PREDICTED: Ricinus communis CRS2-associated factor 2, mitochondrial (LOC8282916), mRNA	sp|Q0J7J7|CAF2M_ORYSJ/2.1e-89/CRS2-associated factor 2, mitochondrial OS=Oryza sativa subsp. japonica GN=Os08g0188000 PE=2 SV=2	NA	At3g01370/3.4e-06/[L] KOG1990 Poly(A)-specific exoribonuclease PARN	PTHR31846:SF3/3.7E-62/--	cellular_component:GO:0005739//mitochondrion;molecular_function:GO:0003723//RNA binding;
CL13937.Contig1_All	596	143.015	57.0101	-1.32687	0.0426215	Down	0.00021152	gi|671723177|gb|AII82564.1|/3.8e-43/GA-stimulated protein [Populus x canadensis]	gi|566155851|ref|XM_002300671.2|/3.19893e-73/Populus trichocarpa GAST-like gene product family protein (POPTR_0002s02420g) mRNA, complete cds	sp|P46689|GASA1_ARATH/1.8e-35/Gibberellin-regulated protein 1 OS=Arabidopsis thaliana GN=GASA1 PE=2 SV=2	mdm:103411342/5.5e-16/xyloglucan glycosyltransferase 4-like; K20887 xyloglucan glycosyltransferase 4 [EC:2.4.1.-]	At2g18420/3.4e-25/[R] LSE0474 A Gibberellin-regulated protein	PTHR23201:SF2/1.4E-56/--	NA
CL3130.Contig8_All	3494	64.1716	22.2112	-1.53065	0.0372557	Down	0.000177528	gi|802538206|ref|XP_012067327.1|/1.1e-52/PREDICTED: uncharacterized protein LOC105630189 [Jatropha curcas] >gi|802538211|ref|XP_012067335.1| PREDICTED: uncharacterized protein LOC105630189 [Jatropha curcas]	gi|802538210|ref|XM_012211945.1|/2.92399e-150/PREDICTED: Jatropha curcas uncharacterized LOC105630189 (LOC105630189), transcript variant X2, mRNA	NA	NA	NA	PTHR36492:SF2/2.9E-49/--	NA
CL7852.Contig2_All	963	41.1366	85.2246	1.05085	0.010996	Up	3.57163e-05	gi|802787808|ref|XP_012092019.1|/8.2e-56/PREDICTED: two-component response regulator ARR5 [Jatropha curcas] >gi|643704220|gb|KDP21284.1| hypothetical protein JCGZ_21755 [Jatropha curcas]	gi|1000964179|ref|XM_002520155.2|/2.40003e-86/PREDICTED: Ricinus communis two-component response regulator ARR5 (LOC8270367), mRNA	sp|O82798|ARR4_ARATH/2.5e-42/Two-component response regulator ARR4 OS=Arabidopsis thaliana GN=ARR4 PE=1 SV=1	jcu:105649825/1.4e-56/two-component response regulator ARR5; K14492 two-component response regulator ARR-A family	At1g10470/6.5e-42/[K] KOG1601 GATA-4/5/6 transcription factors	PTHR26402/2.4E-61/--	biological_process:GO:0016310//phosphorylation;GO:0000160//phosphorelay signal transduction system;cellular_component:GO:0005622//intracellular;molecular_function:GO:0016301//kinase activity;
CL9076.Contig1_All	868	60.3485	23.6776	-1.34979	0.0287712	Down	0.00012603	gi|255580531|ref|XP_002531090.1|/1.1e-67/PREDICTED: chaperone protein dnaJ 20, chloroplastic [Ricinus communis] >gi|223529336|gb|EEF31304.1| chaperone protein DNAj, putative [Ricinus communis]	NA	sp|Q9SDN0|DNJ20_ARATH/1.4e-36/Chaperone protein dnaJ 20, chloroplastic OS=Arabidopsis thaliana GN=ATJ20 PE=1 SV=2	egu:105058469/9.8e-14/chaperone protein dnaJ 1, mitochondrial; K03686 molecular chaperone DnaJ	At4g13830/3.7e-36/[O] KOG0712 Molecular chaperone (DnaJ superfamily)	PTHR24078/7.3E-33/--	NA
CL9020.Contig1_All	994	74.8352	36.6143	-1.03131	0.0447405	Down	0.000226102	gi|1000980315|ref|XP_015584659.1|/1.0e-53/PREDICTED: ATP-dependent DNA helicase Q-like 1 isoform X2 [Ricinus communis]	gi|802755781|ref|XM_012233537.1|/6.37895e-142/PREDICTED: Jatropha curcas ATP-dependent DNA helicase Q-like 1 (LOC105647445), mRNA	sp|Q9FT74|RQL1_ARATH/8.7e-43/ATP-dependent DNA helicase Q-like 1 OS=Arabidopsis thaliana GN=RECQL1 PE=2 SV=1	mtr:MTR_1g083840/8.5e-54/RecQ family ATP-dependent DNA helicase; K10901 bloom syndrome protein [EC:3.6.4.12]	At3g05740/2.3e-42/[L] KOG0351 ATP-dependent DNA helicase	PF16124/1.3E-12/RecQ zinc-binding	biological_process:GO:0006310//DNA recombination;molecular_function:GO:0005524//ATP binding;GO:0003676//nucleic acid binding;GO:0008026//ATP-dependent helicase activity;
CL1759.Contig14_All	1968	59.2367	28.1754	-1.07205	0.0237156	Down	9.54448e-05	gi|566202847|ref|XP_006375291.1|/2.5e-229/hypothetical protein POPTR_0014s05970g [Populus trichocarpa] >gi|550323611|gb|ERP53088.1| hypothetical protein POPTR_0014s05970g [Populus trichocarpa]	gi|1000953370|ref|XM_015723101.1|/0/PREDICTED: Ricinus communis probable plastidic glucose transporter 1 (LOC8282553), transcript variant X6, mRNA	sp|Q0WVE9|PLST1_ARATH/4.5e-200/Probable plastidic glucose transporter 1 OS=Arabidopsis thaliana GN=At1g05030 PE=2 SV=2	mtr:MTR_1g116660/6.6e-58/sugar porter (SP) family MFS transporter; K08150 MFS transporter, SP family, solute carrier family 2 (myo-inositol transporter), member 13	At1g05030/3.7e-185/[R] KOG0254 Predicted transporter (major facilitator superfamily)	PS50850/16.971/Major facilitator superfamily (MFS) profile.	biological_process:GO:0055085//transmembrane transport;cellular_component:GO:0016021//integral component of membrane;molecular_function:GO:0022891//substrate-specific transmembrane transporter activity;
CL5310.Contig9_All	3177	53.9186	17.4899	-1.62426	0.00141267	Down	2.64109e-06	gi|1000963117|ref|XP_015575562.1|/0.0e+00/PREDICTED: protein FAR1-RELATED SEQUENCE 2 isoform X1 [Ricinus communis] >gi|1000963120|ref|XP_015575563.1| PREDICTED: protein FAR1-RELATED SEQUENCE 2 isoform X1 [Ricinus communis] >gi|1000963123|ref|XP_015575564.1| PREDICTED: protein FAR1-RELATED SEQUENCE 2 isoform X1 [Ricinus communis]	gi|1000963140|ref|XM_015720084.1|/0/PREDICTED: Ricinus communis protein FAR1-RELATED SEQUENCE 2 (LOC107261373), transcript variant X9, mRNA	sp|Q3EBQ3|FRS2_ARATH/8.3e-220/Protein FAR1-RELATED SEQUENCE 2 OS=Arabidopsis thaliana GN=FRS2 PE=1 SV=1	jcu:105634826/8.1e-106/protein FAR1-RELATED SEQUENCE 6-like; K17604 zinc finger SWIM domain-containing protein 3	At2g32250/6.4e-211/[T] LSE0022 A FAR1 nuclear protein involved in phytochrome A signaling	PS50966/9.396/Zinc finger SWIM-type profile.	NA
CL681.Contig34_All	1787	1.81298	10.6134	2.54945	0.00288456	Up	6.51379e-06	gi|802696389|ref|XP_012083458.1|/2.4e-109/PREDICTED: cell division protein FtsY homolog, chloroplastic isoform X1 [Jatropha curcas] >gi|643717049|gb|KDP28675.1| hypothetical protein JCGZ_14446 [Jatropha curcas]	gi|802696388|ref|XM_012228068.1|/0/PREDICTED: Jatropha curcas cell division protein FtsY homolog, chloroplastic (LOC105643032), transcript variant X1, mRNA	sp|O80842|CFTSY_ARATH/4.8e-92/Cell division protein FtsY homolog, chloroplastic OS=Arabidopsis thaliana GN=CPFTSY PE=1 SV=2	jcu:105643032/4.0e-110/cell division protein FtsY homolog, chloroplastic; K03110 fused signal recognition particle receptor	At2g45770/1.6e-89/[U] KOG0780 Signal recognition particle, subunit Srp54	PTHR11564/1.0E-105/--	biological_process:GO:0006614//SRP-dependent cotranslational protein targeting to membrane;GO:0051301//cell division;cellular_component:GO:0005622//intracellular;molecular_function:GO:0005525//GTP binding;
CL485.Contig12_All	2313	36.8854	2.78043	-3.72967	1.96168e-08	Down	6.21944e-12	gi|255543523|ref|XP_002512824.1|/5.3e-93/PREDICTED: uncharacterized protein LOC8273089 [Ricinus communis] >gi|223547835|gb|EEF49327.1| conserved hypothetical protein [Ricinus communis]	gi|802564645|ref|XM_012211976.1|/2.6015e-119/PREDICTED: Jatropha curcas uncharacterized LOC105630221 (LOC105630221), transcript variant X2, mRNA	NA	NA	NA	PTHR33645/1.2E-88/--	cellular_component:GO:0016020//membrane;
CL17544.Contig8_All	2861	80.8781	34.3028	-1.23742	0.0185111	Down	6.95885e-05	gi|802614761|ref|XP_012074823.1|/4.7e-216/PREDICTED: nucleolar complex protein 4 homolog isoform X1 [Jatropha curcas] >gi|643726977|gb|KDP35542.1| hypothetical protein JCGZ_08980 [Jatropha curcas]	gi|802614760|ref|XM_012219433.1|/0/PREDICTED: Jatropha curcas nucleolar complex protein 4 homolog (LOC105636223), transcript variant X1, mRNA	NA	jcu:105636223/7.8e-217/nucleolar complex protein 4 homolog; K14771 U3 small nucleolar RNA-associated protein 19	Hs13129068/1.4e-52/[J] KOG2154 Predicted nucleolar protein involved in ribosome biogenesis	PTHR12455/2.1E-161/--	biological_process:GO:0042254//ribosome biogenesis;
CL979.Contig4_All	1757	7.78336	1.80659	-2.10713	0.0416316	Down	0.000204991	gi|802779127|ref|XP_012091325.1|/2.2e-200/PREDICTED: uncharacterized protein LOC105649320 isoform X1 [Jatropha curcas]	gi|802779126|ref|XM_012235935.1|/0/PREDICTED: Jatropha curcas uncharacterized LOC105649320 (LOC105649320), transcript variant X1, mRNA	NA	jcu:105649320/3.7e-201/uncharacterized LOC105649320; K19619 tyrosyl-DNA phosphodiesterase 2 [EC:3.1.4.-]	At1g11800_1/2.6e-28/[R] KOG4198 RNA-binding Ran Zn-finger protein and related proteins	PTHR15822/7.3E-137/--	NA
CL1635.Contig5_All	1332	48.2114	102.628	1.08998	0.0147981	Up	5.17044e-05	gi|255551691|ref|XP_002516891.1|/7.4e-124/PREDICTED: ethylene-responsive transcription factor ERF086 [Ricinus communis] >gi|223543979|gb|EEF45505.1| DNA binding protein, putative [Ricinus communis]	gi|255551690|ref|XM_002516845.1|/6.75878e-133/PREDICTED: Ricinus communis ethylene-responsive transcription factor ERF086 (LOC8262411), mRNA	sp|Q6J9Q2|ERF86_ARATH/3.3e-53/Ethylene-responsive transcription factor ERF086 OS=Arabidopsis thaliana GN=ERF086 PE=2 SV=2	rcu:8273074/3.2e-32/ethylene-responsive transcription factor LEP; K09286 EREBP-like factor	At5g18560/1.2e-49/[K] LSE0301 A AP2 domain transcription factor	PS51032/20.929/AP2/ERF domain profile.	biological_process:GO:0009908//flower development;GO:0048507//meristem development;GO:0099402//plant organ development;GO:0006351//transcription, DNA-templated;molecular_function:GO:0003677//DNA binding;
CL4413.Contig4_All	1748	61.0897	28.0038	-1.12531	0.0212004	Down	8.19641e-05	gi|802769178|ref|XP_012090284.1|/2.9e-19/PREDICTED: uncharacterized protein LOC105648491 [Jatropha curcas] >gi|643706172|gb|KDP22304.1| hypothetical protein JCGZ_26135 [Jatropha curcas]	gi|802769177|ref|XM_012234894.1|/1.00521e-47/PREDICTED: Jatropha curcas uncharacterized LOC105648491 (LOC105648491), mRNA	NA	mdm:103441364/1.6e-10/transmembrane ascorbate ferrireductase 1-like; K08360 cytochrome b-561 [EC:1.16.5.1]	NA	PTHR33676/8.4E-13/--	NA
CL8777.Contig2_All	1025	421.852	853.309	1.01633	1.39027e-06	Up	7.46629e-10	gi|802769066|ref|XP_012090253.1|/1.1e-77/PREDICTED: uncharacterized protein LOC105648466 [Jatropha curcas] >gi|643706141|gb|KDP22273.1| hypothetical protein JCGZ_26104 [Jatropha curcas]	gi|985466025|ref|XM_006490335.2|/4.53298e-44/PREDICTED: Citrus sinensis hypothetical protein (LOC102613323), mRNA	NA	NA	NA	PTHR33649/1.6E-111/--	NA
CL2163.Contig11_All	2047	111.196	241.908	1.12135	0.000248305	Up	3.37391e-07	gi|802794220|ref|XP_012092321.1|/5.7e-139/PREDICTED: sugar transporter ERD6-like 7 isoform X2 [Jatropha curcas]	gi|802794219|ref|XM_012236931.1|/0/PREDICTED: Jatropha curcas sugar transporter ERD6-like 7 (LOC105650053), transcript variant X4, mRNA	sp|P93051|ERDL7_ARATH/9.1e-111/Sugar transporter ERD6-like 7 OS=Arabidopsis thaliana GN=At2g48020 PE=2 SV=2	jcu:105650053/9.4e-140/sugar transporter ERD6-like 7; K08145 MFS transporter, SP family, solute carrier family 2 (facilitated glucose transporter), member 8	At5g18840/1.6e-93/[R] KOG0254 Predicted transporter (major facilitator superfamily)	PS50850/23.67/Major facilitator superfamily (MFS) profile.	biological_process:GO:0006829//zinc II ion transport;GO:0055114//oxidation-reduction process;GO:0046323//glucose import;GO:1904659//glucose transmembrane transport;GO:0015992//proton transport;cellular_component:GO:0009705//plant-type vacuole membrane;GO:0005887//integral component of plasma membrane;GO:0009507//chloroplast;molecular_function:GO:0032440//2-alkenal reductase [NAD(P)] activity;GO:0…
Unigene9633_All	1577	180.532	63.069	-1.51725	0.00132611	Down	2.44542e-06	gi|802579859|ref|XP_012069531.1|/7.2e-142/PREDICTED: basic 7S globulin [Jatropha curcas] >gi|643733161|gb|KDP40108.1| hypothetical protein JCGZ_02106 [Jatropha curcas]	gi|922388439|ref|XM_013607296.1|/7.24787e-24/Medicago truncatula eukaryotic aspartyl protease family protein mRNA	sp|Q8RVH5|7SBG2_SOYBN/6.0e-46/Basic 7S globulin 2 OS=Glycine max PE=1 SV=1	aip:107606484/1.1e-15/aspartic proteinase nepenthesin-1; K02882 large subunit ribosomal protein L18Ae	At1g03220/8.1e-82/[O] KOG1339 Aspartyl protease	PTHR13683:SF379/2.5E-157/--	NA
CL5480.Contig7_All	1231	14.2757	40.4176	1.50142	0.0283249	Up	0.000123526	gi|802627513|ref|XP_012076714.1|/9.5e-65/PREDICTED: probable protein ABIL5 [Jatropha curcas] >gi|643724489|gb|KDP33690.1| hypothetical protein JCGZ_07261 [Jatropha curcas]	gi|1000976659|ref|XM_015716179.1|/2.49303e-57/PREDICTED: Ricinus communis probable protein ABIL5 (LOC8268348), partial mRNA	sp|Q5JMF2|ABIL5_ORYSJ/2.3e-16/Probable protein ABIL5 OS=Oryza sativa subsp. japonica GN=Os01g0760900 PE=2 SV=1	NA	NA	PTHR10460:SF11/1.4E-74/--	NA
CL534.Contig8_All	2799	32.6051	4.42076	-2.88273	0.000254301	Down	3.52119e-07	gi|1000954464|ref|XP_015578237.1|/3.7e-133/PREDICTED: LEC14B protein [Ricinus communis] >gi|1000954466|ref|XP_015578238.1| PREDICTED: LEC14B protein [Ricinus communis]	gi|802794806|ref|XM_012236941.1|/0/PREDICTED: Jatropha curcas LEC14B protein (LOC105650060), transcript variant X3, mRNA	sp|Q40153|LE14B_LITER/2.6e-100/LEC14B protein OS=Lithospermum erythrorhizon PE=2 SV=1	rcu:8285831/6.2e-134/LEC14B protein; K11801 WD repeat-containing protein 23	At4g03020/9.6e-110/[R] KOG0266 WD40 repeat-containing protein	PS50294/9.837/Trp-Asp (WD) repeats circular profile.	NA
CL13173.Contig2_All	3082	69.6671	167.107	1.26222	2.76372e-08	Up	9.65643e-12	gi|802595045|ref|XP_012071942.1|/6.7e-269/PREDICTED: cytokinin dehydrogenase 5 [Jatropha curcas] >gi|643731226|gb|KDP38564.1| hypothetical protein JCGZ_04489 [Jatropha curcas]	gi|1000986431|ref|XM_002510404.2|/0/PREDICTED: Ricinus communis cytokinin dehydrogenase 5 (LOC8275787), mRNA	sp|Q67YU0|CKX5_ARATH/1.3e-225/Cytokinin dehydrogenase 5 OS=Arabidopsis thaliana GN=CKX5 PE=2 SV=1	jcu:105633857/1.1e-269/cytokinin dehydrogenase 5; K00279 cytokinin dehydrogenase [EC:1.5.99.12]	At1g75450/4.4e-225/[C] KOG1231 Proteins containing the FAD binding domain	PTHR13878:SF60/0.0/--	biological_process:GO:0009690//cytokinin metabolic process;GO:0055114//oxidation-reduction process;molecular_function:GO:0016614//oxidoreductase activity, acting on CH-OH group of donors;GO:0019139//cytokinin dehydrogenase activity;GO:0050660//flavin adenine dinucleotide binding;

## Sheet: S7
Table S7. Differentially expressed genes at 24 h after 6-BA treatment
GeneID	Length	24C-Expression	24B-Expression	log2FoldChange(24B/24C)	Padj	Up/Down-Regulation	Pvalue	Nr	Nt	Swissprot	KEGG	KOG	Interpro	GO
CL8402.Contig1_All	1237	65.7927	314.378	2.2565	3.3788e-16	Up	1.97328e-20	gi|802581799|ref|XP_012069917.1|/1.2e-78/PREDICTED: protein FANTASTIC FOUR 3-like [Jatropha curcas] >gi|643733191|gb|KDP40138.1| hypothetical protein JCGZ_02136 [Jatropha curcas]	gi|802581798|ref|XM_012214527.1|/2.50551e-57/PREDICTED: Jatropha curcas protein FANTASTIC FOUR 3-like (LOC105632204), mRNA	sp|Q6NMR8|FAF3_ARATH/3.9e-40/Protein FANTASTIC FOUR 3 OS=Arabidopsis thaliana GN=FAF3 PE=2 SV=1	mis:MICPUN_83076/4.8e-06/hypothetical protein; K13181 ATP-dependent RNA helicase DDX27 [EC:3.6.4.13]	At5g63740/6.7e-07/[O] KOG1815 Predicted E3 ubiquitin ligase	PTHR33155/4.9E-90/--	NA
Unigene42601_All	1623	33.6603	10.2591	-1.71414	0.033195	Down	0.000331777	gi|802640964|ref|XP_012079099.1|/6.5e-130/PREDICTED: probable vacuolar amino acid transporter YPQ1 isoform X1 [Jatropha curcas] >gi|643721936|gb|KDP31815.1| hypothetical protein JCGZ_12276 [Jatropha curcas]	gi|1000939372|ref|XM_002533227.2|/0/PREDICTED: Ricinus communis probable vacuolar amino acid transporter YPQ1 (LOC8272985), mRNA	NA	NA	At4g36850/2.3e-79/[S] KOG2913 Predicted membrane protein	PF04193/1.8E-18/PQ loop repeat	cellular_component:GO:0016021//integral component of membrane;
CL1477.Contig2_All	1835	77.8525	181.11	1.21805	0.00499361	Up	2.70897e-05	gi|1000968430|ref|XP_015573902.1|/2.2e-110/PREDICTED: O-acyltransferase WSD1 isoform X2 [Ricinus communis]	gi|802752488|ref|XM_012232871.1|/7.03776e-154/PREDICTED: Jatropha curcas O-acyltransferase WSD1-like (LOC105646921), mRNA	sp|Q93ZR6|WSD1_ARATH/9.5e-19/O-acyltransferase WSD1 OS=Arabidopsis thaliana GN=WSD1 PE=2 SV=1	brp:103868062/4.2e-22/O-acyltransferase WSD1; K15406 wax-ester synthase / diacylglycerol O-acyltransferase [EC:2.3.1.75 2.3.1.20]	At3g49190/2.5e-26/[R] LSE0421 A Uncharacterized protein, contains Condensation domain	PF03007/2.9E-8/Wax ester synthase-like Acyl-CoA acyltransferase domain	biological_process:GO:0019432//triglyceride biosynthetic process;cellular_component:GO:0005886//plasma membrane;molecular_function:GO:0004144//diacylglycerol O-acyltransferase activity;GO:0047196//long-chain-alcohol O-fatty-acyltransferase activity;
CL8997.Contig4_All	1790	103.41	27.1149	-1.93122	0.0136925	Down	9.96915e-05	gi|255586512|ref|XP_002533895.1|/2.8e-65/PREDICTED: probable E3 ubiquitin-protein ligase XERICO [Ricinus communis] >gi|1000938239|ref|XP_015583687.1| PREDICTED: probable E3 ubiquitin-protein ligase XERICO [Ricinus communis] >gi|1000938241|ref|XP_015583688.1| PREDICTED: probable E3 ubiquitin-protein ligase XERICO [Ricinus communis] >gi|1000938243|ref|XP_015583689.1| PREDICTED: probable E3 ubiquiti…	gi|37901054|gb|AY221983.1|/6.19799e-45/Hevea brasiliensis putative C3HC4-type RING zinc finger protein (RGZF1) mRNA, complete cds	sp|Q9SUS5|RHA1B_ARATH/1.4e-11/E3 ubiquitin-protein ligase RHA1B OS=Arabidopsis thaliana GN=RHA1B PE=2 SV=1	rcu:8263554/4.6e-66/probable E3 ubiquitin-protein ligase XERICO; K16285 RING/U-box domain-containing protein [EC:2.3.2.27]	At2g04240/3.9e-48/[O] KOG0800 FOG: Predicted E3 ubiquitin ligase	PTHR14155:SF184/4.8E-17/--	biological_process:GO:0009687//abscisic acid metabolic process;molecular_function:GO:0008270//zinc ion binding;
CL3706.Contig3_All	1988	60.7716	22.8508	-1.41115	0.0220201	Down	0.00019033	gi|1000981886|ref|XP_002511978.2|/1.1e-89/PREDICTED: uncharacterized protein LOC8286744 [Ricinus communis]	gi|802797531|ref|XM_012237657.1|/1.91747e-45/PREDICTED: Jatropha curcas transcription factor CYCLOIDEA (LOC105650714), mRNA	sp|O49250|CYCLD_ANTMA/6.4e-29/Transcription factor CYCLOIDEA OS=Antirrhinum majus GN=CYC PE=1 SV=1	NA	At3g18550/3.0e-25/[K] LSE0380 A Predicted bHLH transcription factor	PTHR31072:SF6/4.5E-85/--	NA
CL2470.Contig13_All	1631	867.085	404.679	-1.0994	0.00150898	Down	5.88494e-06	gi|255566131|ref|XP_002524053.1|/1.9e-177/PREDICTED: BEL1-like homeodomain protein 1 [Ricinus communis] >gi|223536621|gb|EEF38263.1| bel1 homeotic protein, putative [Ricinus communis]	gi|802611121|ref|XM_012218928.1|/0/PREDICTED: Jatropha curcas BEL1-like homeodomain protein 1 (LOC105635810), transcript variant X4, mRNA	sp|Q9SJ56|BLH1_ARATH/1.1e-103/BEL1-like homeodomain protein 1 OS=Arabidopsis thaliana GN=BLH1 PE=1 SV=1	bdi:100844103/2.9e-27/homeobox protein BEL1 homolog; K16670 homeobox protein Meis2	At2g35940/3.0e-103/[K] KOG0773 Transcription factor MEIS1 and related HOX domain proteins	SM00574/1.4E-64/domain associated with HOX domains	biological_process:GO:0006355//regulation of transcription, DNA-templated;cellular_component:GO:0005634//nucleus;molecular_function:GO:0003677//DNA binding;
CL14906.Contig1_All	1461	1599.87	609.038	-1.39335	1.40545e-08	Down	5.92806e-12	gi|590706137|ref|XP_007047639.1|/1.6e-151/Xyloglucan endotransglycosylase [Theobroma cacao] >gi|508699900|gb|EOX91796.1| Xyloglucan endotransglycosylase [Theobroma cacao]	gi|802646170|ref|XM_012224087.1|/0/PREDICTED: Jatropha curcas probable xyloglucan endotransglucosylase/hydrolase protein 7 (LOC105639898), mRNA	sp|Q8LF99|XTH6_ARATH/2.0e-136/Probable xyloglucan endotransglucosylase/hydrolase protein 6 OS=Arabidopsis thaliana GN=XTH6 PE=2 SV=2	tcc:TCM_000870/2.6e-152/Xyloglucan endotransglycosylase; K08235 xyloglucan:xyloglucosyl transferase [EC:2.4.1.207]	At5g65730/3.8e-134/[M] TWOG0096 Xyloglucan endotransglycosylase	PF00722/4.3E-61/Glycosyl hydrolases family 16	biological_process:GO:0010411//xyloglucan metabolic process;GO:0042546//cell wall biogenesis;GO:0071555//cell wall organization;cellular_component:GO:0048046//apoplast;GO:0005618//cell wall;molecular_function:GO:0004553//hydrolase activity, hydrolyzing O-glycosyl compounds;GO:0016762//xyloglucan:xyloglucosyl transferase activity;
CL3913.Contig9_All	1826	2.94587	15.8784	2.4303	0.00542507	Up	2.9888e-05	gi|802722489|ref|XP_012085486.1|/6.4e-150/PREDICTED: protein MAK16 homolog [Jatropha curcas] >gi|643713997|gb|KDP26662.1| hypothetical protein JCGZ_17820 [Jatropha curcas]	gi|802722488|ref|XM_012230096.1|/0/PREDICTED: Jatropha curcas protein MAK16 homolog (LOC105644667), mRNA	NA	jcu:105644667/1.1e-150/protein MAK16 homolog; K14831 protein MAK16	At1g23280/3.8e-107/[A] KOG3064 RNA-binding nuclear protein (MAK16) containing a distinct C4 Zn-finger	PTHR23405/3.0E-158/--	NA
CL534.Contig3_All	2379	54.2179	14.3458	-1.91814	0.0433498	Down	0.000484962	gi|1000954464|ref|XP_015578237.1|/4.8e-198/PREDICTED: LEC14B protein [Ricinus communis] >gi|1000954466|ref|XP_015578238.1| PREDICTED: LEC14B protein [Ricinus communis]	gi|802794806|ref|XM_012236941.1|/0/PREDICTED: Jatropha curcas LEC14B protein (LOC105650060), transcript variant X3, mRNA	sp|O24467|LE14B_PRUAR/1.3e-145/LEC14B homolog OS=Prunus armeniaca PE=2 SV=1	rcu:8285831/8.0e-199/LEC14B protein; K11801 WD repeat-containing protein 23	At4g03020/7.5e-164/[R] KOG0266 WD40 repeat-containing protein	PS50294/9.837/Trp-Asp (WD) repeats circular profile.	NA
Unigene8759_All	712	217.222	87.8774	-1.30561	0.00824411	Down	5.11429e-05	gi|255566131|ref|XP_002524053.1|/1.8e-39/PREDICTED: BEL1-like homeodomain protein 1 [Ricinus communis] >gi|223536621|gb|EEF38263.1| bel1 homeotic protein, putative [Ricinus communis]	gi|298104166|gb|AC241346.1|/5.45806e-07/Pinus taeda clone PT_7Ba4137F02, complete sequence	sp|Q9SJ56|BLH1_ARATH/3.5e-09/BEL1-like homeodomain protein 1 OS=Arabidopsis thaliana GN=BLH1 PE=1 SV=1	NA	At2g35940/9.2e-09/[K] KOG0773 Transcription factor MEIS1 and related HOX domain proteins	NA	NA
CL847.Contig1_All	834	123.446	57.0207	-1.11432	0.0421311	Down	0.000463682	gi|802706199|ref|XP_012084138.1|/2.5e-69/PREDICTED: transcription factor MYB108 [Jatropha curcas]	gi|747050561|ref|XM_011073056.1|/2.17245e-51/PREDICTED: Sesamum indicum transcription factor MYB108-like (LOC105156826), mRNA	sp|Q9LDE1|MY108_ARATH/2.3e-44/Transcription factor MYB108 OS=Arabidopsis thaliana GN=MYB108 PE=1 SV=1	jcu:105643587/4.2e-70/transcription factor MYB108; K09422 myb proto-oncogene protein, plant	At3g06490/6.1e-44/[K] KOG0048 Transcription factor, Myb superfamily	PTHR10641:SF623/2.2E-74/--	NA
CL16268.Contig2_All	1851	521.116	199.084	-1.38823	0.00100478	Down	3.50783e-06	gi|1000986299|ref|XP_015574520.1|/5.4e-205/PREDICTED: probable nucleoredoxin 2 isoform X1 [Ricinus communis]	gi|731427871|ref|XM_010665839.1|/1.17975e-156/PREDICTED: Vitis vinifera probable nucleoredoxin 2 (LOC100262541), transcript variant X2, mRNA	sp|Q0JIL1|NRX2_ORYSJ/1.2e-109/Probable nucleoredoxin 2 OS=Oryza sativa subsp. japonica GN=Os01g0794400 PE=2 SV=1	rcu:8267830/2.1e-191/probable nucleoredoxin 2; K17609 nucleoredoxin [EC:1.8.1.8]	At1g60420/8.1e-81/[R] KOG2501 Thioredoxin, nucleoredoxin and related proteins	PS50081/7.971/Zinc finger phorbol-ester/DAG-type profile.	biological_process:GO:0035556//intracellular signal transduction;cellular_component:GO:0005622//intracellular;
CL11085.Contig1_All	2222	2.48782	10.8838	2.12922	0.0268621	Up	0.000247401	gi|802700072|ref|XP_012083593.1|/1.0e-266/PREDICTED: 3-phosphoshikimate 1-carboxyvinyltransferase 2 [Jatropha curcas] >gi|643717142|gb|KDP28768.1| hypothetical protein JCGZ_14539 [Jatropha curcas]	gi|802700071|ref|XM_012228203.1|/0/PREDICTED: Jatropha curcas 3-phosphoshikimate 1-carboxyvinyltransferase 2 (LOC105643136), mRNA	sp|P11043|AROA_PETHY/6.8e-229/3-phosphoshikimate 1-carboxyvinyltransferase, chloroplastic OS=Petunia hybrida PE=1 SV=1	jcu:105643136/1.7e-267/3-phosphoshikimate 1-carboxyvinyltransferase 2; K00800 3-phosphoshikimate 1-carboxyvinyltransferase [EC:2.5.1.19]	At2g45300/9.9e-227/[E] KOG0692 Pentafunctional AROM protein	PS00885/-/EPSP synthase signature 2.	biological_process:GO:0009423//chorismate biosynthetic process;GO:0008652//cellular amino acid biosynthetic process;GO:0009073//aromatic amino acid family biosynthetic process;cellular_component:GO:0005737//cytoplasm;molecular_function:GO:0003866//3-phosphoshikimate 1-carboxyvinyltransferase activity;
CL518.Contig1_All	1390	1405.66	562.842	-1.32044	1.35387e-06	Down	1.30902e-09	gi|255558029|ref|XP_002520043.1|/1.2e-105/PREDICTED: bark storage protein A [Ricinus communis] >gi|223540807|gb|EEF42367.1| mta/sah nucleosidase, putative [Ricinus communis]	NA	sp|Q07469|BSPA_POPDE/1.6e-50/Bark storage protein A OS=Populus deltoides GN=BSPA PE=2 SV=1	NA	NA	PTHR21234/9.2E-81/--	NA
CL67.Contig36_All	2128	14.0445	2.25957	-2.63589	0.00144546	Down	5.54342e-06	gi|802634648|ref|XP_012078112.1|/4.2e-121/PREDICTED: aspartic proteinase-like protein 1 isoform X1 [Jatropha curcas] >gi|643723102|gb|KDP32707.1| hypothetical protein JCGZ_11999 [Jatropha curcas]	gi|802634647|ref|XM_012222722.1|/0/PREDICTED: Jatropha curcas aspartic proteinase-like protein 1 (LOC105638847), transcript variant X1, mRNA	sp|Q9LX20|ASPL1_ARATH/2.8e-70/Aspartic proteinase-like protein 1 OS=Arabidopsis thaliana GN=At5g10080 PE=1 SV=1	mdm:103448024/1.8e-21/aspartic proteinase-like protein 2; K00924	At5g10080/7.4e-70/[O] KOG1339 Aspartyl protease	PTHR13683/1.0E-135/--	biological_process:GO:0006508//proteolysis;GO:0030163//protein catabolic process;cellular_component:GO:0016021//integral component of membrane;molecular_function:GO:0004190//aspartic-type endopeptidase activity;
CL3725.Contig7_All	3259	109.695	40.09	-1.45218	0.000837832	Down	2.77818e-06	gi|802563527|ref|XP_012066941.1|/7.2e-237/PREDICTED: uncharacterized protein LOC105629905 [Jatropha curcas]	gi|802563526|ref|XM_012211551.1|/0/PREDICTED: Jatropha curcas uncharacterized LOC105629905 (LOC105629905), mRNA	NA	tcc:TCM_021825/1.0e-31/Proteasome inhibitor-related; K06700 proteasome inhibitor subunit 1 (PI31)	At5g59070/3.2e-157/[G] LSE0259 A Predicted glycosyltransferase	PF00534/4.8E-13/Glycosyl transferases group 1	cellular_component:GO:0016021//integral component of membrane;
CL2743.Contig2_All	1782	213.935	104.911	-1.02801	0.0227643	Down	0.000198387	gi|802588620|ref|XP_012070987.1|/2.3e-221/PREDICTED: premnaspirodiene oxygenase-like [Jatropha curcas]	gi|1000957771|ref|XM_002522675.2|/0/PREDICTED: Ricinus communis premnaspirodiene oxygenase (LOC8286897), mRNA	sp|A6YIH8|C7D55_HYOMU/5.7e-162/Premnaspirodiene oxygenase OS=Hyoscyamus muticus GN=CYP71D55 PE=1 SV=1	gra:105766268/5.6e-165/cytochrome P450 71D10-like; K00512 steroid 17alpha-monooxygenase / 17alpha-hydroxyprogesterone deacetylase [EC:1.14.14.19 1.14.14.32]	At3g26210/2.8e-115/[Q] KOG0156 Cytochrome P450 CYP2 subfamily	PTHR24298:SF178/0.0/--	biological_process:GO:0055114//oxidation-reduction process;cellular_component:GO:0016021//integral component of membrane;molecular_function:GO:0047085//hydroxyphenylacetonitrile 2-monooxygenase activity;GO:0020037//heme binding;GO:0005506//iron ion binding;GO:0050592//4-hydroxyphenylacetaldehyde oxime monooxygenase activity;
Unigene16072_All	555	13.3574	3.49935	-1.93248	0.0479969	Down	0.000562489	NA	NA	NA	NA	NA	NA	NA
CL2969.Contig7_All	1647	129.616	42.2574	-1.61697	0.000206311	Down	4.98022e-07	gi|255555103|ref|XP_002518589.1|/2.1e-96/PREDICTED: uncharacterized protein LOC8267431 [Ricinus communis] >gi|223542434|gb|EEF43976.1| conserved hypothetical protein [Ricinus communis]	gi|1000967799|ref|XM_002518543.2|/2.04776e-44/PREDICTED: Ricinus communis uncharacterized LOC8267431 (LOC8267431), mRNA	sp|Q9FKA5|Y5957_ARATH/9.2e-13/Uncharacterized protein At5g39570 OS=Arabidopsis thaliana GN=At5g39570 PE=1 SV=1	NA	NA	PTHR33971/9.1E-42/--	NA
CL5339.Contig3_All	1394	82.5095	28.4198	-1.53766	0.00626604	Down	3.5947e-05	gi|1000965937|ref|XP_015574878.1|/1.0e-22/PREDICTED: uncharacterized protein LOC8283986 isoform X1 [Ricinus communis]	gi|1000965936|ref|XM_015719392.1|/4.70545e-60/PREDICTED: Ricinus communis uncharacterized LOC8283986 (LOC8283986), transcript variant X1, mRNA	NA	NA	NA	NA	NA
CL3674.Contig15_All	4586	72.8198	146.017	1.00374	0.047359	Up	0.000551634	gi|566191128|ref|XP_006378562.1|/0.0e+00/hypothetical protein POPTR_0010s16340g [Populus trichocarpa] >gi|550329935|gb|ERP56359.1| hypothetical protein POPTR_0010s16340g [Populus trichocarpa]	gi|743798794|ref|XM_011013277.1|/0/PREDICTED: Populus euphratica pleiotropic drug resistance protein 3-like (LOC105116086), transcript variant X2, mRNA	sp|Q5W274|PDR3_TOBAC/0.0e+00/Pleiotropic drug resistance protein 3 OS=Nicotiana tabacum GN=PDR3 PE=2 SV=1	apro:F751_4082/1.7e-43/ATP-binding cassette sub-family G member 2; K05681 ATP-binding cassette, subfamily G (WHITE), member 2	At3g53480/0.0e+00/[Q] KOG0065 Pleiotropic drug resistance proteins (PDR1-15), ABC superfamily	PF08370/9.9E-23/Plant PDR ABC transporter associated	biological_process:GO:0055085//transmembrane transport;cellular_component:GO:0016021//integral component of membrane;GO:0005886//plasma membrane;molecular_function:GO:0005524//ATP binding;GO:0042626//ATPase activity, coupled to transmembrane movement of substances;
Unigene876_All	1649	4.90081	23.264	2.24701	0.00651835	Up	3.78991e-05	gi|802770396|ref|XP_012090612.1|/1.7e-117/PREDICTED: uncharacterized protein LOC105648737 [Jatropha curcas] >gi|643706422|gb|KDP22554.1| hypothetical protein JCGZ_26385 [Jatropha curcas]	gi|802770395|ref|XM_012235222.1|/0/PREDICTED: Jatropha curcas uncharacterized LOC105648737 (LOC105648737), mRNA	NA	NA	At5g23690/3.0e-95/[J] KOG2159 tRNA nucleotidyltransferase/poly(A) polymerase	PF12627/1.1E-9/Probable RNA and SrmB- binding site of polymerase A	biological_process:GO:0006396//RNA processing;molecular_function:GO:0004652//polynucleotide adenylyltransferase activity;GO:0003723//RNA binding;
CL5496.Contig5_All	2583	133.793	64.666	-1.04892	0.0106295	Down	7.13899e-05	gi|802626920|ref|XP_012076472.1|/2.6e-234/PREDICTED: homeobox protein knotted-1-like 3 isoform X1 [Jatropha curcas] >gi|802626923|ref|XP_012076473.1| PREDICTED: homeobox protein knotted-1-like 3 isoform X1 [Jatropha curcas] >gi|802626926|ref|XP_012076474.1| PREDICTED: homeobox protein knotted-1-like 3 isoform X1 [Jatropha curcas] >gi|643724346|gb|KDP33547.1| hypothetical protein JCGZ_07118 [Jatro…	gi|802626925|ref|XM_012221084.1|/0/PREDICTED: Jatropha curcas homeobox protein knotted-1-like 3 (LOC105637588), transcript variant X3, mRNA	sp|O04136|KNAP3_MALDO/3.3e-174/Homeobox protein knotted-1-like 3 OS=Malus domestica PE=2 SV=1	adu:107458758/2.6e-126/homeobox protein knotted-1-like 4; K15613 homeobox protein Meis1	At5g25220/3.2e-168/[K] KOG0773 Transcription factor MEIS1 and related HOX domain proteins	PS50071/11.661/'Homeobox' domain profile.	biological_process:GO:0006355//regulation of transcription, DNA-templated;cellular_component:GO:0005634//nucleus;molecular_function:GO:0003677//DNA binding;
CL10674.Contig1_All	1248	44.7625	18.201	-1.29827	0.0450579	Down	0.000515181	gi|802622046|ref|XP_012076193.1|/7.6e-54/PREDICTED: uncharacterized protein At4g22758 [Jatropha curcas] >gi|802622051|ref|XP_012076194.1| PREDICTED: uncharacterized protein At4g22758 [Jatropha curcas] >gi|643725236|gb|KDP34370.1| hypothetical protein JCGZ_11253 [Jatropha curcas]	gi|923661275|ref|XM_013792174.1|/1.25367e-10/PREDICTED: Brassica napus uncharacterized protein At4g22758-like (LOC106352559), mRNA	NA	NA	At2g27830/1.5e-30/[R] KOG4197 FOG: PPR repeat	PTHR33270/9.6E-53/--	NA
CL9797.Contig2_All	1351	247.172	507.453	1.03776	7.11006e-05	Up	1.32484e-07	gi|821325049|ref|NP_001295739.1|/3.8e-107/dof zinc finger protein DOF3.4 [Jatropha curcas] >gi|641199890|gb|AIA57953.1| DNA binding with one finger 2 [Jatropha curcas]	gi|821325048|ref|NM_001308810.1|/1.45323e-144/Jatropha curcas dof zinc finger protein DOF3.4 (LOC105639642), mRNA	sp|Q39088|DOF34_ARATH/8.5e-65/Dof zinc finger protein DOF3.4 OS=Arabidopsis thaliana GN=DOF3.4 PE=1 SV=2	ath:AT5G62430/2.4e-22/CDF1; cycling DOF factor 1; K16222 Dof zinc finger protein DOF5.5	At3g50410/2.3e-64/[R] LSE0455 A Dof Zn-finger protein	PS01361/-/Zinc finger Dof-type signature.	biological_process:GO:0006355//regulation of transcription, DNA-templated;molecular_function:GO:0003677//DNA binding;
CL13408.Contig1_All	2153	161.938	3073.5	4.24637	3.7574e-68	Up	2.43821e-73	gi|1000976620|ref|XP_002514119.2|/1.2e-269/PREDICTED: cytokinin dehydrogenase 3 [Ricinus communis]	gi|1000976619|ref|XM_002514073.2|/0/PREDICTED: Ricinus communis cytokinin dehydrogenase 3 (LOC8272556), mRNA	sp|Q9LTS3|CKX3_ARATH/2.2e-171/Cytokinin dehydrogenase 3 OS=Arabidopsis thaliana GN=CKX3 PE=1 SV=1	rcu:8272556/2.1e-270/cytokinin dehydrogenase 3; K00279 cytokinin dehydrogenase [EC:1.5.99.12]	At5g56970/5.7e-171/[C] KOG1231 Proteins containing the FAD binding domain	PTHR13878/0.0/--	biological_process:GO:0009690//cytokinin metabolic process;GO:0055114//oxidation-reduction process;molecular_function:GO:0016614//oxidoreductase activity, acting on CH-OH group of donors;GO:0019139//cytokinin dehydrogenase activity;GO:0050660//flavin adenine dinucleotide binding;
CL977.Contig1_All	1794	310.155	104.25	-1.57295	6.34343e-07	Down	5.31687e-10	gi|255560778|ref|XP_002521402.1|/5.0e-248/PREDICTED: serine carboxypeptidase-like 31 isoform X2 [Ricinus communis] >gi|223539301|gb|EEF40892.1| serine carboxypeptidase, putative [Ricinus communis]	gi|1000960677|ref|XM_002521356.2|/0/PREDICTED: Ricinus communis serine carboxypeptidase-like 31 (LOC8281726), transcript variant X2, mRNA	sp|O04084|SCP31_ARATH/9.1e-200/Serine carboxypeptidase-like 31 OS=Arabidopsis thaliana GN=SCPL31 PE=2 SV=2	rcu:8281726/8.2e-249/serine carboxypeptidase-like 31; K16297 serine carboxypeptidase-like clade II [EC:3.4.16.-]	At1g11080/6.9e-194/[OE] KOG1282 Serine carboxypeptidases (lysosomal cathepsin A)	PS00131/-/Serine carboxypeptidases, serine active site.	biological_process:GO:0006508//proteolysis;molecular_function:GO:0004185//serine-type carboxypeptidase activity;
CL2470.Contig3_All	3161	1876	922.416	-1.02417	0.00294971	Down	1.36283e-05	gi|255566131|ref|XP_002524053.1|/2.6e-199/PREDICTED: BEL1-like homeodomain protein 1 [Ricinus communis] >gi|223536621|gb|EEF38263.1| bel1 homeotic protein, putative [Ricinus communis]	gi|802611121|ref|XM_012218928.1|/0/PREDICTED: Jatropha curcas BEL1-like homeodomain protein 1 (LOC105635810), transcript variant X4, mRNA	sp|Q9SJ56|BLH1_ARATH/2.8e-127/BEL1-like homeodomain protein 1 OS=Arabidopsis thaliana GN=BLH1 PE=1 SV=1	bdi:100844103/2.7e-45/homeobox protein BEL1 homolog; K16670 homeobox protein Meis2	At2g35940/7.5e-127/[K] KOG0773 Transcription factor MEIS1 and related HOX domain proteins	PTHR11850:SF111/3.9E-172/--	biological_process:GO:0006355//regulation of transcription, DNA-templated;cellular_component:GO:0005634//nucleus;molecular_function:GO:0003677//DNA binding;
CL6952.Contig3_All	1242	376.753	135.748	-1.47269	0.0185753	Down	0.000151876	gi|224130632|ref|XP_002320889.1|/1.7e-90/homeobox leucine zipper family protein [Populus trichocarpa] >gi|222861662|gb|EEE99204.1| homeobox leucine zipper family protein [Populus trichocarpa]	gi|566203467|ref|XM_002320853.2|/2.31113e-117/Populus trichocarpa homeobox leucine zipper family protein (POPTR_0014s09860g) mRNA, complete cds	sp|Q9M276|ATB12_ARATH/7.0e-58/Homeobox-leucine zipper protein ATHB-12 OS=Arabidopsis thaliana GN=ATHB-12 PE=2 SV=1	pop:POPTR_0014s09860g/2.9e-91/POPTRDRAFT_572441; homeobox leucine zipper family protein; K09338 homeobox-leucine zipper protein	At3g61890/1.9e-57/[K] KOG0483 Transcription factor HEX, contains HOX and HALZ domains	SM00389/5.9E-18/Homeodomain	biological_process:GO:0006355//regulation of transcription, DNA-templated;cellular_component:GO:0005634//nucleus;molecular_function:GO:0043565//sequence-specific DNA binding;GO:0003700//transcription factor activity, sequence-specific DNA binding;
CL6950.Contig3_All	3717	121.572	37.6268	-1.69198	0.00810991	Down	5.01508e-05	gi|802785481|ref|XP_012091617.1|/0.0e+00/PREDICTED: protein SMG7L [Jatropha curcas] >gi|802785485|ref|XP_012091618.1| PREDICTED: protein SMG7L [Jatropha curcas] >gi|802785491|ref|XP_012091619.1| PREDICTED: protein SMG7L [Jatropha curcas] >gi|802785495|ref|XP_012091620.1| PREDICTED: protein SMG7L [Jatropha curcas]	gi|802785480|ref|XM_012236227.1|/0/PREDICTED: Jatropha curcas protein SMG7L (LOC105649554), transcript variant X1, mRNA	sp|Q9FZ99|SMG7L_ARATH/4.7e-166/Protein SMG7L OS=Arabidopsis thaliana GN=SMG7L PE=2 SV=1	gmx:100786043/1.5e-257/protein SMG7L-like; K14409 protein SMG7	At1g28260/1.3e-165/[A] KOG2162 Nonsense-mediated mRNA decay protein	PF10374/6.2E-15/Telomerase activating protein Est1	NA
CL8744.Contig4_All	1703	244.581	117.038	-1.06334	0.0260902	Down	0.000236514	gi|959479488|gb|ALR72894.1|/2.8e-184/geranylgeranyl diphosphate synthase [Hevea brasiliensis] >gi|959479492|gb|ALR72896.1| geranylgeranyl diphosphate synthase [Hevea brasiliensis]	gi|959479491|gb|KT447235.1|/0/Hevea brasiliensis isolate RRIM-600 geranylgeranyl diphosphate synthase (GGPS) gene, complete cds	sp|Q94ID7|GGPPS_HEVBR/4.2e-186/Geranylgeranyl pyrophosphate synthase, chloroplastic OS=Hevea brasiliensis GN=GGPS PE=1 SV=1	jcu:105639597/1.9e-178/geranylgeranyl pyrophosphate synthase, chloroplastic; K13789 geranylgeranyl diphosphate synthase, type II [EC:2.5.1.1 2.5.1.10 2.5.1.29]	At4g36810/5.1e-138/[H] KOG0776 Geranylgeranyl pyrophosphate synthase/Polyprenyl synthetase	PTHR12001:SF52/3.5E-234/--	biological_process:GO:0045337//farnesyl diphosphate biosynthetic process;GO:0033384//geranyl diphosphate biosynthetic process;GO:0016117//carotenoid biosynthetic process;GO:0033386//geranylgeranyl diphosphate biosynthetic process;cellular_component:GO:0009507//chloroplast;molecular_function:GO:0004337//geranyltranstransferase activity;GO:0046872//metal ion binding;GO:0004311//farnesyltranstransfe…
Unigene229_All	3058	502.399	183.557	-1.4526	0.000532173	Down	1.59543e-06	gi|255545964|ref|XP_002514042.1|/5.8e-305/PREDICTED: mechanosensitive ion channel protein 3, chloroplastic [Ricinus communis] >gi|223547128|gb|EEF48625.1| conserved hypothetical protein [Ricinus communis]	gi|1000977851|ref|XM_002513996.2|/0/PREDICTED: Ricinus communis mechanosensitive ion channel protein 3, chloroplastic (LOC8268416), mRNA	sp|Q8L7W1|MSL3_ARATH/1.8e-208/Mechanosensitive ion channel protein 3, chloroplastic OS=Arabidopsis thaliana GN=MSL3 PE=1 SV=1	mdm:103402049/5.4e-200/mechanosensitive ion channel protein 2, chloroplastic-like; K16052 MscS family membrane protein	NA	PF00924/8.3E-30/Mechanosensitive ion channel	biological_process:GO:0055085//transmembrane transport;cellular_component:GO:0016021//integral component of membrane;
CL8744.Contig3_All	1543	251.825	117.365	-1.10142	0.0284733	Down	0.000267541	gi|959479488|gb|ALR72894.1|/1.4e-177/geranylgeranyl diphosphate synthase [Hevea brasiliensis] >gi|959479492|gb|ALR72896.1| geranylgeranyl diphosphate synthase [Hevea brasiliensis]	gi|959479491|gb|KT447235.1|/0/Hevea brasiliensis isolate RRIM-600 geranylgeranyl diphosphate synthase (GGPS) gene, complete cds	sp|Q94ID7|GGPPS_HEVBR/2.0e-179/Geranylgeranyl pyrophosphate synthase, chloroplastic OS=Hevea brasiliensis GN=GGPS PE=1 SV=1	rcu:8264179/4.4e-174/geranylgeranyl pyrophosphate synthase, chloroplastic; K13789 geranylgeranyl diphosphate synthase, type II [EC:2.5.1.1 2.5.1.10 2.5.1.29]	At4g36810/5.6e-136/[H] KOG0776 Geranylgeranyl pyrophosphate synthase/Polyprenyl synthetase	PTHR12001/3.2E-234/--	biological_process:GO:0045337//farnesyl diphosphate biosynthetic process;GO:0033384//geranyl diphosphate biosynthetic process;GO:0016117//carotenoid biosynthetic process;GO:0033386//geranylgeranyl diphosphate biosynthetic process;cellular_component:GO:0009507//chloroplast;molecular_function:GO:0004337//geranyltranstransferase activity;GO:0046872//metal ion binding;GO:0004311//farnesyltranstransfe…
CL11791.Contig3_All	1657	215.147	445.666	1.05064	0.0147963	Up	0.000110609	gi|255545850|ref|XP_002513985.1|/5.4e-132/PREDICTED: transcription factor bHLH96 [Ricinus communis] >gi|223547071|gb|EEF48568.1| DNA binding protein, putative [Ricinus communis]	gi|802569985|ref|XM_012212545.1|/2.20191e-178/PREDICTED: Jatropha curcas transcription factor bHLH96 (LOC105630661), mRNA	sp|Q9C7T4|BH096_ARATH/2.4e-77/Transcription factor bHLH96 OS=Arabidopsis thaliana GN=BHLH96 PE=2 SV=1	vvi:100259155/6.3e-102/transcription factor bHLH96; K18485 myogenic factor 6	At1g72210/6.3e-77/[KT] LSE0107 A bHLH transcription factor	PF00010/2.8E-10/Helix-loop-helix DNA-binding domain	molecular_function:GO:0046983//protein dimerization activity;
CL12892.Contig9_All	1512	132.446	496.766	1.90716	1.79351e-07	Up	1.12565e-10	gi|255558119|ref|XP_002520088.1|/7.8e-85/PREDICTED: protein CDI [Ricinus communis] >gi|223540852|gb|EEF42412.1| conserved hypothetical protein [Ricinus communis]	gi|1000964528|ref|XM_002520042.2|/0/PREDICTED: Ricinus communis protein CDI (LOC8280523), mRNA	NA	zma:103636928/6.1e-11/GRMZM2G167521; uncharacterized LOC103636928; K03768 peptidyl-prolyl cis-trans isomerase B (cyclophilin B) [EC:5.2.1.8]	NA	PTHR35105/1.9E-128/--	NA
CL46.Contig48_All	2305	56.8243	10.1125	-2.49037	0.00266548	Down	1.19519e-05	gi|802551683|ref|XP_012064916.1|/2.4e-130/PREDICTED: ethylene-responsive transcription factor RAP2-7 isoform X1 [Jatropha curcas] >gi|802551693|ref|XP_012064917.1| PREDICTED: ethylene-responsive transcription factor RAP2-7 isoform X1 [Jatropha curcas] >gi|643738148|gb|KDP44136.1| hypothetical protein JCGZ_05603 [Jatropha curcas]	gi|802551692|ref|XM_012209527.1|/0/PREDICTED: Jatropha curcas ethylene-responsive transcription factor RAP2-7 (LOC105628165), transcript variant X2, mRNA	sp|Q9SK03|RAP27_ARATH/5.6e-93/Ethylene-responsive transcription factor RAP2-7 OS=Arabidopsis thaliana GN=RAP2-7 PE=2 SV=2	jcu:105628165/4.0e-131/ethylene-responsive transcription factor RAP2-7; K09284 AP2-like factor, euAP2 lineage	At2g28550/2.3e-101/[K] LSE0337 A Ovule development protein/AP2 domain transcription factor	PTHR32467/1.2E-146/--	biological_process:GO:0006355//regulation of transcription, DNA-templated;GO:0007275//multicellular organism development;cellular_component:GO:0005634//nucleus;molecular_function:GO:0003677//DNA binding;GO:0003700//transcription factor activity, sequence-specific DNA binding;GO:0016491//oxidoreductase activity;
CL10701.Contig1_All	1615	12.3001	60.3152	2.29385	8.27216e-06	Up	1.08431e-08	gi|255546495|ref|XP_002514307.1|/2.6e-203/PREDICTED: indole-3-pyruvate monooxygenase YUCCA2 [Ricinus communis] >gi|223546763|gb|EEF48261.1| monooxygenase, putative [Ricinus communis]	gi|593794596|ref|XM_007160275.1|/3.85241e-126/Phaseolus vulgaris hypothetical protein (PHAVU_002G313200g) mRNA, complete cds	sp|Q9SVQ1|YUC2_ARATH/2.0e-166/Indole-3-pyruvate monooxygenase YUCCA2 OS=Arabidopsis thaliana GN=YUC2 PE=1 SV=1	jcu:105637713/2.6e-193/indole-3-pyruvate monooxygenase YUCCA2; K11816 indole-3-pyruvate monooxygenase [EC:1.14.13.168]	At4g13260/5.4e-166/[Q] KOG1399 Flavin-containing monooxygenase	PR00469/2.1E-9/Pyridine nucleotide disulphide reductase class-II signature	biological_process:GO:0055114//oxidation-reduction process;GO:0009851//auxin biosynthetic process;molecular_function:GO:0050661//NADP binding;GO:0004499//N,N-dimethylaniline monooxygenase activity;GO:0050660//flavin adenine dinucleotide binding;
CL3030.Contig6_All	1932	16.9082	2.35973	-2.84103	0.000319345	Down	8.6206e-07	gi|802537782|ref|XP_012065925.1|/6.0e-114/PREDICTED: transcription factor bHLH121-like [Jatropha curcas] >gi|643741250|gb|KDP46754.1| hypothetical protein JCGZ_06542 [Jatropha curcas]	gi|1000959794|ref|XM_015720860.1|/0/PREDICTED: Ricinus communis transcription factor bHLH121 (LOC8268712), transcript variant X3, mRNA	sp|Q9LT23|BH121_ARATH/6.0e-64/Transcription factor bHLH121 OS=Arabidopsis thaliana GN=BHLH121 PE=2 SV=1	NA	At3g19860/6.1e-63/[K] LSE0597 A bHLH transcription factor	PS50888/12.119/Myc-type, basic helix-loop-helix (bHLH) domain profile.	molecular_function:GO:0046983//protein dimerization activity;
CL8220.Contig7_All	2077	23.6944	64.7571	1.45049	0.0480338	Up	0.000565098	NA	NA	NA	NA	NA	NA	NA
Unigene22485_All	2669	53.6685	117.492	1.13042	0.00393717	Up	1.9698e-05	NA	NA	NA	NA	NA	NA	NA
CL6005.Contig4_All	2891	37.4779	3.73178	-3.3281	5.01892e-06	Down	6.09025e-09	gi|802647362|ref|XP_012079817.1|/1.7e-226/PREDICTED: mitochondrial translation optimization protein 1 isoform X2 [Jatropha curcas]	gi|802647356|ref|XR_001047159.1|/0/PREDICTED: Jatropha curcas uncharacterized protein F52H3.2 (LOC105640182), transcript variant X2, misc_RNA	NA	jcu:105640182/2.9e-227/uncharacterized protein F52H3.2; K03495 tRNA uridine 5-carboxymethylaminomethyl modification enzyme	At2g13440/1.9e-206/[J] KOG2311 NAD/FAD-utilizing protein possibly involved in translation	PF13932/4.2E-66/GidA associated domain	biological_process:GO:0002098//tRNA wobble uridine modification;GO:0055114//oxidation-reduction process;molecular_function:GO:0050660//flavin adenine dinucleotide binding;GO:0016491//oxidoreductase activity;
CL4670.Contig3_All	1334	75.4421	18.799	-2.00471	0.00145962	Down	5.61665e-06	gi|802680862|ref|XP_012082031.1|/1.5e-164/PREDICTED: AP2/ERF and B3 domain-containing transcription factor RAV1-like [Jatropha curcas] >gi|643718010|gb|KDP29366.1| hypothetical protein JCGZ_18287 [Jatropha curcas]	gi|802680861|ref|XM_012226641.1|/0/PREDICTED: Jatropha curcas AP2/ERF and B3 domain-containing transcription factor RAV1-like (LOC105641983), mRNA	sp|Q9ZWM9|RAV1_ARATH/2.8e-121/AP2/ERF and B3 domain-containing transcription factor RAV1 OS=Arabidopsis thaliana GN=RAV1 PE=1 SV=1	jcu:105641983/2.5e-165/AP2/ERF and B3 domain-containing transcription factor RAV1-like; K09287 RAV-like factor	At1g13260/7.5e-121/[TK] LSE0285 A APETALA2 and related transcription factors	PTHR31140/6.3E-196/--	biological_process:GO:0006355//regulation of transcription, DNA-templated;cellular_component:GO:0005634//nucleus;molecular_function:GO:0003677//DNA binding;GO:0003700//transcription factor activity, sequence-specific DNA binding;
CL7416.Contig9_All	1149	2.65283	17.07	2.68586	0.00104614	Up	3.69293e-06	gi|1000954658|ref|XP_015578131.1|/4.4e-48/PREDICTED: uncharacterized protein LOC8289783 isoform X3 [Ricinus communis] >gi|1000954662|ref|XP_015578132.1| PREDICTED: uncharacterized protein LOC8289783 isoform X3 [Ricinus communis] >gi|1000954664|ref|XP_015578133.1| PREDICTED: uncharacterized protein LOC8289783 isoform X3 [Ricinus communis]	NA	NA	NA	NA	NA	NA
CL9683.Contig2_All	1384	53.5024	14.9726	-1.83727	0.0169145	Down	0.00013226	gi|255539370|ref|XP_002510750.1|/5.0e-131/PREDICTED: uncharacterized protein LOC8269963 [Ricinus communis] >gi|223551451|gb|EEF52937.1| protein with unknown function [Ricinus communis]	gi|1000987060|ref|XM_002510704.2|/0/PREDICTED: Ricinus communis uncharacterized LOC8269963 (LOC8269963), mRNA	NA	NA	At1g21000/4.3e-103/[R] LSE0429 A B-Box Zn-finger protein	SM00336/0.0084/B-Box-type zinc finger	NA
CL5825.Contig6_All	5042	34.3531	4.05791	-3.08163	5.37688e-05	Down	9.49035e-08	gi|802583423|ref|XP_012070107.1|/0.0e+00/PREDICTED: uncharacterized protein LOC105632355 isoform X1 [Jatropha curcas] >gi|643732971|gb|KDP39960.1| hypothetical protein JCGZ_03491 [Jatropha curcas]	gi|802583422|ref|XM_012214717.1|/0/PREDICTED: Jatropha curcas uncharacterized LOC105632355 (LOC105632355), transcript variant X1, mRNA	NA	bna:106373611/8.0e-07/sugar transporter ERD6-like 5; K08145 MFS transporter, SP family, solute carrier family 2 (facilitated glucose transporter), member 8	At4g17610/0.0e+00/[A] KOG0839 RNA Methylase, SpoU family	NA	biological_process:GO:0030488//tRNA methylation;molecular_function:GO:0003723//RNA binding;GO:0016423//tRNA (guanine) methyltransferase activity;
CL1493.Contig4_All	2547	503.335	243.235	-1.04917	1.74226e-05	Down	2.48725e-08	gi|802622396|ref|XP_012076236.1|/0.0e+00/PREDICTED: transcription factor MYC2 [Jatropha curcas] >gi|643725174|gb|KDP34321.1| hypothetical protein JCGZ_12669 [Jatropha curcas]	gi|1000965127|ref|XM_002519768.2|/0/PREDICTED: Ricinus communis transcription factor MYC2 (LOC8283024), mRNA	sp|Q39204|MYC2_ARATH/4.3e-187/Transcription factor MYC2 OS=Arabidopsis thaliana GN=MYC2 PE=1 SV=2	jcu:105637396/0.0e+00/transcription factor MYC2; K13422 transcription factor MYC2	At1g32640/1.2e-186/[KT] LSE0107 A bHLH transcription factor	PF00010/1.5E-10/Helix-loop-helix DNA-binding domain	biological_process:GO:0055114//oxidation-reduction process;molecular_function:GO:0032440//2-alkenal reductase [NAD(P)] activity;GO:0003677//DNA binding;GO:0046983//protein dimerization activity;
CL6952.Contig4_All	1233	443.754	109.07	-2.0245	0.0229508	Down	0.000201055	gi|224130632|ref|XP_002320889.1|/2.6e-91/homeobox leucine zipper family protein [Populus trichocarpa] >gi|222861662|gb|EEE99204.1| homeobox leucine zipper family protein [Populus trichocarpa]	gi|566203467|ref|XM_002320853.2|/1.07484e-110/Populus trichocarpa homeobox leucine zipper family protein (POPTR_0014s09860g) mRNA, complete cds	sp|Q9M276|ATB12_ARATH/5.9e-57/Homeobox-leucine zipper protein ATHB-12 OS=Arabidopsis thaliana GN=ATHB-12 PE=2 SV=1	pop:POPTR_0014s09860g/4.4e-92/POPTRDRAFT_572441; homeobox leucine zipper family protein; K09338 homeobox-leucine zipper protein	At3g61890/1.6e-56/[K] KOG0483 Transcription factor HEX, contains HOX and HALZ domains	PS00027/-/'Homeobox' domain signature.	biological_process:GO:0006355//regulation of transcription, DNA-templated;cellular_component:GO:0005634//nucleus;molecular_function:GO:0043565//sequence-specific DNA binding;GO:0003700//transcription factor activity, sequence-specific DNA binding;
CL16767.Contig3_All	1238	433.612	197.655	-1.13342	0.0170018	Down	0.000133164	gi|566256551|ref|XP_006388215.1|/3.3e-134/hypothetical protein POPTR_0279s00200g [Populus trichocarpa] >gi|118488749|gb|ABK96185.1| unknown [Populus trichocarpa] >gi|550309746|gb|ERP47129.1| hypothetical protein POPTR_0279s00200g [Populus trichocarpa]	gi|802596242|ref|XM_012216748.1|/2.11601e-177/PREDICTED: Jatropha curcas eugenol synthase 1-like (LOC105634013), mRNA	sp|Q15GI4|EGS1_OCIBA/1.9e-111/Eugenol synthase 1 OS=Ocimum basilicum GN=EGS1 PE=1 SV=1	jcu:105641976/2.4e-53/leucoanthocyanidin reductase-like; K13081 leucoanthocyanidin reductase [EC:1.17.1.3]	At1g75280/3.2e-73/[RQ] LSE0443 A Isoflavone reductase/pinoresinol-lariciresinol reductase/phenylcoumaran benzylic ether reductase	PF05368/1.5E-57/NmrA-like family	NA
Unigene25361_All	400	202.07	74.9911	-1.43006	0.000243148	Down	6.02723e-07	gi|255537759|ref|XP_002509946.1|/9.9e-40/PREDICTED: subtilisin-like protease SBT2.5 [Ricinus communis] >gi|223549845|gb|EEF51333.1| conserved hypothetical protein [Ricinus communis]	gi|802734330|ref|XM_012231352.1|/1.21368e-95/PREDICTED: Jatropha curcas subtilisin-like protease SBT2.5 (LOC105645686), transcript variant X2, mRNA	NA	NA	At2g19170/1.8e-06/[OR] LSE0115 A Subtilisin-like proteinase	PTHR37379/6.4E-68/--	NA
CL2245.Contig8_All	4363	83.0488	27.225	-1.60903	0.035717	Down	0.000365502	gi|802634042|ref|XP_012077804.1|/2.5e-224/PREDICTED: valine--tRNA ligase, mitochondrial isoform X2 [Jatropha curcas]	gi|802634039|ref|XM_012222413.1|/0/PREDICTED: Jatropha curcas valine--tRNA ligase, mitochondrial (LOC105638590), transcript variant X1, mRNA	sp|P93736|SYV_ARATH/1.2e-88/Valine--tRNA ligase OS=Arabidopsis thaliana GN=VALRS PE=2 SV=2	jcu:105638590/4.1e-225/valine--tRNA ligase, mitochondrial; K01873 valyl-tRNA synthetase [EC:6.1.1.9]	At5g16710_2/3.0e-166/[J] KOG0432 Valyl-tRNA synthetase	PR00986/8.1E-23/Valyl-tRNA synthetase signature	biological_process:GO:0006438//valyl-tRNA aminoacylation;GO:0006450//regulation of translational fidelity;cellular_component:GO:0005829//cytosol;molecular_function:GO:0005524//ATP binding;GO:0002161//aminoacyl-tRNA editing activity;GO:0004832//valine-tRNA ligase activity;
CL5713.Contig1_All	2465	1167.89	4799.21	2.0389	0.000351545	Up	9.78638e-07	gi|1000983391|ref|XP_015582399.1|/4.4e-37/PREDICTED: transcription factor RADIALIS isoform X2 [Ricinus communis]	gi|1000983390|ref|XM_015726913.1|/8.10706e-85/PREDICTED: Ricinus communis transcription factor RADIALIS (LOC8271425), transcript variant X2, mRNA	sp|F4JVB8|RADL1_ARATH/2.9e-31/Protein RADIALIS-like 1 OS=Arabidopsis thaliana GN=RL1 PE=2 SV=1	NA	At4g39250/7.8e-31/[O] KOG0724 Zuotin and related molecular chaperones (DnaJ superfamily), contains DNA-binding domains	NA	NA
CL270.Contig2_All	870	2.30002	11.4986	2.32174	0.0101328	Up	6.66876e-05	gi|802615449|ref|XP_012075195.1|/3.5e-21/PREDICTED: pentatricopeptide repeat-containing protein At4g39620, chloroplastic [Jatropha curcas] >gi|802615451|ref|XP_012075196.1| PREDICTED: pentatricopeptide repeat-containing protein At4g39620, chloroplastic [Jatropha curcas] >gi|643726533|gb|KDP35213.1| hypothetical protein JCGZ_09372 [Jatropha curcas]	NA	sp|Q9SV96|PP358_ARATH/6.7e-15/Pentatricopeptide repeat-containing protein At4g39620, chloroplastic OS=Arabidopsis thaliana GN=EMB2453 PE=2 SV=1	NA	At4g39620/1.8e-14/[R] KOG4197 FOG: PPR repeat	PS51375/9.843/Pentatricopeptide (PPR) repeat profile.	NA
Unigene18797_All	1396	150.931	346.669	1.19967	7.74262e-09	Up	2.86382e-12	gi|1000949734|ref|XP_015579848.1|/1.9e-98/PREDICTED: histone deacetylase HDT1 isoform X2 [Ricinus communis]	NA	sp|Q6V9I6|HDT1_SOLCH/4.8e-63/Histone deacetylase HDT1 OS=Solanum chacoense GN=HDT1 PE=2 SV=1	jcu:105637357/6.5e-100/histone deacetylase HDT1-like; K11276 nucleophosmin 1	Hs16445033/3.1e-08/[S] KOG3854 SPRT-like metalloprotease	PTHR31802:SF5/8.1E-87/--	NA
Unigene11381_All	1724	151.054	361.83	1.26025	1.07915e-07	Up	5.95228e-11	gi|255579803|ref|XP_002530739.1|/3.0e-93/PREDICTED: AAA-ATPase At3g50940 [Ricinus communis] >gi|223529703|gb|EEF31645.1| ATP binding protein, putative [Ricinus communis]	gi|802537671|ref|XM_012210302.1|/2.01311e-89/PREDICTED: Jatropha curcas uncharacterized LOC105628818 (LOC105628818), mRNA	NA	rcu:8267100/5.0e-94/AAA-ATPase At3g50940; K08900 mitochondrial chaperone BCS1	At3g50930/5.6e-36/[O] KOG0743 AAA+-type ATPase	PF05278/1.3E-23/Arabidopsis phospholipase-like protein (PEARLI 4)	NA
CL9218.Contig4_All	3333	17.9016	2.89921	-2.62636	0.00158584	Down	6.24642e-06	gi|223540082|gb|EEF41659.1|/7.3e-269/pax transcription activation domain interacting protein, putative [Ricinus communis]	gi|802794900|ref|XM_012236965.1|/0/PREDICTED: Jatropha curcas uncharacterized LOC105650081 (LOC105650081), mRNA	NA	mtr:MTR_2g020440/6.3e-93/BRCT domain DNA repair protein; K20780 mediator of DNA damage checkpoint protein 1	At3g21480/5.9e-74/[KTDL] KOG2043 Signaling protein SWIFT and related BRCT domain proteins	SM00292/0.0014/breast cancer carboxy-terminal domain	NA
CL4670.Contig1_All	1377	108.918	37.8075	-1.52649	0.000263541	Down	6.77216e-07	gi|802680862|ref|XP_012082031.1|/6.9e-165/PREDICTED: AP2/ERF and B3 domain-containing transcription factor RAV1-like [Jatropha curcas] >gi|643718010|gb|KDP29366.1| hypothetical protein JCGZ_18287 [Jatropha curcas]	gi|802680861|ref|XM_012226641.1|/0/PREDICTED: Jatropha curcas AP2/ERF and B3 domain-containing transcription factor RAV1-like (LOC105641983), mRNA	sp|Q9ZWM9|RAV1_ARATH/4.8e-124/AP2/ERF and B3 domain-containing transcription factor RAV1 OS=Arabidopsis thaliana GN=RAV1 PE=1 SV=1	jcu:105641983/1.1e-165/AP2/ERF and B3 domain-containing transcription factor RAV1-like; K09287 RAV-like factor	At1g13260/1.3e-123/[TK] LSE0285 A APETALA2 and related transcription factors	PS51032/20.073/AP2/ERF domain profile.	biological_process:GO:0006355//regulation of transcription, DNA-templated;cellular_component:GO:0005634//nucleus;molecular_function:GO:0003677//DNA binding;GO:0003700//transcription factor activity, sequence-specific DNA binding;
[truncated: 586 more rows]
